# Supplementary material for: Structural characterization of helitrons and their stepwise capturing of gene fragments in the maize genome
Source: BMC Genomics. 2011 Dec 17;12:609. doi: 10.1186/1471-2164-12-609 (PMC3288121; doi:10.1186/1471-2164-12-609)
Supplement: Additional file 3 — Table S1. The location of the 1515 helAs in the maize genome. [file 1471-2164-12-609-S3.XLS]

## Sheet: 1515HelA
Name	Start	End	Chromosome	Size,bp	Acquired gene fragments.No	Strand
AC148164.3	21161	28837	chr8	7677	2	m
AC155461.2	27823	35842	UNK	8020	4	p
AC155490.2	92177	102415	chr3	10239	5	p
AC155514.2	101676	110007	UNK	8332	6	m
AC177820.3	208564	221541	chr1	12978	1	m
AC177824.2	170839	172430	chr2	1592	1	p
AC177841.2	110331	122429	chr1	12099	8	p
AC177843.3	133541	135163	chr2	1623	1	m
AC177847.2	35750	45292	chr1	9543	6	p
AC177856.4	67213	70769	chr2	3557	2	m
AC177858.4	210230	215884	chr1	5655	2	m
AC177864.5	91782	93306	chr3	1525	1	p
AC177864.5	62915	72814	chr3	9900	8	m
AC177874.2	176844	192724	chr1	15881	2	m
AC177883.2	25132	39834	chr1	14703	2	p
AC177887.2	160435	162019	chr1	1585	2	p
AC177887.2	14219	21397	chr1	7179	5	m
AC177893.3	155343	168215	chr2	12873	9	m
AC177947.2	45559	66432	chr1	20874	1	m
AC182101.3	116032	121575	chr4	5544	1	m
AC182107.3	143889	152607	chr4	8719	4	p
AC182413.4	6256	14870	chr5	8615	5	p
AC182422.3	162278	167849	chr3	5572	5	m
AC182613.4	63480	78929	chr3	15450	1	p
AC182623.3	99649	105682	chr4	6034	1	p
AC182625.4	92485	94007	chr3	1523	1	m
AC182823.3	141728	143294	chr4	1567	1	p
AC182830.3	176348	180714	chr4	4367	7	m
AC183314.3	60041	66844	chr3	6804	3	p
AC183506.3	11839	17623	chr3	5785	4	p
AC183508.3	78616	87052	chr3	8437	3	m
AC183513.3	43232	45567	chr4	2336	1	m
AC183514.3	56662	67156	chr3	10495	7	m
AC183516.3	77453	83882	chr4	6430	3	m
AC183659.4	31321	38088	chr2	6768	5	m
AC183758.4	154985	162163	chr2	7179	2	m
AC183815.4	118728	121387	chr5	2660	1	m
AC183820.4	17035	21372	chr4	4338	1	m
AC183893.3	65024	66957	chr3	1934	1	m
AC183896.3	131637	137907	chr3	6271	2	m
AC183908.3	112862	118519	chr4	5658	2	p
AC183912.2	111571	113196	chr4	1626	1	m
AC183917.3	175866	182570	chr3	6705	3	p
AC183927.3	57087	62517	chr3	5431	2	p
AC183928.4	58077	71437	chr7	13361	6	m
AC183938.4	53166	65885	chr10	12720	1	p
AC183950.1	289	6614	chr8	6326	2	m
AC184119.3	14314	20969	chr1	6656	1	p
AC184164.2	130023	138112	chr3	8090	5	p
AC184165.4	135475	147541	chr3	12067	8	p
AC184171.4	7906	12210	chr4	4305	3	m
AC184172.3	108791	113602	chr4	4812	4	m
AC184173.3	124055	133005	chr3	8951	1	m
AC184703.5	151638	154828	chr5	3191	1	m
AC184703.5	161920	171768	chr5	9849	4	m
AC184707.3	18124	23874	chr4	5751	2	m
AC184792.3	96528	107465	chr5	10938	6	p
AC184854.4	71794	80325	chr4	8532	3	p
AC185220.4	97650	103208	chr3	5559	4	m
AC185221.2	72113	74726	chr3	2614	1	p
AC185224.4	4292	14885	chr4	10594	9	p
AC185231.4	66880	68794	chr4	1915	1	m
AC185257.3	126715	133047	chr5	6333	4	m
AC185307.3	35281	47742	chr5	12462	8	m
AC185412.3	108330	116040	chr1	7711	3	m
AC185413.3	45809	57872	chr2	12064	8	p
AC185440.4	29762	39528	chr5	9767	6	p
AC185441.3	67706	78332	chr5	10627	7	p
AC185460.3	131898	136246	chr5	4349	4	m
AC185464.3	161652	166965	chr5	5314	3	m
AC185470.2	152279	162631	chr4	10353	8	p
AC185486.3	97354	102519	chr5	5166	0	m
AC185486.3	78834	89394	chr5	10561	8	m
AC185489.3	36831	43500	chr3	6670	1	m
AC185496.4	19604	23683	chr1	4080	2	p
AC185499.2	154517	161144	chr3	6628	2	m
AC185511.3	69773	75969	chr5	6197	3	m
AC185516.3	49472	63559	chr1	14088	9	p
AC185519.3	134508	147160	chr1	12653	2	m
AC185602.3	10321	19315	chr1	8995	4	p
AC185624.4	124243	126908	chr4	2666	3	m
AC185632.2	146197	155623	chr2	9427	6	p
AC185635.4	18676	26212	chr4	7537	4	p
AC185639.3	119529	131098	chr4	11570	2	p
AC185647.3	125073	126576	chr4	1504	1	p
AC185667.3	36962	41291	chr4	4330	3	p
AC185966.4	121084	129791	chr4	8708	4	p
AC186014.4	65762	78883	chr4	13122	4	m
AC186166.3	92310	95281	chr5	2972	4	m
AC186166.3	72912	82370	chr5	9459	1	p
AC186188.2	38945	47469	chr1	8525	3	m
AC186195.4	153292	165085	chr2	11794	6	p
AC186220.4	87004	93574	chr5	6571	6	m
AC186223.3	35296	38049	chr1	2754	1	p
AC186223.3	101095	110828	chr1	9734	7	m
AC186229.3	68405	77700	chr1	9296	5	p
AC186231.3	78133	86516	chr1	8384	6	m
AC186302.3	143196	159182	chr1	15987	2	m
AC186316.2	16095	24501	chr2	8407	5	m
AC186317.3	104238	112361	chr4	8124	6	p
AC186322.4	52111	56232	chr1	4122	0	p
AC186329.3	32604	42102	chr2	9499	5	p
AC186331.3	85517	88275	chr1	2759	3	p
AC186332.3	144035	154595	chr1	10561	9	m
AC186335.3	144065	150911	chr1	6847	4	p
AC186372.4	124407	127580	chr5	3174	4	m
AC186401.3	18733	23754	chr5	5022	3	p
AC186412.4	95260	97939	chr1	2680	1	p
AC186418.4	20572	25967	chr1	5396	3	p
AC186430.4	82202	83791	chr1	1590	1	m
AC186503.3	164268	165914	chr6	1647	0	m
AC186512.3	141800	150328	chr4	8529	6	p
AC186515.3	24829	35426	chr8	10598	5	m
AC186519.4	118640	119761	chr1	1122	0	p
AC186520.5	65029	77677	chr1	12649	2	m
AC186524.3	98456	106717	chr1	8262	4	m
AC186527.3	23182	26046	chr1	2865	2	p
AC186566.4	21400	26498	chr5	5099	4	p
AC186573.3	110974	124941	chr8	13968	6	p
AC186587.3	54681	59624	chr7	4944	1	p
AC186598.3	102996	106004	chr1	3009	3	m
AC186613.4	158749	161391	chr2	2643	1	m
AC186613.4	134005	137999	chr2	3995	1	m
AC186621.4	163261	164875	chr1	1615	1	p
AC186623.5	171429	178999	chr1	7571	1	p
AC186656.4	39505	44472	chr1	4968	4	m
AC186657.3	145582	147170	chr1	1589	1	p
AC186668.3	46585	50255	chr4	3671	2	m
AC186670.3	119839	124434	chr1	4596	4	p
AC186680.3	1746	9652	chr1	7907	3	p
AC186683.3	90588	92165	chr1	1578	1	p
AC186684.4	153688	158745	chr1	5058	2	m
AC186691.4	141426	149197	chr1	7772	4	m
AC186784.3	141578	143181	chr2	1604	1	m
AC186792.3	152400	159735	chr8	7336	6	m
AC186794.3	31227	34806	chr7	3580	3	p
AC186804.4	25757	34666	chr8	8910	3	p
AC186805.5	28149	36211	chr8	8063	2	p
AC186815.3	50586	59681	chr8	9096	10	p
AC186839.4	162634	178044	chr8	15411	1	m
AC186844.3	88620	90303	chr7	1684	1	m
AC186885.3	74392	81612	chr8	7221	4	p
AC186893.4	1563	9741	chr8	8179	3	m
AC186900.4	153938	155487	chr1	1550	1	p
AC186900.4	174455	176072	chr1	1618	1	p
AC186902.4	224253	227772	chr1	3520	2	m
AC187046.3	34539	48094	chr7	13556	2	m
AC187047.5	70187	78385	chr7	8199	2	m
AC187053.4	138622	151852	chr7	13231	3	p
AC187072.4	50597	55845	chr7	5249	6	m
AC187073.4	65241	75994	chr6	10754	6	m
AC187075.4	45406	53138	chr8	7733	4	m
AC187076.4	130928	137881	chr8	6954	4	p
AC187078.3	24047	26511	chr8	2465	0	p
AC187084.2	195436	201318	chr8	5883	3	m
AC187094.4	116774	123477	chr7	6704	3	m
AC187095.4	128439	130550	chr8	2112	1	m
AC187098.4	132003	138354	chr7	6352	4	p
AC187099.5	152335	156298	chr8	3964	4	m
AC187155.3	194174	200557	chr8	6384	3	m
AC187234.2	155862	157431	chr8	1570	1	p
AC187281.4	30991	32770	chr6	1780	1	m
AC187288.2	65792	69642	chr6	3851	2	m
AC187392.3	44087	50064	chr8	5978	1	m
AC187404.3	31775	33582	chr10	1808	2	m
AC187463.3	60052	69284	chr7	9233	5	m
AC187481.4	182460	189002	chr1	6543	5	m
AC187554.6	104725	107386	chr8	2662	1	m
AC187555.4	46982	56117	chr2	9136	5	m
AC187558.4	94467	104285	chr3	9819	5	p
AC187560.5	35723	42538	chr7	6816	3	p
AC187564.4	149633	154167	chr10	4535	1	p
AC187565.4	117058	121396	chr10	4339	2	p
AC187579.4	58537	68910	chr6	10374	1	m
AC187657.4	68183	71076	chr8	2894	1	p
AC187657.4	92509	98001	chr8	5493	3	m
AC187777.3	69562	76740	chr8	7179	4	p
AC187782.4	61007	66512	chr8	5506	7	p
AC187788.3	114996	126453	chr7	11458	5	p
AC187830.4	77971	81999	chr4	4029	3	m
AC187839.3	95052	97736	chr4	2685	1	m
AC187845.3	116665	120258	chr10	3594	1	p
AC187845.3	27899	33081	chr10	5183	5	p
AC187894.3	49472	54536	chr8	5065	3	p
AC187906.3	98354	107934	chr6	9581	5	p
AC187917.3	118585	130177	chr4	11593	1	p
AC187919.5	120697	129846	chr9	9150	0	p
AC187920.3	21936	31673	chr1	9738	5	p
AC188008.3	33947	38332	chr4	4386	0	m
AC188010.3	5981	15258	chr3	9278	5	m
AC188011.3	45456	58688	chr3	13233	1	p
AC188023.3	94737	107015	chr6	12279	6	m
AC188033.3	31122	34975	chr10	3854	1	p
AC188126.3	43820	47259	chr5	3440	4	p
AC188127.3	33420	38754	chr9	5335	5	p
AC188128.3	29954	44448	chr10	14495	7	p
AC188130.2	150673	152779	chr7	2107	1	m
AC188134.2	125955	130147	chr5	4193	3	m
AC188195.2	27901	31406	chr10	3506	1	m
AC188198.2	53438	59217	chr7	5780	3	m
AC188396.5	20987	27736	chr4	6750	3	m
AC188400.2	57290	63356	chr6	6067	2	m
AC188582.3	108548	109793	chr9	1246	1	p
AC188582.3	110253	119286	chr9	9034	4	m
AC188612.3	48074	58752	chr10	10679	6	m
AC188612.3	159283	173857	chr10	14575	2	p
AC188711.3	101634	112789	chr4	11156	1	m
AC188717.3	50652	55239	chr10	4588	2	p
AC188718.3	33495	45690	chr7	12196	1	m
AC188720.3	148980	153171	chr8	4192	2	p
AC188724.3	9185	15333	chr8	6149	5	p
AC188734.3	124	4317	chr9	4194	3	m
AC188743.2	81897	90386	chr7	8490	7	p
AC188745.3	145666	148951	chr10	3286	1	m
AC188746.2	130390	133072	chr4	2683	1	p
AC188750.4	48807	57163	chr3	8357	3	m
AC188776.3	21968	25188	chr9	3221	3	m
AC188843.3	100670	108557	chr10	7888	5	p
AC188960.3	72880	80971	chr10	8092	1	m
AC188966.3	127345	130489	chr10	3145	1	m
AC188975.3	79780	93758	chr4	13979	5	m
AC188980.3	31902	37925	chr8	6024	2	p
AC188986.3	157510	165088	chr10	7579	1	p
AC189060.4	72436	79496	chr3	7061	4	m
AC189081.2	8038	15683	chr4	7646	5	m
AC189277.3	156594	159687	chr4	3094	2	m
AC189699.4	21838	24810	chr9	2973	0	m
AC189754.3	181081	189535	chr6	8455	1	m
AC189765.3	112997	120561	chr7	7565	4	p
AC189770.3	109319	114808	chr9	5490	2	p
AC189773.3	96027	111857	chr9	15831	2	p
AC189776.3	46715	49325	chr10	2611	1	p
AC189776.3	97664	105970	chr10	8307	5	p
AC189785.3	81004	94446	chr8	13443	2	p
AC189800.3	70575	76288	chr10	5714	4	m
AC189877.4	122645	138500	chr9	15856	2	m
AC189879.3	50500	55950	chr9	5451	3	p
AC190489.1	11664	17665	chr5	6002	4	p
AC190498.1	15643	17072	chr1	1430	1	m
AC190507.1	37834	40515	chr2	2682	1	m
AC190522.1	37375	40776	chr2	3402	4	m
AC190550.3	95040	96635	chr1	1596	1	p
AC190550.3	130905	135953	chr1	5049	4	p
AC190553.3	79807	81436	chr9	1630	1	m
AC190561.3	61494	66715	chr6	5222	4	m
AC190575.2	136051	137639	chr10	1589	1	m
AC190588.3	135384	141083	chr4	5700	3	m
AC190601.3	57557	66448	chr9	8892	3	p
AC190615.3	134578	136032	chr1	1455	1	m
AC190617.4	5619	11665	chr5	6047	2	p
AC190630.2	162598	171395	chr10	8798	3	p
AC190643.4	172887	182251	chr5	9365	6	p
AC190664.3	88494	97642	chr1	9149	6	p
AC190669.3	2233	4369	chr3	2137	1	m
AC190671.4	15928	26866	chr2	10939	8	m
AC190676.2	140790	149258	chr3	8469	4	p
AC190677.3	178139	180159	chr2	2021	1	p
AC190688.3	87529	95398	chr8	7870	6	m
AC190698.5	28768	41043	chr6	12276	6	p
AC190706.3	30186	38204	chr1	8019	4	p
AC190713.3	23072	38498	chr10	15427	1	p
AC190716.3	28816	40538	chr5	11723	8	p
AC190739.4	60250	67195	chr1	6946	2	p
AC190741.4	33617	37831	chr2	4215	3	m
AC190743.3	97238	103941	chr9	6704	3	p
AC190745.2	56997	64256	chr3	7260	5	m
AC190752.2	56354	67728	chr10	11375	3	m
AC190772.4	82613	88524	chr4	5912	1	m
AC190788.2	139510	141151	chr2	1642	1	p
AC190818.2	5204	15706	chr9	10503	8	p
AC190837.3	139672	145624	chr2	5953	4	m
AC190857.3	101954	111920	chr9	9967	3	p
AC190859.3	36260	43541	chr1	7282	3	m
AC190897.3	89934	97807	chr4	7874	6	p
AC190928.1	83404	85076	chr2	1673	1	p
AC190932.3	125932	131735	chr5	5804	3	m
AC190942.3	78843	88308	chr3	9466	4	p
AC190964.2	160378	168988	chr4	8611	5	m
AC190967.2	94565	99786	chr3	5222	4	p
AC190970.2	97365	98894	chr5	1530	1	p
AC190971.3	149673	152359	chr6	2687	1	p
AC190972.4	41761	53754	chr9	11994	2	p
AC190975.3	12379	20362	chr1	7984	7	m
AC190982.3	177234	186301	chr3	9068	3	m
AC190989.3	138662	142154	chr4	3493	2	m
AC190994.2	57889	68108	chr6	10220	3	m
AC190996.4	5444	12616	chr9	7173	3	m
AC190998.3	170761	178292	chr1	7532	3	p
AC190999.2	68269	69768	chr2	1500	1	m
AC190999.2	81335	86344	chr2	5010	2	m
AC190999.2	142800	149424	chr2	6625	4	p
AC191009.3	3152	10742	chr1	7591	3	m
AC191024.3	91657	104365	chr9	12709	8	p
AC191041.2	86881	88368	chr5	1488	1	m
AC191072.3	93919	100764	chr1	6846	4	m
AC191082.3	15754	23333	chr8	7580	3	m
AC191088.3	60630	69015	chr1	8386	5	p
AC191108.3	78762	80429	chr1	1668	0	p
AC191109.3	27426	39595	chr2	12170	3	p
AC191112.3	190833	201450	chr2	10618	4	p
AC191122.4	193740	195372	chr6	1633	1	p
AC191135.3	3799	18270	chr2	14472	1	p
AC191248.3	56885	58451	chr4	1567	1	p
AC191249.1	185186	192260	chr10	7075	6	m
AC191257.2	170935	177422	chr2	6488	5	p
AC191261.3	91963	96224	chr3	4262	2	p
AC191271.2	153250	155172	chr6	1923	2	m
AC191271.2	22819	25299	chr6	2481	0	p
AC191299.4	68191	75052	chr8	6862	6	p
AC191313.3	54970	63817	chr9	8848	5	m
AC191319.3	26570	33716	chr9	7147	4	m
AC191324.3	15037	16648	chr9	1612	1	p
AC191332.3	100554	115382	chr1	14829	3	m
AC191337.4	77485	87951	chr4	10467	10	m
AC191359.3	84663	89248	chr3	4586	4	m
AC191363.3	110861	113314	chr2	2454	1	p
AC191367.3	169027	177336	chr2	8310	5	m
AC191379.3	102319	108179	chr10	5861	2	p
AC191379.3	84701	92425	chr10	7725	5	m
AC191389.3	76082	84377	chr5	8296	4	m
AC191423.2	91862	97048	chr1	5187	1	p
AC191425.4	82543	84188	chr4	1646	1	p
AC191431.2	106691	109204	chr0	2514	1	p
AC191457.3	26019	38118	chr1	12100	8	p
AC191523.3	73080	82489	chr4	9410	6	m
AC191526.3	69000	72319	chr5	3320	4	m
AC191531.3	16336	25182	chr4	8847	3	p
AC191532.3	75090	80152	chr3	5063	3	p
AC191595.3	109515	114278	chr1	4764	5	p
AC191596.3	128903	135838	chr4	6936	7	p
AC191633.2	136725	142932	chr4	6208	5	p
AC191635.2	909	13451	chr4	12543	9	m
AC191650.3	71503	73177	chr3	1675	1	m
AC191662.4	157679	168528	chr1	10850	3	p
AC191667.3	43413	52325	chr4	8913	0	p
AC191667.3	41914	43413	chr4	1500	1	p
AC191687.3	148566	155335	chr2	6770	5	m
AC191691.3	160573	170683	chr4	10111	5	m
AC191702.3	21833	25203	chr1	3371	1	m
AC191705.3	127390	128700	chr3	1311	1	m
AC191727.3	9239	10748	chr1	1510	1	m
AC191735.3	128408	129923	chr7	1516	1	m
AC191735.3	18235	33261	chr7	15027	1	m
AC191751.3	97226	98797	chr5	1572	1	p
AC191764.4	94807	96707	chr3	1901	2	p
AC191799.3	16687	21638	chr2	4952	3	p
AC191801.3	149751	164401	chr4	14651	2	m
AC191925.3	80762	82343	chr3	1582	1	m
AC191949.3	98315	110050	chr3	11736	7	m
AC191997.3	77329	83962	chr1	6634	2	p
AC192175.3	43558	45021	chr9	1464	1	m
AC192175.3	168776	170390	chr9	1615	1	m
AC192210.3	67769	69938	chr3	2170	1	p
AC192253.3	166723	179186	chr5	12464	8	m
AC192262.2	73712	79629	chr3	5918	6	m
AC192263.2	58295	71547	chr1	13253	3	p
AC192274.3	112627	116372	chr4	3746	1	m
AC192282.3	30032	33148	chr3	3117	3	p
AC192283.3	75483	80024	chr10	4542	0	p
AC192404.2	26019	27536	chr5	1518	1	p
AC192600.3	108310	116183	chr4	7874	6	m
AC193314.2	94328	102576	chr2	8249	8	m
AC193336.3	97818	100857	chr7	3040	2	p
AC193340.3	97078	106001	chr7	8924	5	m
AC193343.2	47347	51197	chr10	3851	1	p
AC193361.3	114416	121690	chr2	7275	5	p
AC193369.3	51479	56691	chr3	5213	5	p
AC193390.3	9218	12409	chr3	3192	1	m
AC193390.3	61950	74016	chr3	12067	8	p
AC193402.2	119869	127480	chr10	7612	6	m
AC193412.3	66221	67805	chr4	1585	1	p
AC193441.3	68631	75178	chr4	6548	5	p
AC193445.3	20596	25946	chr2	5351	3	m
AC193460.2	146689	148243	chr10	1555	1	p
AC193462.3	107790	109379	chr8	1590	1	p
AC193466.2	99707	101308	chr2	1602	1	m
AC193473.2	90058	97446	chr1	7389	5	m
AC193473.2	76501	84836	chr1	8336	6
AC193473.2	68951	84836	chr1	15886	9	p
AC193481.2	67033	69333	chr4	2301	2	m
AC193483.3	62505	70297	chr10	7793	4	p
AC193490.3	109538	112439	chr3	2902	1	m
AC193503.3	87310	98291	chr7	10982	9	m
AC193530.2	145005	154281	chr3	9277	5	m
AC193593.3	112132	113768	chr9	1637	1	m
AC193597.2	94070	95701	chr8	1632	1	p
AC193645.3	49676	57253	chr10	7578	1	m
AC193746.3	124810	133170	chr3	8361	3	p
AC193752.3	97707	106209	chr3	8503	7	p
AC193767.3	113669	118057	chr10	4389	5	m
AC193784.3	14989	20747	chr8	5759	1	m
AC193939.2	41915	48082	chr8	6168	3	m
AC193991.3	98595	105653	chr2	7059	6	m
AC194000.4	63252	69342	chr2	6091	4	p
AC194000.4	77914	85953	chr2	8040	5	m
AC194008.2	60028	68102	chr1	8075	6	m
AC194020.3	76228	85522	chr1	9295	8	m
AC194035.2	107231	116364	chr9	9134	2	m
AC194037.3	127690	135102	chr5	7413	1	m
AC194044.2	39981	44871	chr1	4891	1	p
AC194047.2	26484	28228	chr8	1745	1	m
AC194056.2	74464	82381	chr3	7918	6	p
AC194072.3	115865	120083	chr1	4219	2	m
AC194077.3	90810	92466	chr6	1657	1	m
AC194085.3	100041	110392	chr4	10352	8	m
AC194103.2	71177	81834	chr10	10658	6	p
AC194107.3	124200	134399	chr2	10200	3	p
AC194109.3	6716	15619	chr8	8904	8	m
AC194117.3	119380	124933	chr1	5554	2	m
AC194132.3	8090	16461	chr6	8372	4	m
AC194151.2	67848	69532	chr3	1685	1	m
AC194165.2	135575	140163	chr10	4589	2	m
AC194189.3	102133	114829	chr1	12697	2	p
AC194193.2	69639	71130	chr4	1492	2	m
AC194208.3	51167	57758	chr2	6592	1	p
AC194212.3	101468	110069	chr8	8602	4	m
AC194213.2	34396	35954	chr1	1559	1	m
AC194221.3	129751	132388	chr10	2638	2	m
AC194242.3	162590	169393	chr6	6804	4	m
AC194250.3	162140	169435	chr3	7296	1	m
AC194276.3	25692	27378	chr6	1687	1	p
AC194299.2	59163	69051	chr8	9889	7	p
AC194306.3	104533	106142	chr4	1610	1	m
AC194351.2	45111	50315	chr8	5205	3	p
AC194362.3	11136	17168	chr3	6033	3	m
AC194363.3	119976	121754	chr6	1779	1	m
AC194384.3	51318	60220	chr8	8903	2	m
AC194403.3	97613	99196	chr1	1584	1	p
AC194407.3	25857	27470	chr1	1614	1	p
AC194416.3	41360	47220	chr3	5861	2	p
AC194426.3	124897	126744	chr8	1848	1	p
AC194434.3	137649	149177	chr8	11529	2	p
AC194439.3	117647	123775	chr8	6129	5	p
AC194452.3	68935	77427	chr1	8493	2	p
AC194467.3	104109	109649	chr10	5541	3	m
AC194476.2	100433	101997	chr2	1565	1
AC194482.4	73627	75200	chr1	1574	1	m
AC194594.2	110354	124578	chr1	14225	4	m
AC194597.2	18811	24783	chr6	5973	4	m
AC194600.2	17352	23239	chr3	5888	1	m
AC194605.2	93035	101222	chr7	8188	5	m
AC194612.2	6718	8217	chr1	1500	1	m
AC194612.2	63736	70691	chr1	6956	4	m
AC194622.2	93031	98696	chr6	5666	2	m
AC194642.1	84992	87627	chr6	2636	1	m
AC194643.3	131088	136998	chr4	5911	1	p
AC194650.1	124767	127289	chr1	2523	2	p
AC194719.3	70543	80904	chr9	10362	3	m
AC194740.3	65052	69296	chr5	4245	2	p
AC194818.2	14289	16138	chr8	1850	0	p
AC194825.2	175984	181649	chr2	5666	2	m
AC194826.3	135273	142168	chr7	6896	3	p
AC194828.2	77815	86703	chr6	8889	7	p
AC194840.2	68960	78842	chr2	9883	7	p
AC194851.3	128490	137007	chr1	8518	1	m
AC194860.3	107567	110247	chr5	2681	1	m
AC194896.3	21713	23226	chr1	1514	1	p
AC194908.3	141316	148501	chr2	7186	3	m
AC194934.2	104622	106666	chr5	2045	3	m
AC194935.3	53891	56570	chr8	2680	3	m
AC194945.3	42346	51537	chr2	9192	7	m
AC194951.2	25859	33339	chr7	7481	6	p
AC194960.3	16269	24586	chr10	8318	2	p
AC194964.3	59196	68332	chr4	9137	2	p
AC194977.2	162034	172084	chr7	10051	1	p
AC194980.3	85620	94992	chr4	9373	5	p
AC195059.3	42051	49807	chr1	7757	2	p
AC195060.2	33483	39653	chr3	6171	5	m
AC195127.2	122725	138290	chr7	15566	2	p
AC195151.1	48459	50039	chr8	1581	1	p
AC195151.1	64418	73231	chr8	8814	6	p
AC195156.2	102855	111733	chr8	8879	3	p
AC195166.3	128052	133418	chr4	5367	3	m
AC195174.2	123666	135860	chr8	12195	5	p
AC195204.2	108606	114754	chr8	6149	5	m
AC195208.2	107293	121495	chr10	14203	3	m
AC195220.2	133001	137265	chr6	4265	3	p
AC195305.2	125437	127301	chr4	1865	1	m
AC195316.3	7059	15074	chr2	8016	3	m
AC195318.3	112553	114126	chr1	1574	1	p
AC195330.3	26270	27890	chr2	1621	1	p
AC195340.2	2264	4720	chr5	2457	1	p
AC195342.3	55433	56888	chr2	1456	1	m
AC195345.3	69320	79301	chr7	9982	6	m
AC195358.3	122131	128896	chr4	6766	6	m
AC195372.3	119402	120199	chr2	798	2	m
AC195386.2	17815	23202	chr2	5388	3	p
AC195391.3	102096	110174	chr2	8079	3	p
AC195392.2	71212	77167	chr2	5956	4	p
AC195394.3	138136	141868	chr2	3733	4	m
AC195396.3	144596	152418	chr10	7823	7	p
AC195399.3	28986	41792	chr7	12807	4	m
AC195461.3	128719	131318	chr5	2600	4	p
AC195482.3	35312	46724	chr1	11413	6	p
AC195533.3	160256	169789	chr2	9534	9	p
AC195551.3	162440	166137	chr9	3698	1	m
AC195581.3	146600	151075	chr1	4476	2	m
AC195590.1	83309	96021	chr2	12713	8	p
AC195597.3	89817	98120	chr1	8304	5	p
AC195602.2	132233	142253	chr3	10021	7	m
AC195604.2	11513	21891	chr1	10379	6	m
AC195680.3	66298	77146	chr1	10849	3	m
AC195781.3	148758	159107	chr4	10350	8	p
AC195787.3	143600	149643	chr5	6044	2	m
AC195814.2	117110	122059	chr1	4950	0	m
AC195836.2	75117	86643	chr8	11527	2	p
AC195837.3	11078	21430	chr4	10353	8	m
AC195842.3	168515	174294	chr7	5780	3	m
AC195853.3	35907	37522	chr1	1616	1	p
AC195861.2	40150	40567	chr6	418	0	m
AC195870.3	102027	105302	chr10	3276	1	p
AC195884.3	174713	176329	chr1	1617	1	p
AC195905.3	107642	109207	chr9	1566	1	p
AC195906.3	75137	89115	chr3	13979	2	p
AC195921.2	88995	94118	chr7	5124	3	p
AC195942.2	87434	88963	chr2	1530	1	p
AC195960.2	8686	19891	chr7	11206	6	p
AC195962.2	43288	46475	chr4	3188	2	m
AC195967.2	133601	138785	chr10	5185	5	p
AC196023.3	38932	51951	chr4	13020	4	m
AC196025.3	114090	115702	chr5	1613	1	p
AC196025.3	76137	78109	chr5	1973	1	p
AC196028.1	9581	12651	chr5	3071	2	m
AC196031.3	32923	38597	chr7	5675	2	m
AC196036.2	81152	89370	chr2	8219	6	p
AC196037.3	51980	59371	chr1	7392	4	m
AC196044.2	121141	131916	chr5	10776	6	p
AC196059.2	43156	49110	chr9	5955	4	p
AC196064.2	73619	75157	chr3	1539	1	p
AC196066.3	144459	147142	chr1	2684	1	m
AC196067.2	86274	87856	chr0	1583	0	p
AC196075.2	13413	14963	chr4	1551	2	p
AC196092.2	156414	167413	chr9	11000	2	m
AC196125.3	117314	129280	chr1	11967	6	p
AC196127.3	109725	117741	chr1	8017	5	p
AC196127.3	92844	106482	chr1	13639	12	p
AC196128.2	10088	11670	chr4	1583	1	p
AC196133.2	139829	145707	chr9	5879	3	p
AC196142.2	130013	136338	chr8	6326	2	m
AC196154.3	137253	141437	chr4	4185	1	m
AC196169.4	111203	115024	chr8	3822	2	m
AC196170.2	29213	35594	chr3	6382	4	m
AC196180.3	99063	101576	chr1	2514	1	m
AC196196.3	81384	94713	chr4	13330	1	m
AC196198.2	8344	9962	chr8	1619	1	m
AC196201.3	44372	52234	chr4	7863	5	p
AC196203.3	39848	48739	chr2	8892	3	p
AC196296.3	85648	87410	chr7	1763	2	p
AC196390.3	38507	40606	chr6	2100	0	p
AC196393.3	135459	136983	chr5	1525	3	m
AC196393.3	11523	21550	chr5	10028	3	p
AC196402.3	108759	123163	chr6	14405	2	p
AC196417.3	91646	99503	chr3	7858	7	p
AC196425.3	108629	110242	chr2	1614	1	p
AC196426.3	115571	127817	chr8	12247	2	p
AC196437.3	55107	56714	chr9	1608	1	m
AC196459.3	108083	119154	chr2	11072	3	p
AC196466.3	43209	44767	chr3	1559	1	p
AC196478.2	128504	140065	chr5	11562	8	p
AC196480.3	11157	21032	chr7	9876	6	p
AC196484.3	56520	63875	chr4	7356	2	p
AC196493.3	92917	102580	chr2	9664	6	p
AC196502.3	87382	101830	chr6	14449	2	p
AC196578.2	74614	77337	chr9	2724	2	p
AC196645.3	22371	31518	chr1	9148	6	p
AC196676.3	101527	107906	chr8	6380	6	m
AC196686.3	3374	6585	chr2	3212	2	p
AC196711.3	44355	58040	chr1	13686	6	p
AC196722.3	162125	170325	chr6	8201	6	m
AC196722.3	11364	20658	chr6	9295	1	m
AC196776.3	115528	117146	chr10	1619	1	p
AC196789.3	128129	133398	chr1	5270	4	m
AC196954.2	96344	102646	chr2	6303	3	p
AC196990.3	94112	95658	chr10	1547	1	m
AC197011.4	16804	19404	chr9	2601	1	p
AC197018.2	45754	54986	chr6	9233	5	p
AC197021.3	80171	91229	chr8	11059	9	p
AC197023.2	161236	164122	chr5	2887	1	p
AC197042.3	166044	173132	chr2	7089	3	p
AC197042.3	113391	127585	chr2	14195	3	m
AC197055.3	12301	22758	chr3	10458	2	p
AC197086.3	130889	145645	chr2	14757	4	p
AC197115.3	69918	80618	chr10	10701	5	p
AC197125.2	29091	35839	chr5	6749	3	m
AC197126.3	51963	58809	chr3	6847	5	p
AC197132.3	13364	14750	chr3	1387	1	p
AC197139.3	93998	104125	chr1	10128	8	p
AC197167.3	116799	118305	chr2	1507	1	m
AC197223.2	18939	22442	chr10	3504	1	m
AC197256.3	106784	117464	chr7	10681	2	m
AC197266.2	118482	128174	chr6	9693	7	m
AC197342.3	104473	106390	chr5	1918	2	p
AC197361.3	190077	183890	chr2	6188	1	p
AC197371.3	175920	183879	chr1	7960	1	p
AC197429.2	112620	116156	chr7	3537	2	p
AC197434.3	91390	103511	chr5	12122	8	p
AC197445.3	10710	19115	chr2	8406	5	m
AC197540.4	163228	167810	chr8	4583	3	p
AC197541.3	57866	64956	chr3	7091	4	m
AC197543.3	112703	118808	chr3	6106	2	m
AC197547.3	89560	96469	chr2	6910	4	p
AC197555.3	130976	131231	chr3	256	0	p
AC197575.3	199607	207674	chr2	8068	4	p
AC197576.1	22004	24115	chr7	2112	1	p
AC197577.2	1249	8485	chr10	7237	8	m
AC197592.1	24891	32357	chr7	7467	5	m
AC197595.3	129675	135556	chr3	5882	4	m
AC197669.3	88336	100174	chr7	11839	9	p
AC197677.3	105218	112453	chr3	7236	5	p
AC197685.3	40758	49955	chr4	9198	8	p
AC197691.3	47193	52971	chr3	5779	6	m
AC197692.3	50216	53708	chr5	3493	1	p
AC197717.3	165413	177268	chr9	11856	5	p
AC197719.3	150541	156836	chr9	6296	4	p
AC197759.3	27931	31448	chr10	3518	2	p
AC197771.3	90474	93573	chr10	3100	2	m
AC197784.2	23466	28007	chr10	4542	0	p
AC197899.2	151093	160424	chr10	9332	2	m
AC197918.3	17558	25639	chr7	8082	2	p
AC198020.3	64454	75671	chr7	11218	8	m
AC198037.3	2701	10044	chr0	7344	3	p
AC198077.3	40771	47123	chr4	6353	2	p
AC198122.3	128936	134853	chr9	5918	4	m
AC198130.3	26290	32229	chr5	5940	1	p
AC198173.3	78534	80685	chr7	2152	2	m
AC198174.4	20385	24039	chr5	3655	1	p
AC198227.4	173029	179183	chr10	6155	4	m
AC198229.4	99178	108549	chr2	9372	3	p
AC198370.3	82122	83369	chr5	1248	1	p
AC198405.3	23073	29051	UNK	5979	3	m
AC198416.2	51088	56133	chr3	5046	0	m
AC198499.4	99214	103267	chr10	4054	3	p
AC198598.3	19620	21148	chr7	1529	1	m
AC198604.4	136416	146000	chr7	9585	5	p
AC198654.2	81746	97256	chr5	15511	2	m
AC198661.2	59501	68901	chr6	9401	6	m
AC198662.2	85085	97853	chr9	12769	1	m
AC198667.2	12878	22542	chr3	9665	4	m
AC198670.2	113096	121747	chr8	8652	7	m
AC198688.2	71934	74256	chr8	2323	2	p
AC198688.2	74427	80672	chr8	6246	1	m
AC198696.3	100016	108911	chr9	8896	3	p
AC198722.3	173445	184561	chr10	11117	1	m
AC198736.2	77055	83349	chr10	6295	3	m
AC198757.3	37814	47365	chr10	9552	6	m
AC198764.3	44115	53657	chr10	9543	6	p
AC198778.2	96884	100057	chr7	3174	0	p
AC198778.2	63296	68836	chr7	5541	3	p
AC198865.2	15850	23411	chr5	7562	1	p
AC198927.2	62324	63961	chr8	1638	1	m
AC198935.3	122277	127260	chr2	4984	5	m
AC198940.4	21007	27096	chr2	6090	5	m
AC198966.2	55601	58493	chr8	2893	1	m
AC198966.2	28521	34167	chr8	5647	2	p
AC198976.2	34919	36391	chr4	1473	1	p
AC198992.2	9373	15738	chr8	6366	4	p
AC199010.3	113637	115181	chr4	1545	1	p
AC199064.2	159721	162415	chr8	2695	1	p
AC199088.2	82753	84381	chr10	1629	1	m
AC199091.2	97498	101022	chr10	3525	2	m
AC199157.2	107030	109074	chr8	2045	1	m
AC199175.2	15321	16912	chr1	1592	1	p
AC199193.2	101673	103246	chr7	1574	1	m
AC199198.3	152647	158775	chr1	6129	1	p
AC199199.2	137146	141950	chr8	4805	4	m
AC199207.2	90211	103742	chr8	13532	7	p
AC199210.2	106880	111255	chr3	4376	2	m
AC199338.3	123793	125398	chr8	1606	1	m
AC199341.3	65010	68074	chr8	3065	3	m
AC199341.3	17434	23913	chr8	6480	7	p
AC199352.2	146932	153415	chr8	6484	6	m
AC199368.4	57544	67137	chr10	9594	1	p
AC199373.3	16351	21224	chr8	4874	4	m
AC199404.3	140728	155592	chr7	14865	8	p
AC199473.4	11889	18711	chr7	6823	2	p
AC199536.3	156657	163768	chr6	7112	4	m
AC199550.3	111315	121839	chr10	10525	2	p
AC199578.3	42868	44440	chr1	1573	1	p
AC199630.4	58547	63620	chr8	5074	4	p
AC199699.3	119392	128314	chr7	8923	5	p
AC199705.3	94765	97600	chr10	2836	1	m
AC199728.4	40219	42668	chr5	2450	1	m
AC199770.3	52833	54446	chr1	1614	1	m
AC199770.3	162292	163912	chr1	1621	1	m
AC199789.3	88314	90992	chr8	2679	3	p
AC199796.3	98970	100270	chr8	1301	0	m
AC199802.2	137499	138981	chr4	1483	1	m
AC199804.3	86576	95035	chr8	8460	4	m
AC199820.4	13585	16686	chr2	3102	1	m
AC199824.1	14246	15805	chr4	1560	1	m
AC199836.3	83307	91138	chr8	7832	4	m
AC199859.3	82205	86262	chr10	4058	3	p
AC199877.4	51058	63436	chr10	12379	3	m
AC199890.3	113173	126066	chr7	12894	1	p
AC199898.3	92631	100201	chr8	7571	6	p
AC199915.2	165496	180363	chr1	14868	3	m
AC199917.4	92771	98984	chr8	6214	2	m
AC199935.2	29881	38788	chr10	8908	3	p
AC199954.4	150556	152161	chr8	1606	1	m
AC199956.3	68935	76097	chr8	7163	5	m
AC200040.4	120221	126627	chr10	6407	3	m
AC200056.3	24034	27087	chr10	3054	3	m
AC200056.3	117481	124303	chr10	6823	3	m
AC200057.3	91186	97939	chr7	6754	2	m
AC200092.4	118138	123035	chr6	4898	3	m
AC200098.3	68801	77967	chr6	9167	6	p
AC200139.4	126737	139097	chr6	12361	5	m
AC200181.2	68679	77804	chr2	9126	2	p
AC200181.2	88001	100169	chr2	12169	3	m
AC200186.4	102325	110977	chr8	8653	7	m
AC200204.2	126394	127678	chr10	1285	1	m
AC200222.4	134683	142403	chr10	7721	3	p
AC200237.3	28852	35210	chr8	6359	3	m
AC200263.4	53831	58660	chr6	4830	2	p
AC200280.3	128469	136706	chr1	8238	0	m
AC200281.4	18154	20040	chr1	1887	2	p
AC200286.4	118788	124454	chr2	5667	2	p
AC200290.2	127957	130300	chr7	2344	1	p
AC200298.4	88820	96113	chr3	7294	1	p
AC200302.4	43621	48747	chr3	5127	3	p
AC200302.4	105930	114821	chr3	8892	3	p
AC200308.4	50514	58021	chr10	7508	2	p
AC200312.4	118749	124065	chr3	5317	2	m
AC200479.4	105585	107196	chr6	1612	1	m
AC200479.4	53209	54952	chr6	1744	1	p
AC200479.4	25062	34638	chr6	9577	6	m
AC200508.2	99635	108542	chr10	8908	3	p
AC200508.2	118540	128513	chr10	9974	5	m
AC200510.3	132609	143071	chr6	10463	1	p
AC200539.2	151916	158161	chr8	6246	1	p
AC200540.3	59544	67861	chr7	8318	3	m
AC200552.4	153184	161236	chr10	8053	4	p
AC200613.3	27854	35888	chr1	8035	3	m
AC200620.3	5754	9990	chr4	4237	5	p
AC200627.2	175536	180324	chr1	4789	5	p
AC200653.3	114564	119964	chr2	5401	5	m
AC200734.3	24658	38541	chr6	13884	4	m
AC200855.2	129024	138611	chr7	9588	5	p
AC200869.2	32696	35960	chr5	3265	1	p
AC200883.3	157330	159947	chr1	2618	1	m
AC200888.3	176489	180300	chr5	3812	4	m
AC201740.3	86966	94146	chr9	7181	4	m
AC201746.4	122266	123870	chr4	1605	1	p
AC201747.4	74662	83589	chr4	8928	4	m
AC201773.3	37365	40734	chr1	3370	2	p
AC201774.2	87740	92265	chr1	4526	4	p
AC201798.3	154942	157531	chr1	2590	2	p
AC201799.4	76828	82436	chr9	5609	1	m
AC201807.3	169833	175486	chr8	5654	3	p
AC201807.3	89327	98361	chr8	9035	3	m
AC201816.4	166732	174584	chr4	7853	5	p
AC201832.3	56735	63930	chr8	7196	4	m
AC201894.4	143648	150558	chr2	6911	1	m
AC201898.4	85341	95319	chr1	9979	7	p
AC201965.4	83108	90639	chr1	7532	3	p
AC201980.3	27613	36114	chr3	8502	7	p
AC201984.2	50850	52410	chr7	1561	1	m
AC201988.3	142045	148859	chr7	6815	3	p
AC202002.4	20603	30823	chr6	10221	2	m
AC202010.4	50647	59455	chr2	8809	6	p
AC202075.2	74224	76396	chr2	2173	1	p
AC202076.2	68479	71295	chr5	2817	3	m
AC202091.4	39750	41394	chr10	1645	1	m
AC202091.4	29014	34381	chr10	5368	3	p
AC202124.3	145727	156563	chr3	10837	2	m
AC202134.4	59914	61485	chr1	1572	1	p
AC202162.4	39411	47130	chr2	7720	7	p
AC202171.2	71855	74468	chr10	2614	1	p
AC202400.4	83813	90246	chr4	6434	6	p
AC202408.3	84405	86026	chr3	1622	1	p
AC202430.3	110814	117602	chr6	6789	5	m
AC202432.2	95924	100397	chr8	4474	2	m
AC202433.3	57218	70596	chr10	13379	7	p
AC202435.2	83450	94475	chr2	11026	8	p
AC202441.2	84176	85066	chr5	891	2	m
AC202444.2	135395	143681	chr2	8287	4	p
AC202453.3	154400	157045	chr4	2646	1	p
AC202457.4	10028	12674	chr4	2647	1	p
AC202540.4	114958	120676	chr3	5719	3	p
AC202704.2	32627	41744	chr7	9118	4	m
AC202834.2	45492	49663	chr3	4172	3	m
AC202863.3	74698	80538	chr8	5841	4	p
AC202866.3	99106	104182	chr10	5077	4	p
AC202878.2	99277	101195	chr4	1919	1	p
AC202895.3	52433	54853	chr1	2421	3	p
AC202897.4	104239	110082	chr2	5844	3	m
AC202921.3	9183	24159	chr3	14977	4	m
AC202930.4	63907	70613	chr9	6707	5	p
AC202931.3	11783	22134	chr4	10352	8	m
AC202947.3	78881	84145	chr3	5265	4	m
AC202949.2	71486	80376	chr1	8891	3	p
AC202953.2	26522	34067	chr1	7546	6	p
AC202967.2	151746	163495	chr3	11750	5	p
AC202983.2	40211	41707	chr6	1497	1	m
AC203051.2	111818	121087	chr2	9270	5	p
AC203093.2	89770	93146	chr6	3377	1	p
AC203097.3	26015	33521	chr1	7507	3	m
AC203101.2	51248	62007	chr6	10760	5	m
AC203237.2	156849	161883	chr8	5035	1	p
AC203244.4	111932	114825	chr6	2894	2	p
AC203267.2	114548	118622	chr9	4075	1	m
AC203289.3	33187	35880	chr2	2694	1	p
AC203307.2	26075	28813	chr6	2739	0	m
AC203318.2	99319	112762	chr8	13444	3	m
AC203348.4	119312	128130	chr10	8819	2	m
AC203381.3	34776	44709	chr8	9934	5	m
AC203381.3	7393	17475	chr8	10083	5	m
AC203392.2	58266	63999	chr8	5734	3	p
AC203394.2	116784	120133	chr2	3350	1	m
AC203414.2	143683	147377	chr9	3695	1	m
AC203420.3	45874	60069	chr6	14196	3	p
AC203443.2	101871	114269	chr5	12399	7	m
AC203531.2	92857	95518	chr8	2662	1	m
AC203567.2	75159	79332	chr4	4174	3	p
AC203578.4	57566	65868	chr1	8303	5	m
AC203741.2	106115	111689	chr6	5575	4	m
AC203753.4	74541	81932	chr7	7392	3	p
AC203779.3	152851	165931	chr5	13081	5	m
AC203808.3	54102	59230	chr5	5129	3	p
AC203847.3	39006	46774	chr8	7769	4	m
AC203891.2	69413	76510	chr7	7098	1	m
AC203894.2	169073	171755	chr8	2683	1	m
AC203911.2	76161	81498	chr2	5338	2	m
AC203917.2	40213	41876	chr7	1664	2	m
AC203933.2	64716	69250	chr10	4535	1	m
AC203939.2	136929	142912	chr6	5984	2	m
AC203944.3	45891	48247	chr4	2357	2	m
AC203945.2	41518	47472	chr9	5955	4	m
AC203966.3	93564	98629	chr1	5066	5	p
AC203986.2	104580	109284	chr7	4705	1	p
AC203999.2	154937	158674	chr8	3738	4	m
AC204008.2	179155	184748	chr8	5594	5	p
AC204015.2	48918	51324	chr4	2407	2	m
AC204019.2	64911	70939	chr10	6029	2	p
AC204033.2	129794	135204	chr2	5411	3	m
AC204038.2	112975	114498	chr5	1524	1	m
AC204045.2	45499	50605	chr10	5107	1	m
AC204060.3	80729	82265	chr4	1537	1	p
AC204061.2	11665	21436	chr7	9772	6	m
AC204062.3	80326	94916	chr6	14591	6	p
AC204067.3	14582	22478	chr2	7897	5	p
AC204085.2	68656	84041	chr1	15386	3	p
AC204213.1	20405	31968	chr1	11564	6	p
AC204231.2	82093	95422	chr4	13330	1	m
AC204269.2	152395	154017	chr4	1623	1	p
AC204274.2	78470	80011	chr5	1542	1	p
AC204281.2	55341	65342	chr2	10002	9	m
AC204282.2	68354	72328	chr6	3975	1	p
AC204298.2	26363	28408	chr5	2046	3	m
AC204313.2	39136	47337	chr6	8202	6	m
AC204325.2	163749	167954	chr3	4206	2	m
AC204328.2	146580	157643	chr3	11064	9	p
AC204348.3	72080	81514	chr5	9435	5	m
AC204352.2	73017	75756	chr6	2740	3	p
AC204354.2	73032	79017	chr9	5986	1	p
AC204356.2	8930	9070	chr3	141	0	p
AC204383.2	114602	124637	chr4	10036	6	m
AC204392.3	114173	118761	chr8	4589	1	m
AC204396.2	133069	140775	chr6	7707	5	m
AC204396.2	122840	132637	chr6	9798	0	m
AC204400.3	135234	146773	chr2	11540	6	p
AC204401.4	33092	34683	chr6	1592	1	m
AC204420.3	63339	76448	chr7	13110	1	m
AC204471.2	166084	168716	chr1	2633	1	p
AC204473.2	71051	78141	chr3	7091	4	m
AC204478.3	99645	106063	chr6	6419	5	p
AC204479.2	159825	169741	chr5	9917	7	p
AC204502.3	75838	81209	chr8	5372	1	m
AC204527.2	147446	155670	chr6	8225	5	m
AC204537.2	68801	72565	chr4	3765	2	m
AC204539.3	54877	62089	chr2	7213	4	m
AC204544.2	22735	33200	chr1	10466	4	m
AC204556.3	112450	128047	chr4	15598	9	p
AC204561.2	119118	120665	chr10	1548	1	p
AC204563.3	92900	94520	chr7	1621	1	p
AC204568.2	38794	53818	chr4	15025	1	m
AC204569.3	43663	47233	chr2	3571	1	m
AC204570.2	49258	55848	chr4	6591	4	p
AC204598.2	103468	106103	chr6	2636	1	m
AC204598.2	53778	62039	chr6	8262	8	m
AC204599.2	60193	63777	chr1	3585	4	p
AC204601.3	104111	111091	chr4	6981	6	p
AC204622.4	160561	168170	chr5	7610	5	p
AC204624.2	99444	107991	chr1	8548	3	m
AC204638.2	116994	123640	chr8	6647	2	m
AC204645.2	135566	143441	chr6	7876	6	m
AC204652.2	41570	56339	chr5	14770	2	m
AC204661.2	64241	73462	chr1	9222	8	p
AC204680.2	120385	122045	chr2	1661	1	m
AC204681.2	129581	135734	chr1	6154	3	m
AC204687.2	91859	93463	chr7	1605	1	p
AC204690.4	69305	73839	chr4	4535	1	p
AC204707.3	39833	41676	chr3	1844	1	p
AC204714.2	5937	17467	chr8	11531	6	p
AC204745.2	121358	131733	chr3	10376	8	p
AC204746.2	102755	108630	chr9	5876	3	m
AC204746.2	144765	152321	chr9	7557	5	p
AC204746.2	38784	52425	chr9	13642	2	m
AC204839.2	72760	86104	chr2	13345	1	m
AC204840.3	37509	46424	chr1	8916	7	m
AC204853.2	96504	104727	chr2	8224	5	p
AC204870.2	149676	155410	chr8	5735	3	p
AC204874.3	161713	166696	chr9	4984	2	p
AC204888.2	74514	80080	chr4	5567	4	p
AC204894.2	35536	38396	chr2	2861	4	p
AC204895.2	145146	154132	chr3	8987	8	m
AC204917.2	44437	51113	chr7	6677	2	m
AC204931.2	55559	66293	chr1	10735	2	m
AC204940.2	173459	182056	chr2	8598	5	p
AC205006.2	65859	71585	chr9	5727	4	m
AC205024.2	161969	165207	chr6	3239	2	m
AC205024.2	107396	113258	chr6	5863	2	m
AC205051.2	101623	103213	chr9	1591	1	m
AC205052.4	608	6272	chr1	5665	2	m
AC205067.2	132628	138329	chr7	5702	3	m
AC205078.2	132174	139087	chr2	6914	1	m
AC205081.2	128538	130163	UNK	1626	1	p
AC205091.2	152760	165444	chr9	12685	5	p
AC205106.3	60488	70753	chr2	10266	1	p
AC205128.2	153173	158173	chr7	5001	2	p
AC205135.2	104285	113108	chr10	8824	2	m
AC205142.3	116946	122520	chr1	5575	4	m
AC205143.2	166057	172858	chr4	6802	3	p
AC205144.3	45261	46581	chr4	1321	1	p
AC205268.3	113799	120625	chr4	6827	7	p
AC205269.2	154559	170157	chr4	15599	9	m
AC205270.2	5181	10765	chr4	5585	6	p
AC205275.2	81430	91401	chr10	9972	5	p
AC205279.2	205195	206815	chr6	1621	1	m
AC205316.2	142356	150330	chr8	7975	6	m
AC205337.2	175655	179881	chr6	4227	3	p
AC205358.2	10182	11762	chr6	1581	1	m
AC205364.2	18828	30132	chr5	11305	4	m
AC205366.2	67024	72044	chr4	5021	2	p
AC205408.2	44791	47402	chr7	2612	1	m
AC205421.2	115810	128612	chr1	12803	1	p
AC205467.3	58030	63695	chr8	5666	2	m
AC205481.2	131228	143136	chr10	11909	2	m
AC205494.2	128137	136726	chr1	8590	4	m
AC205494.2	62149	72747	chr1	10599	3	p
AC205507.2	96320	103142	chr4	6823	3	m
AC205509.2	3164	8896	chr2	5733	4	m
AC205512.2	127161	130924	chr4	3764	2	p
AC205526.3	116871	123040	chr4	6170	5	p
AC205575.2	72657	84087	chr9	11431	10	m
AC205589.2	65861	68550	chr1	2690	1	p
AC205593.4	72827	78800	chr1	5974	4	m
AC205608.3	83204	85886	chr2	2683	1	m
AC205608.3	75794	82645	chr2	6852	6	p
AC205616.3	30391	43570	chr4	13180	1	p
AC205619.2	11616	15697	chr1	4082	4	m
AC205666.2	118638	119757	chr1	1120	0	m
AC205676.2	46202	52305	chr1	6104	6	m
AC205690.3	99850	101462	chr7	1613	1	p
AC205690.3	69614	71245	chr7	1632	1	m
AC205698.2	38248	44533	chr7	6286	3	p
AC205703.2	205310	214163	chr1	8854	3	m
AC205725.2	229842	239804	chr1	9963	5	p
AC205727.2	111995	113403	chr6	1409	1	m
AC205732.2	90079	95649	chr4	5571	3	p
AC205733.3	41052	47307	chr4	6256	4	m
AC205825.2	15541	17078	chr9	1538	1	p
AC205827.2	28645	41989	chr2	13345	1	m
AC205828.2	188384	193719	chr10	5336	5	m
AC205828.2	201864	211475	chr10	9612	8	m
AC205986.3	89441	96856	chr1	7416	3	p
AC206055.2	46903	48391	chr5	1489	1	p
AC206059.2	183508	184629	chr6	1122	0	m
AC206059.2	194216	200247	chr6	6032	1	m
AC206161.4	56525	62970	chr6	6446	4	p
AC206168.2	14518	18704	chr9	4187	4	p
AC206199.2	35107	39388	chr2	4282	1	p
AC206206.3	118030	123585	chr7	5556	4	p
AC206218.2	107163	113731	chr8	6569	3	p
AC206221.2	70985	82185	chr7	11201	6	m
AC206223.2	93961	97809	chr9	3849	4	p
AC206236.2	27102	29962	chr8	2861	4	m
AC206244.2	74913	77888	chr4	2976	1	m
AC206245.2	73879	87856	chr6	13978	1	m
AC206247.2	35751	37352	chr6	1602	1	p
AC206248.2	31593	39944	chr7	8352	3	m
AC206263.2	94869	107289	chr7	12421	6	m
AC206265.2	67284	79976	chr9	12693	2	m
AC206274.2	55682	65139	chr6	9458	6	m
AC206274.2	166760	179753	chr6	12994	7	m
AC206282.2	83973	85527	chr4	1555	1	p
AC206282.2	101086	108611	chr4	7526	4	p
AC206288.2	159540	161456	chr9	1917	1	p
AC206322.2	13366	19914	chr2	6549	6	m
AC206327.3	15921	19017	chr9	3097	1	m
AC206328.2	38834	46178	UNK	7345	3	m
AC206395.2	125730	127296	chr3	1567	1	m
AC206432.2	20910	29368	chr8	8459	4	p
AC206579.2	121548	125700	chr8	4153	3	p
AC206581.1	116218	122774	chr7	6557	5	p
AC206601.1	54069	55680	chr2	1612	1	p
AC206610.3	62625	69108	chr8	6484	5	p
AC206622.4	113862	119527	chr2	5666	2	p
AC206625.2	32654	40369	chr2	7716	2	m
AC206650.4	97527	100968	chr6	3442	2	m
AC206656.4	50556	53191	chr3	2636	1	m
AC206660.4	127413	135323	chr6	7911	5	p
AC206680.2	33120	38905	chr8	5786	3	m
AC206685.2	101362	106396	chr8	5035	1	p
AC206700.2	82353	86306	chr5	3954	0	p
AC206758.2	27886	36069	chr2	8184	4	m
AC206763.2	50744	61645	chr2	10902	0	p
AC206770.2	105483	107102	chr7	1620	1	p
AC206782.2	175711	188659	chr4	12949	2	p
AC206825.2	119287	123524	chr1	4238	2	m
AC206831.2	112249	119691	chr9	7443	4	m
AC206851.2	44536	55158	chr5	10623	8	p
AC206862.2	90251	91873	chr1	1623	1	m
AC206862.2	35313	45467	chr1	10155	6	p
AC206874.2	105009	106625	chr5	1617	1	m
AC206916.2	117946	119560	chr1	1615	1	m
AC206918.2	100249	108112	chr2	7864	7	m
AC206938.2	91309	92855	chr10	1547	1	m
AC206939.2	30816	41055	chr3	10240	5	m
AC206942.3	84366	85935	chr4	1570	1	p
AC206946.1	94796	105825	chr6	11030	5	p
AC206962.2	86928	95506	chr2	8579	4	m
AC206966.2	68778	73674	chr2	4897	2	p
AC206980.2	81165	90540	chr2	9376	4	m
AC207003.2	91892	97456	chr4	5565	4	p
AC207011.2	44233	51247	chr2	7015	5	m
AC207011.2	152888	167085	chr2	14198	3	p
AC207074.3	66145	73792	chr4	7648	5	m
AC207108.2	19726	21376	chr5	1651	2	m
AC207188.2	38397	41255	chr2	2859	4	m
AC207199.2	127096	133915	chr2	6820	6	p
AC207230.2	17001	26890	chr5	9890	7	p
AC207245.2	123428	138188	chr5	14761	2	m
AC207260.2	31764	38121	chr6	6358	3	m
AC207328.2	90639	93737	chr4	3099	5	p
AC207335.2	68267	69846	chr2	1580	1	p
AC207340.3	76598	81399	chr1	4802	4	p
AC207348.2	15178	17426	chr8	2249	2	m
AC207355.2	49272	56183	chr2	6912	5	p
AC207362.2	147251	155296	chr8	8046	4	m
AC207398.2	6908	16901	chr5	9994	5	m
AC207468.3	64607	66238	chr1	1632	1	m
AC207474.3	134601	144026	chr3	9426	2	m
AC207535.2	23155	24823	chr1	1669	1	m
AC207536.3	27705	34279	chr9	6575	7	p
AC207537.2	73938	81341	chr5	7404	4	p
AC207537.2	56282	66042	chr5	9761	2	m
AC207575.2	52851	61905	chr6	9055	8	m
AC207643.2	17793	31389	chr2	13597	2	p
AC207667.2	87804	91373	chr4	3570	2	p
AC207680.2	141959	150361	chr5	8403	4	m
AC207723.2	57366	58982	chr5	1617	1	m
AC207756.2	73440	76438	chr4	2999	3	p
AC207786.2	140772	147645	chr6	6874	3	p
AC207794.2	164064	172161	chr3	8098	5	m
AC207874.2	146871	154218	chr1	7348	2	m
AC207876.2	142852	146472	chr2	3621	2	p
AC207880.2	129150	135546	chr3	6397	5	p
AC207888.2	9826	12369	chr2	2544	1	m
AC207899.2	106944	115163	chr4	8220	1	m
AC208018.2	106790	118024	chr6	11235	2	p
AC208026.2	98294	98421	chr1	128	0	p
AC208039.2	158309	158841	chr6	533	0	p
AC208071.2	85178	90107	chr6	4930	1	p
AC208073.2	85393	91100	chr4	5708	2	p
AC208076.2	19002	20568	chr6	1567	1	m
AC208083.2	129655	139600	chr2	9946	5	m
AC208109.1	51301	55109	chr7	3809	3	m
AC208110.1	63030	64618	chr10	1589	1	m
AC208110.1	59195	62871	chr10	3677	2	p
AC208121.1	108156	113510	chr9	5355	4	m
AC208121.1	94253	101644	chr9	7392	3	m
AC208125.2	79418	86057	chr1	6640	2	m
AC208125.2	51067	61256	chr1	10190	7	m
AC208197.3	108851	112026	chr4	3176	1	p
AC208209.2	9613	11204	chr5	1592	1	m
AC208209.2	46756	53276	chr5	6521	6	p
AC208231.2	72398	83075	chr1	10678	1	m
AC208339.2	35478	43385	chr1	7908	3	m
AC208340.2	141984	145017	chr5	3034	2	p
AC208345.2	44705	46133	chr5	1429	0	p
AC208347.2	73824	83283	chr3	9460	2	m
AC208348.2	124593	131335	chr5	6743	4	m
AC208364.2	8897	12134	chr4	3238	1	p
AC208404.2	31294	37868	chr9	6575	7	m
AC208424.2	88719	97787	chr1	9069	6	m
AC208425.2	101941	103490	chr6	1550	1	p
AC208426.2	157613	159147	chr3	1535	1	p
AC208427.2	72525	74097	chr8	1573	2	m
AC208452.2	57975	59577	chr4	1603	1	m
AC208474.2	53696	66709	chr5	13014	7	m
AC208525.2	62824	72726	chr4	9903	4	m
AC208531.2	90981	96862	chr1	5882	5	m
AC208533.2	28056	33184	chr5	5129	3	m
AC208545.2	63072	66140	chr5	3069	0	p
AC208546.2	27499	42663	chr2	15165	5	m
AC208555.2	22318	23760	chr6	1443	1	m
AC208578.3	90307	96239	chr4	5933	2	p
AC208610.2	129073	131494	chr2	2422	1	p
AC208610.2	174088	182280	chr2	8193	0	m
AC208610.2	45462	58166	chr2	12705	5	p
AC208617.2	157377	166802	chr2	9426	6	p
AC208627.2	181056	187306	chr1	6251	1	p
AC208629.2	74971	81772	chr2	6802	3	p
AC208631.2	80131	88161	chr3	8031	4	p
AC208633.2	111313	112876	chr2	1564	1	p
AC208648.2	45651	60282	chr3	14632	8	m
AC208662.2	159160	163579	chr3	4420	2	p
AC208662.2	158338	174351	chr3	16014	2	m
AC208689.2	83855	92738	chr1	8884	3	p
AC208710.3	52597	54107	chr1	1511	1	m
AC208788.2	44721	49697	chr3	4977	0	m
AC208830.2	37942	39545	chr4	1604	1	m
AC208843.2	174	3272	chr4	3099	4	m
AC208847.4	122091	122987	chr5	897	1	p
AC208854.2	91308	98088	chr1	6781	1	p
AC208860.2	139854	141380	chr9	1527	1	p
AC208905.2	122853	125502	chr9	2650	1	p
AC208908.2	58345	59793	chr9	1449	1	p
AC208914.2	38231	48676	chr7	10446	3	m
AC208915.2	141617	148956	chr3	7340	5	p
AC208927.3	77707	86362	chr6	8656	6	p
AC208930.2	46940	54970	chr3	8031	4	p
AC208985.2	72268	74116	chr7	1849	1	p
AC209016.2	24377	32704	chr1	8328	4	p
AC209026.2	9831	12279	chr5	2449	0	m
AC209052.2	48648	50274	chr4	1627	1	m
AC209056.2	159364	160946	chr6	1583	1	p
AC209069.2	36096	37706	chr10	1611	1	m
AC209070.3	173737	178811	chr8	5075	4	m
AC209166.3	194325	201778	chr9	7454	3	p
AC209175.2	137953	142204	chr1	4252	5	m
AC209206.2	84410	94651	chr10	10242	5	p
AC209213.3	76855	81976	chr1	5122	3	p
AC209213.3	88983	94250	chr1	5268	2	p
AC209247.3	138157	139803	chr3	1647	0	m
AC209258.3	53784	54330	chr6	547	0	m
AC209328.2	61607	68031	chr1	6425	4	p
AC209339.2	136512	138055	chr4	1544	1	p
AC209374.2	60839	61161	chr5	323	0	m
AC209375.2	131267	139045	chr6	7779	5	m
AC209381.2	73408	80496	chr3	7089	0	m
AC209382.3	97483	102636	chr3	5154	2	m
AC209431.2	68853	78960	chr6	10108	7	m
AC209442.3	98907	105204	chr4	6298	4	m
AC209634.1	18685	26770	chr9	8086	1	m
AC209642.1	14542	25406	chr8	10865	9	m
AC209666.2	159545	161996	chr5	2452	1	p
AC209669.2	106250	108138	chr1	1889	1	m
AC209669.2	25929	31279	chr1	5351	3	m
AC209688.2	75382	77002	chr5	1621	1	m
AC209690.2	128751	133197	chr9	4447	4	p
AC209694.2	63113	64638	chr6	1526	1	p
AC209694.2	104772	108214	chr6	3443	2	m
AC209703.2	63455	65110	chr6	1656	1	m
AC209705.2	99153	100746	chr9	1594	1	p
AC209720.2	118536	120114	chr3	1579	1	m
AC209738.2	116854	123610	chr3	6757	6	p
AC209752.2	81117	82632	chr2	1516	1	p
AC209755.2	36259	48250	chr3	11992	5	p
AC209760.2	63020	64496	chr6	1477	1	p
AC209762.2	111577	115219	chr1	3643	2	p
AC209765.2	61134	63822	chr1	2689	1	p
AC209773.2	89265	97346	chr7	8082	2	m
AC209774.3	70580	76769	chr2	6190	1	p
AC209786.2	90404	105035	chr3	14632	2	p
AC209789.2	17334	22038	chr3	4705	2	m
AC209811.2	143385	156063	chr9	12679	5	p
AC209813.2	127211	133057	chr3	5847	1	p
AC209815.2	23434	25049	chr1	1616	1	m
AC209830.2	60733	67829	chr4	7097	3	m
AC209835.2	100476	114004	chr5	13529	4	p
AC209845.2	30318	34128	chr1	3811	3	p
AC209862.2	161934	172186	chr7	10253	6	p
AC209871.2	63812	74327	chr10	10516	2	m
AC209901.2	82000	87592	chr2	5593	4	m
AC209909.2	56131	62217	chr3	6087	4	m
AC209915.2	39834	41315	chr2	1482	1	p
AC209916.2	115438	124462	chr3	9025	5	p
AC209916.2	127272	136916	chr3	9645	5	p
AC209924.2	134590	138242	chr2	3653	3	p
AC209928.2	59702	64795	chr3	5094	3	m
AC209929.3	69862	79967	chr1	10106	4	m
AC209935.3	47600	56606	chr4	9007	2	m
AC209946.3	102054	105800	chr6	3747	0	m
AC209947.2	63651	65293	chr5	1643	1	m
AC209980.1	129960	132652	chr2	2693	2	p
AC209980.1	98306	106193	chr2	7888	4	p
AC209981.2	69216	73623	chr5	4408	2	m
AC210002.3	148629	156850	chr2	8222	5	m
AC210003.2	221063	230528	chr2	9466	3	p
AC210008.2	53017	54618	chr3	1602	1	m
AC210009.2	31125	33412	chr5	2288	2	m
AC210009.2	167116	171633	chr5	4518	3	p
AC210022.2	62699	70743	chr5	8045	3	m
AC210022.2	47164	59843	chr5	12680	4	m
AC210022.2	13456	26845	chr5	13390	6	m
AC210029.2	22679	26628	chr5	3950	4	m
AC210063.2	97184	103980	chr5	6797	7	p
AC210064.2	100444	104681	chr9	4238	1	p
AC210093.2	39148	42267	chr2	3120	3	p
AC210103.2	12108	14565	chr2	2458	1	p
AC210104.2	81800	89886	chr9	8087	1	m
AC210140.2	156941	164487	chr3	7547	4	m
AC210142.2	171191	176574	chr3	5384	4	p
AC210144.2	69129	71809	chr3	2681	1	m
AC210144.2	148111	160037	chr3	11927	2	p
AC210146.2	149507	156898	chr4	7392	4	m
AC210166.2	91947	97831	chr4	5885	3	m
AC210167.2	52119	58789	chr3	6671	1	m
AC210169.2	71109	78321	chr5	7213	5	m
AC210191.1	134211	140049	chr1	5839	4	m
AC210202.2	19734	30570	chr3	10837	2	m
AC210239.2	131383	134287	chr9	2905	1	p
AC210242.2	100158	115844	chr8	15687	2	m
AC210251.2	134075	139554	chr8	5480	3	p
AC210259.2	15785	17283	chr9	1499	1	m
AC210260.2	43059	44796	chr5	1738	1	p
AC210273.2	58283	72074	chr3	13792	1	m
AC210304.2	35719	44042	chr7	8324	3	m
AC210308.2	147258	148032	chr2	775	2	p
AC210309.2	109127	121739	chr5	12613	4	p
AC210310.2	52941	63179	chr9	10239	4	m
AC210314.2	173156	174683	chr9	1528	1	p
AC210414.2	48846	50378	chr7	1533	1	m
AC210620.2	177477	184985	chr10	7509	2	m
AC210663.2	39080	50755	chr10	11676	4	p
AC210678.2	99972	105638	chr2	5667	2	m
AC210683.2	16385	21273	chr9	4889	4	m
AC210719.2	127736	134888	chr1	7153	3	p
AC210727.2	81282	88454	chr10	7173	8	p
AC210808.2	87337	92328	chr5	4992	3	m
AC210819.2	149609	151176	chr4	1568	1	p
AC210828.2	145112	149203	chr1	4092	4	m
AC210834.2	118800	126714	chr1	7915	6	p
AC210863.2	69229	72968	chr4	3740	4	p
AC210874.2	140452	146973	chr5	6522	4	p
AC210947.2	78263	82212	chr6	3950	1	p
AC210956.2	120100	125232	chr2	5133	3	p
AC210961.2	54437	63798	chr5	9362	5	p
AC210968.2	44102	45741	chr1	1640	1	m
AC211000.2	97194	101136	chr3	3943	2	m
AC211001.2	59416	68830	chr1	9415	5	m
AC211006.2	87345	88878	chr8	1534	1	p
AC211006.2	28640	34402	chr8	5763	1	p
AC211154.2	89502	101024	chr7	11523	8	p
AC211156.3	109798	115026	chr3	5229	4	p
AC211157.2	69834	76593	chr5	6760	5	m
AC211158.2	51454	53846	chr9	2393	0	p
AC211183.2	14982	17517	chr9	2536	3	p
AC211183.2	137895	146144	chr9	8250	1	m
AC211214.2	138840	140407	chr1	1568	2	p
AC211214.3	193301	198874	chr1	5574	4	p
AC211215.2	44037	55605	chr2	11569	1	p
AC211216.2	159068	161057	chr5	1990	2	m
AC211257.2	1633	10628	chr1	8996	5	m
AC211258.2	87829	89552	chr4	1724	1	m
AC211262.2	67014	69003	chr9	1990	1	m
AC211265.2	112976	120365	chr1	7390	2	m
AC211269.2	88173	94419	chr5	6247	3	m
AC211272.2	63852	73438	chr9	9587	2	p
AC211314.2	97145	100411	chr7	3267	1	m
AC211325.2	78698	81560	chr3	2863	4	p
AC211349.2	38989	44440	chr8	5452	1	m
AC211360.2	174049	179069	chr4	5021	3	p
AC211361.2	81429	93002	chr2	11574	1	m
AC211372.2	36857	41222	chr9	4366	2	m
AC211401.2	118484	125676	chr1	7193	3	m
AC211412.2	56811	65481	chr8	8671	4	p
AC211419.2	91224	93095	chr9	1872	1	p
AC211432.2	17688	18009	chr2	322	0	m
AC211442.2	42309	49946	chr3	7638	2	p
AC211466.2	134425	145267	chr6	10843	8	m
AC211468.2	122188	127974	chr2	5787	4	p
AC211472.2	139315	140887	chr4	1573	1	p
AC211474.2	100516	102043	chr8	1528	1	p
AC211503.2	72542	76183	chr1	3642	0	m
AC211510.2	153130	154764	chr1	1635	1	m
AC211512.2	88102	91039	chr2	2938	1	p
AC211513.2	92374	95340	chr1	2967	1	m
AC211514.2	44558	47687	chr5	3130	1	m
AC211527.2	132411	134257	chr6	1847	1	m
AC211535.2	147638	149376	chr5	1739	1	p
AC211544.2	118355	126728	chr6	8374	4	m
AC211560.2	99157	101845	chr2	2689	1	m
AC211569.2	131059	140414	chr1	9356	7	m
AC211570.2	153625	159605	chr8	5981	7	p
AC211571.2	19049	20664	chr1	1616	1	m
AC211579.2	40624	48590	chr6	7967	1	m
AC211585.2	144997	156527	chr10	11531	6	m
AC211626.2	91894	98161	chr9	6268	3	p
AC211626.2	116997	132887	chr9	15891	2	p
AC211648.2	38670	40168	chr9	1499	1	m
AC211656.2	45690	52771	chr6	7082	3	m
AC211660.2	148043	149652	chr1	1610	1	m
AC211662.2	105719	109682	chr9	3964	4	p
AC211662.2	52332	59052	chr9	6721	1	p
AC211664.2	82196	93249	chr9	11054	4	m
AC211672.2	11633	27363	chr1	15731	4	p
AC211675.1	90140	96571	UNK	6432	3	m
AC211679.2	134060	142525	chr9	8466	5	m
AC211680.2	99001	110810	chr8	11810	10	m
AC211681.2	130008	139325	chr9	9318	2	p
AC211690.2	73525	82619	chr3	9095	1	p
AC211692.2	64855	66402	chr2	1548	1	p
AC211737.2	75629	77550	chr5	1922	1	m
AC211737.2	89677	94832	chr5	5156	3	p
AC211765.2	166585	171077	chr7	4493	3	m
AC211926.2	36807	40593	chr8	3787	1	m
AC211929.2	45595	50724	chr9	5130	3	m
AC211951.2	138524	141716	chr4	3193	1	m
AC211955.2	117104	132497	chr2	15394	2	m
AC211959.2	104647	114190	chr4	9544	8	p
AC211969.2	41768	49570	chr2	7803	7	p
AC211980.2	159330	161019	chr3	1690	2	p
AC211980.2	82043	94464	chr3	12422	7	p
AC211992.2	21422	25192	chr5	3771	2	p
AC211993.2	114836	121214	chr8	6379	6	m
AC212015.2	143028	148773	chr7	5746	3	p
AC212035.2	72871	83291	chr3	10421	8	m
AC212048.2	155504	163546	chr5	8043	3	p
AC212053.2	139707	144154	chr3	4448	4	m
AC212091.2	101328	107786	chr2	6459	5	p
AC212120.2	93739	95346	chr5	1608	1	m
AC212133.2	71456	73059	chr4	1604	1	p
AC212136.2	39838	48380	chr9	8543	4	p
AC212145.2	46882	51495	chr3	4614	4	p
AC212153.2	96131	106157	chr2	10027	2	m
AC212184.2	67669	80209	chr9	12541	9	p
AC212185.2	98633	103590	chr3	4958	1	p
AC212219.2	53970	64439	chr1	10470	2	m
AC212233.2	145763	155016	chr2	9254	9	p
AC212288.2	66661	72647	chr4	5987	5	m
AC212364.2	53553	63287	chr2	9735	10	p
AC212382.2	77698	83364	chr2	5667	2	m
AC212392.2	116773	128005	chr2	11233	6	m
AC212396.2	59276	68504	chr1	9229	7	m
AC212442.2	91771	101020	chr4	9250	6	p
AC212470.2	182672	184259	chr4	1588	1	m
AC212473.2	141930	148670	chr4	6741	2	p
AC212575.2	79684	82200	chr8	2517	1	m
AC212575.2	89521	93673	chr8	4153	3	m
AC212583.2	43859	50133	chr7	6275	5	p
AC212684.2	118896	130418	chr7	11523	8	m
AC212714.2	153326	154897	chr3	1572	1	p
AC212721.2	96482	102771	chr4	6290	4	m
AC212723.2	186286	188829	chr1	2544	2	m
AC212732.2	98331	104035	chr7	5705	4	m
AC212811.2	82955	89384	chr4	6430	3	m
AC212826.2	89219	97739	chr2	8521	3	p
AC212893.2	55110	56679	chr4	1570	1	p
AC212895.2	115213	122417	chr10	7205	2	m
AC212915.2	157591	165680	chr6	8090	7	p
AC212972.2	83753	86100	chr2	2348	1	m
AC212973.2	132958	141065	chr10	8108	4	p
AC213041.2	5678	7260	chr1	1583	1	m
AC213041.2	133654	144142	chr1	10489	3	m
AC213046.2	35974	41261	chr3	5288	5	m
AC213049.2	12403	14093	chr1	1691	1	p
AC213053.2	170872	173115	chr10	2244	3	m
AC213353.2	45181	46789	chr3	1609	1	p
AC213353.2	62986	77639	chr3	14654	4	m
AC213395.2	38495	40006	chr5	1512	1	m
AC213395.2	40137	54656	chr5	14520	5	m
AC213432.1	66419	81928	chr4	15510	2	p
AC213454.2	125184	131941	chr1	6758	1	m
AC213511.2	115527	122732	chr10	7206	2	m
AC213514.2	63342	77984	chr9	14643	2	m
AC213520.1	107790	109403	chr2	1614	1	m
AC213521.2	116237	118512	chr1	2276	1	m
AC213529.2	186667	197600	chr1	10934	1	p
AC213530.2	21676	25402	chr8	3727	4	m
AC213531.2	167156	173506	chr5	6351	3	p
AC213537.2	75517	77804	chr5	2288	2	m
AC213537.2	79750	83044	chr5	3295	3	p
AC213601.2	41018	42862	chr9	1845	0	m
AC213603.2	101732	108625	chr8	6894	5	m
AC213623.2	142499	149863	chr5	7365	4	m
AC213629.2	157551	161622	chr1	4072	1	p
AC213644.2	19073	27991	chr1	8919	5	m
AC213674.2	109559	118911	chr4	9353	4	p
AC213683.2	127601	129230	chr4	1630	1	m
AC213770.2	173807	189817	chr4	16011	4	m
AC213779.2	71235	78094	chr1	6860	2	p
AC213787.2	78263	83027	chr1	4765	3	m
AC213798.2	141675	151445	chr7	9771	6	p
AC213839.2	13883	18055	chr6	4173	3	p
AC213839.2	40761	46512	chr6	5752	2	m
AC213852.2	41668	51861	chr8	10194	6	p
AC213870.2	106134	116810	chr1	10677	1	p
AC213878.2	111234	113290	chr4	2057	1	p
AC213879.2	129382	137627	chr3	8246	7	m
AC213902.2	110230	120163	chr8	9934	5	p
AC213902.2	137476	147563	chr8	10088	5	p
AC214105.2	124735	132327	chr8	7593	5	p
AC214119.2	173000	188389	chr7	15390	2	p
AC214125.2	82554	84103	chr2	1550	1	m
AC214129.2	111383	123003	chr2	11621	4	m
AC214133.2	125624	138517	chr5	12894	2	p
AC214138.2	7974	18767	chr2	10794	3	p
AC214224.2	13772	27298	chr6	13527	8	m
AC214227.4	66054	76293	chr3	10240	5	p
AC214233.2	98088	98884	chr10	797	2	p
AC214239.2	51035	53644	chr10	2610	1	m
AC214244.2	139743	146021	chr5	6279	3	p
AC214256.2	156423	157967	chr5	1545	1	p
AC214267.2	27491	35794	chr1	8304	5	m
AC214267.2	143133	155472	chr1	12340	4	m
AC214372.2	14701	24372	chr3	9672	2	m
AC214373.2	84176	97415	chr3	13240	7	p
AC214425.2	84930	87570	chr9	2641	1	m
AC214427.2	108735	114892	chr3	6158	7	p
AC214428.2	25696	31690	chr5	5995	3	m
AC214432.2	51380	62482	chr4	11103	6	m
AC214449.2	12109	13666	chr5	1558	1	m
AC214452.2	124816	131337	chr5	6522	4	p
AC214455.2	63097	67557	chr6	4461	0	m
AC214456.2	153231	160594	chr5	7364	4	m
AC214476.2	17565	26411	chr1	8847	5	m
AC214477.2	155769	162902	chr9	7134	0	p
AC214480.2	100087	107807	chr8	7721	4	p
AC214501.2	139116	146629	chr4	7514	6	m
AC214507.2	143246	151154	chr10	7909	1	p
AC214527.2	66254	71352	chr1	5099	2	p
AC214534.2	164423	172315	chr3	7893	4	m
AC214542.2	129783	133742	chr1	3960	2	m
AC214656.2	63549	68354	chr8	4806	4	m
AC214667.2	149661	156442	chr1	6782	1	m
AC214668.2	75971	81181	chr7	5211	2	p
AC214746.2	11132	12740	chr9	1609	2	m
AC214746.2	126096	135334	chr9	9239	3	p
AC214754.2	637	9509	chr8	8873	5	p
AC214758.1	34610	36212	chr2	1603	1	m
AC214763.2	125314	131067	chr4	5754	4	p
AC214767.2	147668	151294	chr3	3627	3	p
AC214772.2	165058	166663	chr1	1606	1	m
AC214779.2	46957	56507	chr9	9551	6	p
AC214798.2	166891	171705	chr7	4815	6	m
AC214818.2	133926	135512	chr1	1587	1	p
AC214837.2	101728	114719	chr3	12992	7	m
AC214839.2	159255	160817	chr3	1563	1	p
AC214841.2	38043	41686	chr1	3644	2	m
AC215187.2	181442	182497	chr1	1056	0	m
AC215193.2	28562	32104	chr9	3543	3	m
AC215194.2	89770	94304	chr5	4535	1	p
AC215196.2	76003	82173	chr2	6171	1	m
AC215227.2	22323	23433	chr5	1111	0	m
AC215249.2	116384	122752	chr8	6369	4	p
AC215253.2	139192	148463	chr3	9272	4	p
AC215259.2	43726	53118	chr9	9393	5	m
AC215289.2	116	3174	chr5	3059	3	m
AC215289.2	160617	164802	chr5	4186	3	p
AC215294.2	72191	80947	chr5	8757	3	p
AC215308.2	127690	132083	chr2	4394	4	m
AC215502.2	55529	65973	chr3	10445	3	m
AC215509.2	149497	155700	chr5	6204	3	p
AC215611.2	74580	76118	chr7	1539	1	p
AC215635.2	134297	137682	chr2	3386	3	p
AC215635.2	8149	17710	chr2	9562	10	p
AC215655.2	74275	82191	chr3	7917	6	p
AC215681.2	212767	218646	chr4	5880	2	p
AC215728.2	77193	80771	chr2	3579	1	p
AC215728.2	60752	68625	chr2	7874	8	p
AC215810.2	36823	47062	chr5	10240	4	p
AC215859.2	170260	180858	chr6	10599	8	p
AC215868.2	41796	56829	chr1	15034	2	m
AC215873.2	149412	151059	chr9	1648	1	m
AC215875.2	126979	128602	chr9	1624	1	m
AC215913.2	79222	87511	chr1	8290	7	p
AC215917.2	131221	139459	chr6	8239	2	p
AC215985.2	113232	116290	chr1	3059	2	m
AC216009.2	74804	76338	chr1	1535	1	m
AC216013.2	59861	62471	chr6	2611	1	m
AC216042.2	100102	114787	chr7	14686	2	p
AC216070.2	51220	54078	chr5	2859	4	m
AC216192.2	67861	70962	chr2	3102	1	m
AC216193.2	118268	119895	chr4	1628	1	p
AC216193.2	81035	86607	chr4	5573	3	m
AC216197.2	100437	112575	chr5	12139	7	m
AC216236.1	107069	109747	chr5	2679	1	m
AC216242.1	135096	145088	chr5	9993	5	p
AC216262.2	111198	112789	chr4	1592	1	m
AC216263.2	123425	129131	chr5	5707	2	p
AC216271.2	94688	107789	chr1	13102	2	p
AC216275.1	29036	31649	chr5	2614	1	p
AC216279.2	139756	142596	chr4	2841	1	m
AC216356.2	114161	120610	chr5	6450	1	m
AC216357.2	84376	90040	chr7	5665	2	p
AC216707.2	118523	119319	chr2	797	2	p
AC216732.1	90535	96096	chr1	5562	3	m
AC216828.1	92342	94069	chr4	1728	1	m
AC216856.1	105875	107453	chr3	1579	1	p
AC216876.1	98076	103809	chr2	5734	4	m
AC217045.1	24342	30259	chr1	5918	5	m
AC217047.1	102812	104329	chr8	1518	1	m
AC217052.1	69327	75848	chr2	6522	3	m
AC217119.2	136075	137758	chr3	1684	1	p
AC217235.1	84177	87114	chr1	2938	1	m
AC217241.1	67751	73862	chr4	6112	6	m
AC217311.1	104206	114803	chr1	10598	3	p
AC217349.1	107755	109429	chr6	1675	1	p
AC217394.1	59019	64010	chr2	4992	3	p
AC217424.1	82282	83894	chr3	1613	1	p
AC217502.1	67911	69370	chr1	1460	1	m
AC217509.1	110820	112363	chr10	1544	1	m
AC217567.1	72506	73961	chr1	1456	1	p
AC217673.1	102389	104005	chr5	1617	1	p
AC217673.1	83040	89740	chr5	6701	3	p
AC217823.1	88856	94657	chr5	5802	2	m
AC217897.1	87495	92584	chr1	5090	4	p
AC217932.1	75529	81140	chr9	5612	1	p
AC217938.1	46227	56825	chr1	10599	3	m
AC217976.1	42854	51702	chr9	8849	5	p
AC217986.1	90794	97115	chr7	6322	4	p
AC219027.2	81708	91948	chr5	10241	5	p
