# Supplementary material for: Structural characterization of helitrons and their stepwise capturing of gene fragments in the maize genome
Source: BMC Genomics. 2011 Dec 17;12:609. doi: 10.1186/1471-2164-12-609 (PMC3288121; doi:10.1186/1471-2164-12-609)
Supplement: Additional file 4 — Table S2. The location of the 134 helBs in the maize genome. [file 1471-2164-12-609-S4.XLS]

## Sheet: 134HelB
Name	Chromosome	Start	End	Size,bp	Acquired gene fragments.No	Strand
AC149814.2	UNK	64966	74430	9465	1	p
AC177910.2	chr9	69593	74826	5234	4	p
AC177911.4	chr1	128106	131743	3638	3	m
AC177923.3	chr2	145252	148470	3219	2	p
AC177945.3	chr2	173577	174823	1247	0	p
AC182838.3	chr3	145955	149219	3265	3	p
AC185127.3	chr3	114996	117485	2490	2	m
AC185263.2	chr4	49348	52924	3577	2	m
AC185449.3	chr4	84955	90851	5897	2	m
AC185496.4	chr1	75124	79431	4308	2	m
AC185635.4	chr4	173394	177627	4234	3	m
AC185659.5	chr4	50515	52979	2465	2	p
AC186229.3	chr1	93241	95641	2401	0	p
AC186313.3	chr5	43283	45453	2171	1	m
AC186320.3	chr1	126364	131500	5137	2	m
AC186329.3	chr2	53668	55571	1904	2	p
AC186379.3	chr2	126308	130212	3905	3	p
AC186647.3	chr6	65766	74364	8599	1	p
AC186684.4	chr1	9954	14434	4481	4	p
AC186888.2	chr7	142904	146619	3716	3	m
AC186893.4	chr8	121128	123974	2847	1	m
AC187142.3	chr6	138995	143144	4150	1	m
AC187143.3	chr6	111947	114385	2439	0	p
AC187411.4	chr8	140798	144374	3577	2	p
AC187568.3	chr4	58206	62282	4077	1	p
AC188612.3	chr10	99631	116794	17164	1	p
AC188613.4	chr9	129232	133555	4324	1	m
AC188614.3	chr7	167985	173124	5140	2	p
AC188752.2	chr4	126051	128258	2208	1	p
AC188774.3	chr9	119939	126504	6566	3	m
AC189776.3	chr10	36936	40074	3139	2	p
AC190641.2	chr2	44936	47813	2878	1	p
AC190813.3	chr5	86120	92685	6566	3	m
AC190926.3	chr1	143329	148039	4711	2	m
AC191126.4	chr4	151340	157110	5771	3	p
AC191267.3	chr2	24609	27932	3324	3	p
AC191286.2	chr3	86518	92053	5536	3	p
AC191798.3	chr9	3204	10920	7717	1	m
AC193328.3	chr1	61878	64505	2628	1	p
AC193581.3	chr4	39694	42616	2923	1	m
AC193937.3	chr1	170388	175524	5137	2	p
AC194299.3	chr8	127929	137793	9865	2	p
AC194428.3	chr1	65989	68046	2058	0	p
AC194442.3	chr8	56998	71912	14915	1	m
AC194454.3	chr1	131866	141506	9641	3	p
AC195332.3	chr1	16740	21861	5122	2	p
AC195900.2	chr8	3977	6921	2945	1	p
AC195980.2	chr3	61810	64611	2802	1	m
AC195984.3	chr3	20318	22760	2443	2	m
AC195993.3	chr9	45863	50441	4579	2	p
AC196030.2	chr1	80882	82737	1856	0	p
AC196431.2	chr4	54210	58077	3868	0	p
AC197011.4	chr9	19629	21466	1838	2	p
AC197086.3	chr2	52280	57422	5143	1	p
AC197387.3	chr1	108923	112177	3255	2	p
AC197554.3	chr4	53551	58700	5150	4	m
AC197566.2	chr8	71024	75654	4631	2	p
AC197713.3	chr7	71923	76066	4144	1	m
AC198320.3	chr5	113313	117022	3710	3	m
AC198379.3	chr7	72997	75617	2621	1	p
AC198662.2	chr9	70616	73126	2511	2	p
AC198723.2	chr7	59583	61924	2342	2	p
AC199037.2	chr3	102443	108050	5608	4	m
AC199207.3	chr8	127929	137793	9865	2	p
AC199318.4	chr5	89532	94136	4605	4	p
AC199370.4	chr10	87334	91598	4265	4	m
AC199517.4	chr3	75069	77986	2918	2	m
AC199634.4	chr7	105101	107408	2308	1	p
AC200284.4	chr10	100614	103363	2750	2	p
AC200305.1	chr9	53946	56875	2930	1	p
AC200867.3	chr6	123709	136700	12992	1	p
AC202909.3	chr4	135940	139826	3887	1	m
AC202958.3	chr8	117130	122320	5191	3	m
AC202997.3	chr8	97023	100879	3857	3	p
AC203173.2	chr8	91469	99126	7658	3	p
AC203294.2	chr8	127317	130643	3327	1	p
AC203392.2	chr8	14677	18486	3810	1	p
AC203752.3	chr6	78990	80928	1939	1	p
AC203848.3	chr7	35318	37738	2421	2	p
AC203894.2	chr8	68461	71000	2540	0	m
AC203997.1	chr2	69361	72582	3222	2	p
AC204006.2	chr9	154694	164715	10022	2	m
AC204088.2	chr5	43077	45499	2423	3	p
AC204317.3	chr10	175531	179391	3861	1	m
AC204384.2	chr8	119545	124121	4577	1	m
AC204388.2	chr3	87745	91856	4112	3	m
AC204570.2	chr4	30189	32320	2132	0	m
AC204638.2	chr8	70816	75446	4631	2	p
AC204870.2	chr8	160820	162735	1916	2	m
AC204870.2	chr8	162734	164630	1897	2	m
AC204944.2	chr6	159923	166128	6206	3	p
AC205023.3	chr9	51432	57806	6375	2	m
AC205532.2	chr4	102929	108349	5421	1	p
AC205785.2	chr1	72516	75736	3221	1	p
AC205850.3	chr2	88549	95244	6696	5	p
AC206205.2	chr10	72067	74129	2063	3	p
AC206264.2	chr5	66916	73887	6972	5	m
AC207050.1	chr4	98896	103194	4299	2	m
AC207391.2	chr2	100423	103058	2636	1	m
AC207627.2	chr2	107107	113639	6533	4	m
AC207726.3	chr3	32259	32949	691	0	m
AC207735.2	chr6	131312	133217	1906	0	p
AC207822.3	chr3	63415	70699	7285	3	m
AC208117.2	chr5	94244	96261	2018	0	m
AC208423.2	chr4	132725	137024	4300	3	m
AC208557.2	chr4	125723	127203	1481	1	p
AC208701.2	chr2	25670	32204	6535	4	m
AC209215.3	chr1	64701	67791	3091	2	m
AC209249.2	chr5	45165	48317	3153	2	p
AC209709.2	chr5	107039	110740	3702	2	p
AC209898.2	chr5	11115	17136	6022	3	p
AC211405.2	chr8	56119	62609	6491	4	p
AC211569.2	chr1	39019	53483	14465	1	p
AC211703.2	chr5	143179	146885	3707	1	m
AC211925.2	chr8	55892	59217	3326	1	p
AC212020.2	chr9	84373	96589	12217	2	m
AC212721.2	chr4	66784	72321	5538	3	m
AC213356.2	chr9	114104	123550	9447	1	m
AC213524.2	chr1	51351	54572	3222	1	p
AC213794.2	chr9	36576	39913	3338	2	p
AC214290.2	chr1	51777	57066	5290	3	p
AC214293.1	chr10	67997	71858	3862	1	p
AC214352.2	chr8	90428	94826	4399	2	p
AC214504.2	chr6	86794	91325	4532	2	p
AC214605.1	chr4	87924	102055	14132	1	m
AC214663.2	chr9	74648	78816	4169	1	m
AC214744.2	chr3	139009	143861	4853	2	p
AC214803.2	chr2	63623	64581	959	0	p
AC216350.1	chr4	141626	147044	5419	1	m
AC216787.1	chr8	115912	118403	2492	1	m
AC217127.4	chr8	32558	37749	5192	3	p
AC217426.1	chr2	80754	81437	684	0	p
AC217529.1	chr3	135417	140861	5445	2	p
AC217672.1	chr2	126911	132154	5244	3	p
