# Supplementary material for: Structural characterization of helitrons and their stepwise capturing of gene fragments in the maize genome
Source: BMC Genomics. 2011 Dec 17;12:609. doi: 10.1186/1471-2164-12-609 (PMC3288121; doi:10.1186/1471-2164-12-609)
Supplement: Additional file 6 — Table S3. The putative autonomous helitrons. The location of the putative autonomous helitrons in the maize genome. [file 1471-2164-12-609-S6.XLS]

## Sheet: Putative autonomous helitron
Putative autonomous helitrons	BAC	Chromosome	Start	End	Size	Sequence
zmhelA1	AC208648.2	chr3	45651	60282	14632	ATCTCTACTACTATAAATCATAAATCAGAGCAATAAATCATGTTTTTTTGTATTGGGTCTCAAGGCTATATATCCTTGCTCTCCCTCCTTTAAATTACCATACTTGTACCGAATCATAGATACGAACTGCCCCGTACTATAAATTAGAACAATAATTCATGTTTTAATTGTGCACACATATTTGTGCAGCTATCTGTATGGGGTCTCAAGGCTATATATCCTTGCTCTCCCTCCTTTTAAATAACATACTTGTACCGAATCATAGATACGAACTGCCTCATACATACGTTCGAGTCAAATATAAAGTAAAAGGATTGCTTACTACACAATACACACTAAATACATAACCATTTAAACTATTTGATAATTATAATATTGAACCGCGAAAGTATGACATGT…
zmhelB1	AC200867.3	chr6	123709	136700	12992	ATCAGGTTCCTTAAAACTTGAACGCATTTGGGCTCACGCCCGCACTTCGCGCGATGCCGGACGTGGCCAGAGGGTCCCACCGTGACATGGTTTGACGACAGTTTTGTGAAACAGGAAGCGATGCGTCTGCCTGAAACAGGAAGCAGCATGAAACAGGAAGCAGCCGGACGCATCGCTGTTTGCAGTGGATTCTCTATCTCATAGCGCGTGAAACAGGAAGCAGCGAGGACGCAGGCAGGGCAGAGGGTCCCACCGTTACAGTACAGCCAAAAAAAATACGAAGCAGCGAAGAATCAGGCGATGCGTCTGCCTGCCGCGCGCCTGCGCGACGCGCTGCCCTTCGTCTGCGCTCCGCTCCAGATCTGGAGCCGTCGCCTCCTCGCGCCGTCGCCTCCTCGC…
zmhelB2	AC212020.2	chr9	84373	96589	12217	ATCTAAAGTCTTAAAACGCGCTCGCGTTTTGGGCTCCCTCCGCGTTCCCGCGCCACGGTCCTCTCGGCTGGCAACACGTATACACACAGCACGCCAACGTTTTTTGCTCACTGCGCGAACTGGCCCAGAACCAGCACCCACCACGTAAGGCTGAATGTGAGCAAGGCCCCGAGCAGGCCGAGGCCCAGCCCGTAGACGGCGAGCCAGCTGAGCAGCACGAGCTGGCCGCCAGGATGTAGGCGCTGGCCGCCACGATGCTGCGCCTACAGGAACTTCTGGATAGGGAGGCTGGTGGCGTACGCGAAGATCTGCGGGACGAGGCTGTAGGCGAACTCGGCGGCGGCGGCGGCGATCTGCGGCGACGCCGGCGATCTCCGGCGACTGTCCCAGCAGCAGCAG…
Incomplete autonomous helitrons	BAC	Chromosome	Start	End	Size	Sequence
zmhelB3	AC194442.3	chr8	56998	71912	14915	ATCTAAGTTATTAAAACCACAACGCCTTCGGGCTCACGCCCGCGTTTCCCGGCCTCGTGCTGTCTCCGCGTCTTGACACGTGACGCCGCTTGACCCACCCGGGTCGCTGCACAGGTGTAATGGGCATCTGCGTCCGCTCGATCCAAGTTCGCCAACTCCGTCGTGGGGCTCCGCTCAATCCAAGTTCCCCAACTCCGGCGAGCCCCAACGGCGTTTCCTCTCCGATTTTAGGTGCGCAGAACCTCCTTCCTCCTCTCGCTCCGCCGCCGCCTTGCCCTAGATCCGCCGTCGCGTCGGCGTCGAGGGTGCGCAGAACTTCCTTCCTCCTCTCGCTTCGCCGCCGCCTTCCCCTAGATCCGCCGTCGCGTCTGCGTCGAGCTGCGCCGTTGGGGACGCCAT…
zmhelB4	AC214605.1	chr4	87924	102055	14132	ATCTAAGTTATTAAAACCACAACGCCTTCGGGCTCACGCCCGCGTTTCCCGGCCTCGTGCTGTGTCCGCGTCTTGACACGTGACACCGCTTGACCCACCCACTCCTCATCCCCATGGAAGGCCTTGCGTCACTGCAAAAACCCAAGCCGTCGTAGCCCACGGTTGTGACAATGGAGGACATCGCGGGTCGCTGCACAGGTGTTTGGTGGCGCTCGGTGCCGGCGGTATGGGCATCTGCGTCCGCTCAATCCAAGTTCGCCAACTCCGTCGTGGGGCTCCGCTCAATCCAAGTTCCCCAACTCCGGCGAGCCCCAACGGCGTTTCCTCTCCGATTTTAGGTGCGCAGAACCTCCTTCCTCCTCTCGCTCCACCGCCGCCTTCCCCTAGATCCGCCGTCGC…
zmhelB5	AC211569.2	chr1	39019	53483	14465	ATCAGAGTTATTAAAACCTGACGCCTTTTCAGCGCTCCTCCACGTTTGCCGTAGGTTCCGCCCACGGCGTGCCAACGCGTGGCAGCGCAGCTGTGTCGGACACGGGTTTTTTCCTTCAATTCAACAGCAAGCGTGACACGGGTTTTTTTCCTTCAATTCAACAGCAAGCGTCGCGTCCGTGAGGCAGCCGCAGTCCAGCCACGCCACCCGTGACGCCGCTACCGGCTCCGAGCGCCGTAGATCCCGTTCATGGGAGAGAATCCCCCCTGCTCTTCCTGCCCGGTCTCGGTTCCCCGTGCACGCGGTGGGCTCCCACGTCGCTCGCGACGCTAGACGCCATGCCCACTCGTCGCCGCCGTCAAAGCCTCAACGAACCGAATCGTCGGATCGGAGCTGGGG…
zmhelB6	AC188612.3	chr10	99631	116794	17164	ATTACCTCTAGTTAAAAGACACACGGTATTGCTGCTCGGAGCGCGTTTCCCGCGACCTCCGCCGCCTACGCACCGACGCGTGCGTCGCGGTACATGTGGGCCCGCAGTGGGCGCGGCTGGGAGGACACCGCGGCTGAGCCGTCTTCTCTCCCCCAGTGATTCCGTGCGACGGCTTCCAACCGCGACTCTCTCCACCAGTGAGCCCACACCGCGACTGAGCGGCCGTACCCGGAACGTCCATGTCGTCTCTGCGACACGGCCTCCAGTGGCGACGCATCAGCGTCCGCGCGCGAGGACGACCGTCGTGGCGGTGGGCAGAGGGCATGGCTTGGTCTACGGCTGCCCCGAGGGTCGTGCCGCGATCTGGACGGCTCGGACCGGCTCTTCGACGAGCAGCGC…
