# Supplementary material for: Structural characterization of helitrons and their stepwise capturing of gene fragments in the maize genome
Source: BMC Genomics. 2011 Dec 17;12:609. doi: 10.1186/1471-2164-12-609 (PMC3288121; doi:10.1186/1471-2164-12-609)
Supplement: Additional file 7 — Table S4. The location of helitron_mc1 in the maize genome. [file 1471-2164-12-609-S7.XLS]

## Sheet: Helitron_mc1
Helitron_mc1	Percent identity	Chr	Mismatch number	Gaps	Guery start position	Query end position	Size	Subject start position	Subject end position	Expected value	Blast score
mc1	89.6	chr3	19	2	1400	1601	202	228712751	228712552	5e-54	218
mc1	87.19	chr9	23	3	1284	1486	203	19829290	19829091	3e-40	172
mc1	84.8	chr7	30	1	300	502	204	134561273	134561070	1e-33	151
mc1	88.29	chr6	23	1	253	456	205	122558893	122559097	5e-51	208
mc1	90.73	chr4	19	0	1399	1603	205	171396944	171396740	2e-65	256
mc1	94.15	chr5	11	1	1409	1613	205	157728100	157727897	1e-79	303
mc1	96.1	chr1	8	0	1374	1578	205	19370859	19370655	1e-91	343
mc1	85.51	chr6	28	2	465	671	207	169090749	169090545	6e-26	125
mc1	86.47	chr8	27	1	305	511	207	140825164	140825369	1e-42	180
mc1	85.1	chr6	28	1	249	456	208	129535736	129535940	3e-37	163
mc1	85.65	chr10	23	1	200	401	209	137917097	137916889	4e-30	139
mc1	87.56	chr4	26	0	249	457	209	204584698	204584490	5e-51	208
mc1	89.52	chr1	22	0	295	504	210	30542774	30542565	4e-61	242
mc1	86.73	chr2	19	2	1400	1601	211	11521649	11521439	8e-47	194
mc1	90.52	chr1	20	0	295	505	211	248691810	248691600	2e-66	260
mc1	87.26	chr1	27	0	1388	1599	212	283983412	283983201	2e-50	206
mc1	90.09	chr2	13	7	1359	1569	212	225704719	225704923	1e-48	200
mc1	89.72	chr3	22	0	299	512	214	114734449	114734662	2e-63	250
mc1	90.65	chr1	20	0	302	515	214	40780284	40780071	3e-68	266
mc1	89.77	chr6	13	2	1393	1607	215	151936246	151936451	2e-63	250
mc1	87.04	chr7	26	2	1284	1498	216	112011739	112011525	1e-45	190
mc1	95.37	chr3	9	1	1397	1612	216	131751926	131751712	5e-91	341
mc1	88.48	chr1	23	2	295	511	217	167198823	167199037	2e-53	216
mc1	93.55	chr10	13	1	1400	1615	217	8775212	8774996	5e-82	311
mc1	85.84	chr8	31	0	1383	1601	219	130344761	130344543	5e-45	188
mc1	89.04	chr2	23	1	841	1059	219	26533555	26533772	2e-59	236
mc1	94.06	chr1	12	1	1398	1615	219	45099535	45099317	1e-85	323
mc1	81.36	chr9	30	1	296	515	220	112074457	112074665	2e-25	123
mc1	89.55	chr4	15	1	1392	1603	220	143444935	143445154	2e-66	260
mc1	90	chr1	22	0	1383	1602	220	279690117	279690336	4e-67	262
mc1	90	chr7	11	1	17	225	220	9962082	9962301	1e-70	274
mc1	90.91	chr4	19	1	1377	1596	220	205834115	205833897	2e-69	270
mc1	91.36	chr10	19	0	296	515	220	134063463	134063682	3e-74	285
mc1	81	chr9	20	2	295	515	221	96350732	96350534	4e-27	129
mc1	86.88	chr10	26	2	295	515	221	145649296	145649513	8e-47	194
mc1	86.88	chr10	26	3	295	512	221	90212105	90211885	7e-44	184
mc1	86.88	chr8	19	3	1393	1603	221	21192170	21191950	5e-48	198
mc1	87.33	chr9	28	0	295	515	221	21503782	21504002	2e-53	216
mc1	87.78	chr1	18	1	295	515	221	230812554	230812765	4e-58	232
mc1	87.78	chr5	27	0	295	515	221	71980565	71980345	9e-56	224
mc1	87.78	chr7	26	1	1302	1521	221	111615699	111615919	2e-53	216
mc1	88.24	chr3	25	1	295	515	221	168109814	168109595	9e-56	224
mc1	88.24	chr8	25	1	1302	1521	221	131022105	131022325	9e-56	224
mc1	88.69	chr10	24	1	1302	1521	221	148250034	148250254	4e-58	232
mc1	88.69	chr9	24	1	1302	1521	221	67646909	67647129	4e-58	232
mc1	88.69	chr8	24	1	1302	1521	221	5072181	5072401	4e-58	232
mc1	89.14	chr2	23	1	1302	1521	221	107312997	107312777	1e-60	240
mc1	89.59	chr6	22	1	1302	1521	221	2032489	2032709	6e-63	248
mc1	89.59	chr4	22	1	295	515	221	30167725	30167944	6e-63	248
mc1	89.59	chr4	22	1	1302	1521	221	92994594	92994374	6e-63	248
mc1	90.05	chr2	21	1	1302	1521	221	174839541	174839761	2e-65	256
mc1	90.5	chr3	21	0	295	515	221	217939538	217939758	4e-70	272
mc1	90.5	chr4	21	0	295	515	221	202473919	202474139	4e-70	272
mc1	91.86	chr5	18	0	1382	1602	221	211713538	211713318	3e-77	295
mc1	87.39	chr2	25	3	295	515	222	107383299	107383080	8e-47	194
mc1	91.44	chr10	18	1	294	515	222	128200260	128200040	4e-73	281
mc1	91.44	chr9	17	2	293	512	222	6964653	6964874	1e-70	274
mc1	95.95	chr2	7	2	1382	1602	222	223428547	223428327	1e-94	353
mc1	84.38	chr1	28	1	200	416	224	200235124	200235347	4e-27	129
mc1	89.73	chr8	23	0	1347	1570	224	160786920	160786697	4e-67	262
mc1	90.22	chr8	22	0	1391	1615	225	114105869	114106093	4e-70	272
mc1	80.97	chr3	32	2	1081	1295	226	199285348	199285123	4e-21	109
mc1	93.83	chr10	13	1	201	427	227	82736529	82736304	3e-77	295
mc1	94.35	chr5	13	0	1374	1603	230	178758038	178758267	1e-94	353
mc1	83.62	chr9	27	2	1301	1531	232	137704846	137704625	1e-36	161
mc1	91.38	chr10	20	0	1371	1602	232	114326717	114326486	5e-79	301
mc1	87.98	chr9	27	1	1302	1533	233	95068334	95068566	4e-58	232
mc1	93.99	chr7	14	0	1371	1603	233	116927137	116926905	6e-94	351
mc1	83.83	chr4	36	2	170	402	235	154884382	154884616	1e-27	131
mc1	86.81	chr5	31	0	271	505	235	53927580	53927814	1e-54	220
mc1	88.51	chr2	25	2	1288	1521	235	200165083	200165316	2e-59	236
mc1	89.36	chr6	24	1	1288	1521	235	151413850	151413616	2e-66	260
mc1	97.02	chr1	7	0	1	235	235	169436460	169436226	7e-112	410
mc1	86.86	chr7	30	1	249	483	236	5296156	5295921	8e-53	214
mc1	88.66	chr4	21	5	168	401	238	208158459	208158694	2e-44	186
mc1	86.61	chr8	30	2	1284	1521	239	8908105	8908342	8e-50	204
mc1	87.45	chr1	30	0	800	1038	239	79336794	79337032	2e-59	236
mc1	88.7	chr1	25	2	1284	1521	239	127191993	127192230	9e-62	244
mc1	88.7	chr6	25	2	1284	1521	239	56125671	56125434	9e-62	244
mc1	89.54	chr1	24	1	1302	1539	239	192146079	192145841	6e-69	268
mc1	89.54	chr3	24	1	1302	1539	239	213690262	213690024	6e-69	268
mc1	87.97	chr8	21	1	1371	1603	241	160786896	160786656	1e-64	254
mc1	88.84	chr8	26	1	1375	1615	242	127025955	127026196	6e-66	258
mc1	92.15	chr2	19	0	1374	1615	242	6408494	6408253	2e-87	329
mc1	92.15	chr2	19	0	1374	1615	242	200760855	200760614	2e-87	329
mc1	86.42	chr9	31	2	1284	1525	243	18865859	18866100	8e-50	204
mc1	87.24	chr7	29	2	1284	1525	243	6847273	6847514	1e-54	220
mc1	93.42	chr6	15	1	1366	1608	243	158094162	158093921	9e-93	347
mc1	93.83	chr2	15	0	1371	1613	243	234407964	234408206	1e-97	363
mc1	82.38	chr5	31	3	1148	1380	244	69320626	69320868	2e-29	137
mc1	87.7	chr4	30	0	1325	1568	244	185431298	185431541	2e-62	246
mc1	92.21	chr1	19	0	1372	1615	244	180142091	180142334	1e-88	333
mc1	93.03	chr3	17	0	1372	1615	244	191295034	191295277	2e-93	349
mc1	86.94	chr6	31	1	1326	1569	245	72999324	72999080	9e-56	224
mc1	89.8	chr9	25	0	1326	1570	245	132207196	132207440	7e-75	287
mc1	92.24	chr7	19	0	1371	1615	245	4978701	4978457	3e-89	335
mc1	92.65	chr5	17	1	1371	1615	245	41764789	41764546	3e-89	335
mc1	93.47	chr2	16	0	1371	1615	245	234295977	234295733	2e-96	359
mc1	93.47	chr2	16	0	1371	1615	245	234385274	234385030	2e-96	359
mc1	93.47	chr3	16	0	1371	1615	245	220916454	220916210	2e-96	359
mc1	93.88	chr3	15	0	1371	1615	245	186058619	186058863	9e-99	367
mc1	93.88	chr9	15	0	1371	1615	245	141989451	141989695	9e-99	367
mc1	94.29	chr4	14	0	1371	1615	245	138900986	138901230	4e-101	375
mc1	95.1	chr3	12	0	1371	1615	245	155627893	155627649	6e-106	391
mc1	88.62	chr1	25	3	273	515	246	26419521	26419766	4e-61	242
mc1	88.76	chr5	28	0	1321	1569	249	77676679	77676927	4e-70	272
mc1	84.4	chr5	38	1	829	1077	250	137447863	137448112	5e-42	178
mc1	85.6	chr6	36	0	1302	1551	250	102742205	102742454	1e-51	210
mc1	88	chr3	27	3	1284	1531	250	47731249	47731497	9e-59	234
mc1	87.25	chr5	31	1	1321	1570	251	154893488	154893738	2e-59	236
mc1	87.65	chr4	31	0	1347	1597	251	201449093	201449343	4e-64	252
mc1	88.45	chr5	28	1	1321	1570	251	54640611	54640861	2e-66	260
mc1	82.14	chr1	32	4	1076	1316	252	300127482	300127731	4e-27	129
mc1	86.51	chr8	32	2	255	505	252	155500284	155500034	8e-53	214
mc1	88.1	chr9	27	2	253	503	252	19445408	19445657	6e-63	248
mc1	86.27	chr4	32	3	727	979	255	240161752	240161499	8e-50	204
mc1	87.89	chr4	30	1	1302	1556	256	228636818	228636563	1e-64	254
mc1	89.06	chr1	26	2	249	504	256	212419297	212419044	2e-69	270
mc1	89.84	chr1	26	0	1347	1602	256	203144000	203144255	5e-79	301
mc1	89.84	chr1	26	0	1347	1602	256	203144678	203144933	5e-79	301
mc1	92.19	chr5	20	0	260	515	256	173652501	173652756	2e-93	349
mc1	94.14	chr4	15	0	1360	1615	256	13366062	13365807	3e-105	389
mc1	87.16	chr5	31	2	1284	1539	257	113824247	113823992	4e-58	232
mc1	87.94	chr1	29	2	1284	1539	257	7956668	7956413	6e-63	248
mc1	87.94	chr5	29	2	1284	1539	257	155915802	155916057	6e-63	248
mc1	87.98	chr6	27	4	168	423	258	154313213	154313468	5e-48	198
mc1	85.33	chr1	38	0	853	1111	259	200226082	200225824	3e-52	212
mc1	88.42	chr8	29	1	258	515	259	161532529	161532271	6e-69	268
mc1	88.8	chr8	28	1	258	515	259	166034658	166034916	3e-71	276
mc1	89.27	chr2	27	1	1302	1562	261	103325920	103325661	7e-75	287
mc1	90.04	chr3	24	1	297	557	261	135963767	135964025	2e-69	270
mc1	89.31	chr4	27	1	254	514	262	42671507	42671246	2e-75	289
mc1	86.31	chr2	31	1	253	515	263	234403657	234403914	2e-59	236
mc1	87.45	chr6	24	2	1350	1603	263	87515382	87515644	6e-66	258
mc1	88.64	chr10	27	3	253	515	264	126393852	126394113	4e-67	262
mc1	88.64	chr8	28	2	1308	1570	264	10651626	10651364	2e-69	270
mc1	80.38	chr7	24	5	1	239	265	163128195	163128457	4e-24	119
mc1	86.47	chr4	27	6	1319	1577	266	197203427	197203690	1e-48	200
mc1	87.22	chr8	25	2	1347	1603	266	94847083	94847348	2e-65	256
mc1	93.61	chr1	17	0	1350	1615	266	66500467	66500202	2e-106	392
mc1	96.24	chr4	9	1	1343	1607	266	10253823	10253558	8e-121	440
mc1	88.81	chr9	28	2	249	515	268	88927754	88928020	7e-72	278
mc1	84.39	chr7	38	2	752	1017	269	128193626	128193893	5e-45	188
mc1	85.5	chr3	39	0	1347	1615	269	229719020	229719288	9e-56	224
mc1	86.25	chr1	37	0	1347	1615	269	277635170	277634902	1e-60	240
mc1	88.1	chr8	25	4	249	515	269	148242320	148242057	1e-64	254
mc1	88.48	chr4	30	1	1302	1569	269	61457861	61458129	2e-72	280
mc1	88.85	chr2	29	1	1303	1570	269	180511625	180511893	7e-75	287
mc1	89.59	chr10	28	0	1302	1570	269	129726040	129726308	5e-82	311
mc1	87.04	chr9	34	1	1302	1570	270	45445167	45445436	2e-63	250
mc1	87.04	chr9	34	1	1302	1570	270	45564432	45564701	2e-63	250
mc1	87.41	chr2	33	1	1302	1570	270	84137565	84137296	6e-66	258
mc1	87.41	chr5	33	1	1302	1570	270	35909904	35909635	6e-66	258
mc1	87.78	chr1	32	1	1302	1570	270	8623213	8623482	3e-68	266
mc1	87.78	chr2	32	1	1302	1570	270	195005575	195005844	3e-68	266
mc1	87.78	chr10	31	2	1302	1569	270	132024657	132024926	6e-66	258
mc1	87.78	chr3	32	1	1302	1570	270	123722186	123722455	3e-68	266
mc1	87.78	chr3	32	1	1302	1570	270	150554290	150554559	3e-68	266
mc1	87.78	chr7	31	2	1302	1570	270	28776568	28776836	6e-66	258
mc1	88.15	chr1	31	1	1302	1570	270	75122166	75121897	1e-70	274
mc1	88.15	chr1	31	1	1302	1570	270	226892665	226892934	1e-70	274
mc1	88.15	chr1	31	1	1302	1570	270	230812834	230813103	1e-70	274
mc1	88.15	chr1	31	1	1302	1570	270	257705815	257706084	1e-70	274
mc1	88.15	chr2	31	1	1302	1570	270	44717658	44717389	1e-70	274
mc1	88.15	chr2	31	1	1302	1570	270	169343260	169343529	1e-70	274
mc1	88.15	chr9	31	1	1302	1570	270	9236412	9236143	1e-70	274
mc1	88.15	chr9	31	1	1302	1570	270	84590368	84590099	1e-70	274
mc1	88.15	chr4	31	1	1302	1570	270	161442847	161442578	1e-70	274
mc1	88.15	chr7	31	1	1302	1570	270	139601857	139602126	1e-70	274
mc1	88.15	chr7	31	1	1302	1570	270	146201680	146201949	1e-70	274
mc1	88.52	chr1	30	1	1302	1570	270	280638577	280638846	4e-73	281
mc1	88.52	chr2	30	1	1302	1570	270	105380698	105380429	4e-73	281
mc1	88.52	chr10	30	1	1302	1570	270	4870516	4870247	4e-73	281
mc1	88.52	chr10	30	1	1302	1570	270	136077824	136077555	4e-73	281
mc1	88.52	chr3	30	1	1302	1570	270	217756596	217756327	4e-73	281
mc1	88.52	chr9	30	1	1302	1570	270	99425415	99425146	4e-73	281
mc1	88.52	chr9	30	1	1302	1570	270	108861699	108861968	4e-73	281
mc1	88.52	chr8	30	1	1302	1570	270	102829344	102829075	4e-73	281
mc1	88.52	chr4	30	1	1302	1570	270	179722955	179722686	4e-73	281
mc1	88.89	chr2	29	1	1302	1570	270	105643654	105643385	2e-75	289
mc1	88.89	chr10	29	1	1302	1570	270	5967798	5967529	2e-75	289
mc1	88.89	chr3	29	1	1302	1570	270	199514574	199514305	2e-75	289
mc1	88.89	chr5	29	1	1302	1570	270	204024564	204024295	2e-75	289
mc1	88.89	chr4	29	1	1302	1570	270	90953314	90953045	2e-75	289
mc1	88.89	chr4	29	1	1302	1570	270	214452748	214453017	2e-75	289
mc1	88.89	chr4	29	1	1302	1570	270	242512719	242512450	2e-75	289
mc1	89.26	chr1	28	1	1302	1570	270	13429150	13429419	7e-78	297
mc1	89.26	chr10	28	1	1302	1570	270	114163061	114162792	7e-78	297
mc1	89.26	chr3	28	1	1302	1570	270	51664044	51664313	7e-78	297
mc1	89.26	chr5	28	1	1302	1570	270	26318260	26318529	7e-78	297
mc1	89.63	chr1	27	1	1302	1570	270	104975972	104975703	3e-80	305
mc1	89.63	chr6	27	1	1302	1570	270	98913517	98913786	3e-80	305
mc1	89.63	chr9	27	1	1302	1570	270	26880742	26881011	3e-80	305
mc1	89.63	chr8	27	1	1302	1570	270	80691716	80691447	3e-80	305
mc1	90	chr5	26	1	1302	1570	270	140069122	140068853	1e-82	313
mc1	84.5	chr1	33	2	1339	1600	271	178686716	178686986	3e-49	202
mc1	88.93	chr2	28	2	1302	1570	271	186051458	186051728	1e-73	283
mc1	88.93	chr7	28	2	1302	1570	271	106781444	106781714	1e-73	283
mc1	89.67	chr9	26	2	1302	1570	271	136240685	136240955	2e-78	299
mc1	89.01	chr4	24	1	184	456	273	46113756	46114022	1e-67	264
mc1	91.94	chr6	22	0	201	473	273	162557193	162556921	3e-86	325
mc1	86.86	chr10	27	2	1339	1603	274	3244288	3244015	2e-65	256
mc1	87.96	chr6	24	2	1339	1603	274	134095010	134094737	2e-72	280
mc1	91.61	chr2	21	2	1313	1585	274	189148139	189148411	3e-92	345
mc1	92.34	chr1	21	0	717	990	274	275797887	275797614	1e-101	377
mc1	86.18	chr7	31	7	1302	1570	275	63348079	63348352	5e-45	188
mc1	88.73	chr10	22	2	1338	1603	275	81437251	81437525	7e-78	297
mc1	87.73	chr3	33	1	1302	1577	277	225889157	225889433	4e-70	272
mc1	87.73	chr4	33	1	1302	1577	277	135653893	135654169	4e-70	272
mc1	87.73	chr7	33	1	1302	1577	277	131210762	131210486	4e-70	272
mc1	88.09	chr9	32	1	1302	1577	277	95069367	95069643	2e-72	280
mc1	88.45	chr7	31	1	1302	1577	277	97922921	97923197	7e-75	287
mc1	88.81	chr2	31	0	908	1184	277	203159212	203158936	1e-79	303
mc1	89.53	chr8	28	1	1302	1577	277	138638050	138637774	5e-82	311
mc1	86.33	chr6	36	2	811	1088	278	89655524	89655249	9e-59	234
mc1	86.69	chr1	28	2	1302	1570	278	53320914	53320637	2e-65	256
mc1	89.21	chr1	29	1	384	660	278	165052259	165051982	1e-70	274
mc1	85.3	chr1	31	4	398	674	279	157094784	157095054	4e-39	168
mc1	87.86	chr3	32	2	696	974	280	186215907	186216185	2e-69	270
mc1	87.19	chr2	27	2	1332	1603	281	166198982	166198702	2e-69	270
mc1	84.86	chr3	39	1	1313	1596	284	148163228	148163507	1e-54	220
mc1	88.73	chr3	30	2	1288	1570	284	25995660	25995378	1e-76	293
mc1	87.02	chr9	28	2	1332	1607	285	110137263	110137547	2e-69	270
mc1	90.56	chr9	26	1	1318	1603	286	23015914	23015630	3e-92	345
mc1	87.46	chr4	34	2	1284	1569	287	236546268	236546553	6e-69	268
mc1	88.15	chr7	32	2	1284	1569	287	112439850	112440135	1e-73	283
mc1	86.11	chr10	38	2	1284	1570	288	42767941	42768227	6e-60	238
mc1	86.46	chr1	37	2	1284	1570	288	182721896	182722182	2e-62	246
mc1	86.46	chr5	37	2	1284	1570	288	51600684	51600398	2e-62	246
mc1	86.46	chr5	37	2	1284	1570	288	200819569	200819855	2e-62	246
mc1	86.46	chr5	37	2	1284	1570	288	209465158	209464872	2e-62	246
mc1	86.46	chr9	37	2	1284	1570	288	18866891	18867177	2e-62	246
mc1	86.46	chr8	37	2	1284	1570	288	16794279	16793993	2e-62	246
mc1	86.81	chr1	36	2	1284	1570	288	91298267	91298553	1e-64	254
mc1	86.81	chr1	36	2	1284	1570	288	247056474	247056188	1e-64	254
mc1	86.81	chr1	36	2	1284	1570	288	247526258	247526544	1e-64	254
mc1	86.81	chr2	36	2	1284	1570	288	184532426	184532140	1e-64	254
mc1	86.81	chr3	36	2	1284	1570	288	208507935	208508221	1e-64	254
mc1	86.81	chr5	36	2	1284	1570	288	52214905	52215191	1e-64	254
mc1	86.81	chr8	36	2	1284	1570	288	16795639	16795353	1e-64	254
mc1	87.15	chr1	35	2	1284	1570	288	274042532	274042246	4e-67	262
mc1	87.15	chr2	35	2	1284	1570	288	72113521	72113235	4e-67	262
mc1	87.15	chr2	35	2	1284	1570	288	117483494	117483780	4e-67	262
mc1	87.15	chr6	35	2	1284	1570	288	16164249	16164535	4e-67	262
mc1	87.15	chr10	35	2	1284	1570	288	42769133	42769419	4e-67	262
mc1	87.15	chr5	35	2	1284	1570	288	111277637	111277923	4e-67	262
mc1	87.15	chr4	35	2	1284	1570	288	199451814	199451528	4e-67	262
mc1	87.15	chr7	35	2	1284	1570	288	137113523	137113237	4e-67	262
mc1	87.5	chr1	34	2	1284	1570	288	165824475	165824761	2e-69	270
mc1	87.5	chr5	34	2	1284	1570	288	29423068	29423354	2e-69	270
mc1	87.5	chr5	34	2	1284	1570	288	29470777	29471063	2e-69	270
mc1	87.5	chr9	34	2	1284	1570	288	20366669	20366955	2e-69	270
mc1	87.5	chr4	34	2	1284	1570	288	6995000	6994714	2e-69	270
mc1	87.5	chr4	34	2	1284	1570	288	74405568	74405282	2e-69	270
mc1	87.5	chr4	34	2	1284	1570	288	118732328	118732614	2e-69	270
mc1	87.5	chr4	34	2	1284	1570	288	196255454	196255168	2e-69	270
mc1	87.85	chr1	33	2	1284	1570	288	285099962	285099676	7e-72	278
mc1	87.85	chr2	33	2	1284	1570	288	207040595	207040881	7e-72	278
mc1	87.85	chr6	33	2	1284	1570	288	12795682	12795968	7e-72	278
mc1	87.85	chr10	33	2	1284	1570	288	119621860	119621574	7e-72	278
mc1	87.85	chr3	33	2	1284	1570	288	140861182	140861468	7e-72	278
mc1	87.85	chr5	33	2	1284	1570	288	23394136	23394422	7e-72	278
mc1	87.85	chr7	33	2	1284	1570	288	33769056	33768770	7e-72	278
mc1	88.19	chr1	32	2	1284	1570	288	189030541	189030827	3e-74	285
mc1	88.19	chr6	32	2	1284	1570	288	115159923	115159637	3e-74	285
mc1	88.19	chr10	32	2	1284	1570	288	71307465	71307179	3e-74	285
mc1	88.19	chr8	32	2	1284	1570	288	131092887	131093173	3e-74	285
mc1	88.19	chr8	30	3	1284	1570	288	135426613	135426897	2e-72	280
mc1	88.19	chr4	31	2	1284	1570	288	142041755	142042040	7e-75	287
mc1	88.54	chr1	31	2	1284	1570	288	167196046	167196332	1e-76	293
mc1	88.54	chr1	31	2	1284	1570	288	220379129	220379415	1e-76	293
mc1	88.54	chr5	31	2	1284	1570	288	85975647	85975933	1e-76	293
mc1	88.54	chr5	31	2	1284	1570	288	130484927	130484641	1e-76	293
mc1	88.54	chr4	31	2	1284	1570	288	34901883	34902169	1e-76	293
mc1	88.89	chr8	30	2	1284	1570	288	172679487	172679201	5e-79	301
mc1	89.58	chr4	28	2	1284	1570	288	159179391	159179105	8e-84	317
mc1	90.62	chr3	26	1	168	454	288	149854205	149853918	7e-81	307
mc1	91.32	chr3	22	2	168	454	288	149592165	149591880	8e-84	317
mc1	95.49	chr8	8	5	1333	1615	288	124727229	124726942	3e-117	428
mc1	91	chr3	22	3	168	454	289	149756182	149755896	1e-79	303
mc1	92.39	chr7	22	0	1327	1615	289	5799291	5799003	3e-108	398
mc1	87.24	chr3	33	3	1284	1570	290	4079911	4079623	2e-66	260
mc1	85.37	chr9	35	3	1284	1570	294	13821959	13821667	6e-57	228
mc1	85.08	chr1	41	3	526	818	295	177656287	177655994	3e-52	212
mc1	85.42	chr1	33	3	305	590	295	259575667	259575374	3e-49	202
mc1	88.18	chr8	35	0	1307	1602	296	136610705	136610410	2e-81	309
mc1	84.9	chr5	45	0	900	1197	298	185208726	185208429	9e-59	234
mc1	87.58	chr9	34	2	1321	1615	298	131291588	131291885	1e-73	283
mc1	87.58	chr4	27	2	1303	1599	298	42666477	42666189	7e-78	297
mc1	86.05	chr10	42	0	891	1191	301	81436885	81437185	1e-67	264
mc1	92.36	chr6	23	0	1302	1602	301	159737934	159738234	4e-113	414
mc1	89.07	chr4	31	1	1314	1613	302	29763225	29763526	5e-88	331
mc1	90.73	chr6	25	3	1314	1615	302	129311299	129311001	1e-94	353
mc1	87.79	chr4	34	2	1270	1570	303	239457385	239457084	1e-76	293
mc1	86.84	chr6	37	2	1267	1570	304	168516728	168516428	4e-70	272
mc1	88.16	chr9	34	1	1314	1615	304	131398177	131398480	5e-82	311
mc1	88.82	chr1	34	0	1312	1615	304	232280104	232279801	1e-88	333
mc1	92.43	chr9	21	2	213	515	304	98031798	98032100	1e-97	363
mc1	85.25	chr9	36	2	1308	1603	305	146150818	146151122	2e-62	246
mc1	85.25	chr9	36	2	1308	1603	305	146158108	146158412	2e-62	246
mc1	85.57	chr9	35	2	1308	1603	305	146165393	146165697	1e-64	254
mc1	86.89	chr9	31	2	1308	1603	305	83953798	83954102	3e-74	285
mc1	86.6	chr6	33	3	165	462	306	36165671	36165976	9e-59	234
mc1	85.99	chr9	40	3	696	999	307	72317500	72317194	9e-62	244
mc1	86.64	chr4	32	2	1303	1600	307	73254667	73254361	4e-73	281
mc1	89.25	chr9	32	1	1310	1615	307	96350460	96350154	2e-90	339
mc1	97.07	chr2	8	1	425	731	307	154448795	154448490	4e-135	488
mc1	87.99	chr1	28	2	1302	1600	308	2553788	2554095	3e-83	315
mc1	85.76	chr1	35	2	1302	1601	309	151535227	151534919	4e-67	262
mc1	86.08	chr10	34	2	1302	1601	309	87143279	87143587	2e-69	270
mc1	86.73	chr2	32	2	1302	1601	309	85127383	85127075	3e-74	285
mc1	86.73	chr2	30	4	1302	1600	309	102451249	102450942	2e-69	270
mc1	86.73	chr7	32	2	1302	1601	309	150236426	150236118	3e-74	285
mc1	84.84	chr8	37	3	1302	1601	310	19400760	19400451	4e-58	232
mc1	85.16	chr5	37	2	1302	1602	310	178515253	178515562	6e-63	248
mc1	86.77	chr4	32	2	1302	1602	310	37174432	37174123	7e-75	287
mc1	86.77	chr7	32	2	1302	1602	310	139599316	139599007	7e-75	287
mc1	88.71	chr4	32	3	335	643	310	216351803	216351496	2e-72	280
mc1	90.97	chr6	25	2	1263	1570	310	139706370	139706062	2e-102	379
mc1	85.21	chr2	36	3	1302	1603	311	110782064	110781755	4e-61	242
mc1	85.53	chr1	36	2	1302	1603	311	191854774	191855084	6e-66	258
mc1	85.53	chr9	36	2	1302	1603	311	23110720	23111030	6e-66	258
mc1	85.85	chr6	35	2	1302	1603	311	50862424	50862114	3e-68	266
mc1	85.85	chr10	33	3	1302	1603	311	3794446	3794754	2e-66	260
mc1	86.17	chr1	34	2	1302	1603	311	176456671	176456361	1e-70	274
mc1	86.17	chr5	34	2	1302	1603	311	85721991	85722301	1e-70	274
mc1	86.5	chr3	33	2	1302	1603	311	47732332	47732642	4e-73	281
mc1	86.5	chr7	33	2	1302	1603	311	121628076	121627766	4e-73	281
mc1	86.5	chr7	33	2	1302	1603	311	161858380	161858070	4e-73	281
mc1	86.82	chr1	32	2	1302	1603	311	297026371	297026681	2e-75	289
mc1	86.82	chr2	32	2	1302	1603	311	188607747	188607437	2e-75	289
mc1	86.82	chr5	31	3	1302	1603	311	160172361	160172052	4e-73	281
mc1	86.82	chr9	32	2	1302	1603	311	1107919	1108229	2e-75	289
mc1	86.82	chr8	32	2	1302	1603	311	105267949	105267639	2e-75	289
mc1	86.82	chr4	32	2	1302	1603	311	35902939	35902629	2e-75	289
mc1	86.82	chr4	32	2	1302	1603	311	142601151	142600841	2e-75	289
mc1	87.14	chr1	31	2	1302	1603	311	187483076	187483386	7e-78	297
mc1	87.14	chr2	31	2	1302	1603	311	12042647	12042957	7e-78	297
mc1	87.14	chr2	31	2	1302	1603	311	190991799	190992109	7e-78	297
mc1	87.14	chr8	31	2	1302	1603	311	100735087	100735397	7e-78	297
mc1	87.14	chr7	31	2	1302	1603	311	33787617	33787307	7e-78	297
mc1	87.46	chr1	30	2	1302	1603	311	255581846	255581536	3e-80	305
mc1	87.46	chr10	30	2	1302	1603	311	134301540	134301230	3e-80	305
mc1	87.46	chr5	30	2	1302	1603	311	192596687	192596377	3e-80	305
mc1	87.46	chr8	30	2	1302	1603	311	102174633	102174323	3e-80	305
mc1	87.46	chr8	30	2	1302	1603	311	105269207	105268897	3e-80	305
mc1	87.46	chr4	30	2	1302	1603	311	80967324	80967014	3e-80	305
mc1	87.78	chr1	29	2	1302	1603	311	263208440	263208750	1e-82	313
mc1	87.78	chr5	29	2	1302	1603	311	195412962	195413272	1e-82	313
mc1	87.78	chr7	29	2	1302	1603	311	123015320	123015010	1e-82	313
mc1	88.1	chr8	28	2	1302	1603	311	138740998	138740688	5e-85	321
mc1	93.25	chr7	20	1	205	515	311	26950513	26950204	7e-109	400
mc1	93.25	chr7	20	1	205	515	311	27077631	27077322	7e-109	400
mc1	84.94	chr2	33	4	1148	1446	312	190591432	190591742	9e-59	234
mc1	85.9	chr9	33	4	1302	1603	312	6842383	6842073	4e-64	252
mc1	85.3	chr5	35	3	1302	1605	313	167832416	167832726	6e-63	248
mc1	85.62	chr8	34	4	1302	1603	313	83884579	83884891	2e-62	246
mc1	87.22	chr6	31	2	1302	1605	313	160365240	160365552	5e-79	301
mc1	89.78	chr4	30	2	534	844	313	42667215	42666903	6e-94	351
mc1	86.94	chr1	36	2	319	632	314	6162750	6163058	4e-64	252
mc1	87.9	chr1	38	0	1302	1615	314	163303619	163303932	5e-85	321
mc1	90.45	chr5	29	1	1302	1615	314	71221610	71221922	1e-101	377
mc1	90.76	chr1	18	4	207	512	314	231066199	231066509	5e-91	341
mc1	86.98	chr6	19	2	1301	1615	315	18691019	18691311	1e-85	323
mc1	87.3	chr1	39	1	1301	1615	315	24834789	24834476	2e-78	299
mc1	89.87	chr4	29	2	451	763	316	13748125	13747810	2e-84	319
mc1	86.79	chr1	37	2	1253	1570	318	227546154	227545842	7e-75	287
mc1	87.42	chr5	37	3	605	920	318	71980284	71979968	2e-75	289
mc1	88.71	chr3	35	1	1253	1570	319	189191953	189192271	2e-90	339
mc1	89.03	chr5	33	2	1253	1570	319	134160135	134160452	2e-90	339
mc1	89.03	chr4	33	2	1253	1570	319	13124997	13125314	2e-90	339
mc1	96.24	chr7	11	1	140	458	319	140335813	140336130	4e-135	488
mc1	87.5	chr5	30	2	1255	1570	320	128490593	128490280	8e-84	317
mc1	85.36	chr8	42	2	1281	1601	321	163164949	163164634	1e-64	254
mc1	88.82	chr9	35	1	356	677	322	131355163	131355483	5e-82	311
mc1	89.13	chr4	28	1	201	515	322	227148474	227148153	1e-85	323
mc1	93.5	chr3	19	2	1215	1537	323	157516757	157517077	3e-126	458
mc1	87.08	chr9	32	3	1288	1603	325	122476122	122475799	5e-79	301
mc1	82.21	chr6	53	3	643	963	326	139046891	139047216	2e-38	167
mc1	84.66	chr2	40	3	1284	1600	326	113298057	113298381	1e-60	240
mc1	85.89	chr9	36	3	1284	1600	326	142314731	142315055	4e-70	272
mc1	87.12	chr3	38	3	407	729	326	157711947	157711623	9e-62	244
mc1	88.96	chr1	33	2	1247	1570	326	106928186	106928510	9e-93	347
mc1	85.32	chr2	35	4	1284	1601	327	168386001	168386323	1e-64	254
mc1	85.32	chr10	38	3	1284	1601	327	113548546	113548221	6e-66	258
mc1	85.32	chr4	38	3	1284	1601	327	185275459	185275134	6e-66	258
mc1	85.93	chr6	36	3	1284	1601	327	95051854	95051529	1e-70	274
mc1	85.93	chr8	36	3	1284	1601	327	59448709	59449034	1e-70	274
mc1	86.54	chr2	34	3	1284	1601	327	182623558	182623883	2e-75	289
mc1	88.07	chr5	38	1	1247	1572	327	51702696	51702370	5e-88	331
mc1	86.28	chr1	35	3	1284	1602	328	29754632	29754306	1e-73	283
mc1	86.28	chr10	35	3	1285	1603	328	122520432	122520106	1e-73	283
mc1	86.28	chr3	36	3	1284	1603	328	72449973	72450299	4e-73	281
mc1	86.28	chr5	36	3	1284	1603	328	119864085	119864411	4e-73	281
mc1	86.28	chr7	35	3	1285	1603	328	161790895	161791221	1e-73	283
mc1	96.04	chr5	12	1	1288	1615	328	163749872	163749546	1e-150	539
mc1	84.8	chr1	40	3	1284	1603	329	187206237	187205910	2e-62	246
mc1	84.8	chr10	40	3	1284	1603	329	42764478	42764805	2e-62	246
mc1	85.11	chr1	39	3	1284	1603	329	172620660	172620333	1e-64	254
mc1	85.11	chr1	39	3	1284	1603	329	221864838	221865165	1e-64	254
mc1	85.11	chr3	39	3	1284	1603	329	93997502	93997829	1e-64	254
mc1	85.11	chr3	39	3	1284	1603	329	202581534	202581207	1e-64	254
mc1	85.41	chr1	38	3	1284	1603	329	30325168	30325495	4e-67	262
mc1	85.41	chr2	38	3	1284	1603	329	53545012	53545339	4e-67	262
mc1	85.41	chr5	38	3	1284	1603	329	132610168	132609841	4e-67	262
mc1	85.41	chr4	38	3	1284	1603	329	80732018	80731691	4e-67	262
mc1	85.41	chr4	38	3	1284	1603	329	112753940	112754267	4e-67	262
mc1	85.41	chr4	38	3	1284	1603	329	143433490	143433817	4e-67	262
mc1	85.71	chr1	37	3	1284	1603	329	107860603	107860930	2e-69	270
mc1	85.71	chr2	37	3	1284	1603	329	137808183	137807856	2e-69	270
mc1	85.71	chr6	37	3	1284	1603	329	85409006	85408679	2e-69	270
mc1	85.71	chr3	37	3	1284	1603	329	5405259	5404932	2e-69	270
mc1	85.71	chr5	37	3	1284	1603	329	211290884	211291211	2e-69	270
mc1	85.71	chr8	37	3	1284	1603	329	90020002	90020329	2e-69	270
mc1	85.71	chr8	37	3	1284	1603	329	152437502	152437175	2e-69	270
mc1	85.71	chr8	37	3	1284	1603	329	163505838	163505511	2e-69	270
mc1	85.71	chr4	36	4	1284	1603	329	72497161	72497487	4e-67	262
mc1	85.71	chr7	37	3	1284	1603	329	170682319	170682646	2e-69	270
mc1	86.02	chr1	36	3	1284	1603	329	14433119	14432792	7e-72	278
mc1	86.02	chr1	34	4	1284	1603	329	231629280	231628955	4e-70	272
mc1	86.02	chr2	36	3	1284	1603	329	36642981	36642654	7e-72	278
mc1	86.02	chr2	36	3	1284	1603	329	110068230	110068557	7e-72	278
mc1	86.02	chr2	36	3	1284	1603	329	165662350	165662677	7e-72	278
mc1	86.02	chr2	36	3	1284	1603	329	207533645	207533318	7e-72	278
mc1	86.02	chr5	36	3	1284	1603	329	176842378	176842051	7e-72	278
mc1	86.02	chr5	36	3	1284	1603	329	204027577	204027904	7e-72	278
mc1	86.02	chr5	36	3	1284	1603	329	210658617	210658290	7e-72	278
mc1	86.02	chr9	36	3	1284	1603	329	146079671	146079344	7e-72	278
mc1	86.02	chr8	36	3	1284	1603	329	10781658	10781331	7e-72	278
mc1	86.02	chr7	36	3	1284	1603	329	6876911	6876584	7e-72	278
mc1	86.32	chr1	35	3	1284	1603	329	170403904	170404231	3e-74	285
mc1	86.32	chr1	35	3	1284	1603	329	193477348	193477021	3e-74	285
mc1	86.32	chr1	35	3	1284	1603	329	269838923	269839250	3e-74	285
mc1	86.32	chr6	35	3	1284	1603	329	124781142	124780815	3e-74	285
mc1	86.32	chr3	35	3	1284	1603	329	217023247	217022920	3e-74	285
mc1	86.32	chr5	35	3	1284	1603	329	49390380	49390707	3e-74	285
mc1	86.32	chr5	35	3	1284	1603	329	154595108	154595435	3e-74	285
mc1	86.63	chr6	34	3	1284	1603	329	135478450	135478777	1e-76	293
mc1	86.63	chr3	34	3	1284	1603	329	160637484	160637157	1e-76	293
mc1	86.93	chr2	33	3	1284	1603	329	24762698	24763025	5e-79	301
mc1	86.93	chr8	33	3	1284	1603	329	108222400	108222073	5e-79	301
mc1	86.93	chr8	33	3	1284	1603	329	171317693	171318020	5e-79	301
mc1	86.93	chr7	33	3	1284	1603	329	82265207	82265534	5e-79	301
mc1	87.54	chr3	31	3	1284	1603	329	159024387	159024060	8e-84	317
mc1	85.15	chr8	37	5	1284	1603	330	11982456	11982783	1e-60	240
mc1	85.76	chr7	36	4	1284	1603	330	109677810	109677482	1e-67	264
mc1	86.36	chr9	34	4	1284	1603	330	119756770	119756442	2e-72	280
mc1	85.8	chr1	37	3	1284	1605	331	62552664	62552335	1e-70	274
mc1	86.71	chr4	42	2	904	1233	331	42666859	42666530	4e-76	291
mc1	87.01	chr3	40	3	295	624	331	171602029	171601701	6e-66	258
mc1	89.12	chr9	33	2	1242	1570	331	110470858	110470529	9e-96	357
mc1	95.17	chr5	16	0	1285	1615	331	49405158	49404828	1e-147	529
mc1	88.25	chr5	35	4	1248	1577	332	42759424	42759095	8e-84	317
mc1	89.76	chr4	31	2	1248	1577	332	30236959	30237289	4e-101	375
mc1	90.96	chr5	29	1	1266	1597	332	185106361	185106031	2e-112	412
mc1	96.99	chr8	9	1	1284	1615	332	146924810	146924480	3e-160	571
mc1	89.52	chr1	32	3	1270	1603	334	208544149	208543819	6e-97	361
mc1	88.1	chr4	37	2	1234	1569	336	202714751	202715083	3e-89	335
mc1	88.1	chr7	40	0	295	630	336	19833761	19833426	2e-81	309
mc1	89.29	chr1	32	3	1234	1566	336	226210544	226210878	2e-96	359
mc1	89.58	chr10	32	2	1237	1570	336	69619081	69618747	4e-101	375
mc1	90.77	chr7	31	0	829	1164	336	166238955	166239290	7e-115	420
mc1	91.07	chr4	27	2	1273	1606	336	221788427	221788761	4e-113	414
mc1	85.76	chr4	45	3	1234	1570	337	78395496	78395163	1e-67	264
mc1	85.8	chr2	47	1	1234	1570	338	229894641	229894304	4e-73	281
mc1	87.57	chr6	39	3	1235	1570	338	103649644	103649308	1e-82	313
mc1	89.05	chr1	35	2	1234	1570	338	166679028	166679364	6e-97	361
mc1	87.02	chr1	41	2	1234	1570	339	227346086	227346423	2e-81	309
mc1	89.09	chr1	35	1	1234	1570	339	257409586	257409248	2e-100	373
mc1	84.71	chr8	51	1	640	978	340	21173970	21173631	1e-64	254
mc1	88.3	chr3	38	2	360	700	342	224379736	224380076	3e-80	305
mc1	84.55	chr1	34	4	1267	1600	343	64227046	64227378	6e-66	258
mc1	86.92	chr5	37	3	295	637	344	137447495	137447831	2e-69	270
mc1	87.21	chr5	41	3	314	656	344	161968212	161968553	3e-71	276
mc1	89.83	chr2	34	1	1234	1577	344	203158870	203158528	1e-107	396
mc1	93.31	chr2	23	0	89	432	344	154449674	154449331	3e-126	458
mc1	84.35	chr8	52	2	295	638	345	21177589	21177246	1e-48	200
mc1	86.96	chr1	43	2	695	1038	345	138562951	138562608	5e-82	311
mc1	87.25	chr6	32	4	1271	1615	345	117469485	117469817	2e-84	319
mc1	89.02	chr8	34	3	1273	1615	346	113891744	113892088	1e-97	363
mc1	89.31	chr1	35	2	1270	1615	346	242376460	242376803	1e-101	377
mc1	91.91	chr7	23	2	262	607	346	22621136	22620796	3e-114	418
mc1	96.54	chr8	11	1	1261	1607	347	10931807	10931462	2e-164	585
mc1	83.91	chr8	42	3	1081	1414	348	14279240	14279587	9e-62	244
mc1	86.21	chr3	43	2	855	1202	348	189191600	189191942	2e-78	299
mc1	95.4	chr1	16	0	1266	1613	348	242330398	242330051	8e-158	563
mc1	84.24	chr1	54	1	526	873	349	243646312	243646660	6e-63	248
mc1	86.32	chr2	45	2	295	643	351	45287336	45286987	2e-69	270
mc1	90.6	chr8	27	3	1266	1614	351	22729111	22728765	1e-113	416
mc1	87.78	chr10	40	2	1254	1603	352	44361111	44360761	1e-91	343
mc1	85.27	chr5	48	3	295	645	353	48716162	48715812	9e-59	234
mc1	85.84	chr1	46	3	295	645	353	106927806	106928156	4e-61	242
mc1	88.67	chr2	37	2	1030	1379	353	200762452	200762100	2e-99	369
mc1	89.52	chr5	33	2	1267	1615	353	20377155	20376803	4e-107	394
mc1	84.18	chr5	53	2	1246	1597	354	16214721	16214369	9e-62	244
mc1	90.4	chr2	33	1	313	666	354	126283175	126282823	6e-106	391
mc1	83.38	chr10	42	5	1183	1525	355	76257584	76257933	1e-54	220
mc1	87.32	chr3	42	2	1248	1600	355	5593794	5594147	1e-88	333
mc1	85.39	chr3	47	3	526	877	356	202577538	202577184	1e-70	274
mc1	89.33	chr1	30	3	168	515	356	171400472	171400117	2e-93	349
mc1	86.55	chr1	46	1	249	605	357	291124538	291124892	4e-73	281
mc1	92.16	chr4	26	2	992	1347	357	10254698	10254343	9e-130	470
mc1	83.29	chr4	39	4	165	515	359	13035963	13036308	8e-50	204
mc1	86.35	chr5	38	5	165	515	359	95117006	95116651	4e-67	262
mc1	86.35	chr7	41	4	165	515	359	117496937	117497295	3e-68	266
mc1	86.91	chr8	38	4	1248	1603	359	143852620	143852268	8e-84	317
mc1	88.33	chr2	33	2	165	515	360	164565912	164565553	8e-90	337
mc1	92.22	chr3	23	2	1223	1578	360	153817944	153817586	2e-133	482
mc1	85.6	chr6	51	1	685	1044	361	169076244	169075884	3e-77	295
mc1	87.33	chr2	42	2	1242	1602	363	2346864	2347224	1e-91	343
mc1	87.64	chr2	41	3	1254	1615	364	117694961	117695322	1e-91	343
mc1	87.91	chr1	41	3	295	657	364	126998470	126998109	5e-79	301
mc1	89.01	chr4	37	2	1254	1615	364	41777268	41777630	6e-106	391
mc1	89.56	chr4	33	4	1223	1582	364	233173664	233173302	6e-106	391
mc1	86.85	chr6	38	3	1248	1603	365	98870157	98869794	1e-88	333
mc1	87.4	chr1	35	4	1248	1602	365	141554347	141553984	5e-91	341
mc1	87.4	chr5	36	3	1246	1601	365	158140031	158139668	2e-93	349
mc1	88.77	chr7	36	3	1242	1603	365	78088298	78087936	2e-102	379
mc1	85.52	chr4	48	4	253	615	366	201514272	201513909	2e-59	236
mc1	87.16	chr4	35	4	1246	1600	366	72309238	72308874	8e-90	337
mc1	86.38	chr10	36	4	1248	1602	367	122519011	122518647	2e-84	319
mc1	98.64	chr1	5	0	1249	1615	367	182701768	182701402	0	688
mc1	84.51	chr6	42	4	1142	1496	368	30482615	30482980	6e-69	268
mc1	87.26	chr7	43	3	1234	1600	369	48012772	48013138	8e-90	337
mc1	83.51	chr1	50	4	295	663	370	85118963	85119322	1e-48	200
mc1	86.79	chr9	44	3	1090	1457	371	116785861	116785493	8e-87	327
mc1	88.41	chr8	41	1	1232	1602	371	27857406	27857774	3e-105	389
mc1	94.09	chr5	18	2	1244	1615	372	185339422	185339055	3e-154	551
mc1	88.77	chr7	37	3	1244	1615	374	140804938	140804568	3e-105	389
mc1	88.77	chr7	38	3	295	668	374	147757452	147757083	1e-94	353
mc1	88.83	chr8	41	1	582	956	376	161525722	161525347	4e-110	404
mc1	82.76	chr3	51	4	1242	1615	377	179867001	179866636	1e-54	220
mc1	92.86	chr10	23	3	1240	1615	378	41476673	41477048	6e-143	513
mc1	86.28	chr5	42	3	1234	1603	379	158324470	158324847	2e-87	329
mc1	86.81	chr1	43	5	1234	1607	379	282694008	282694384	2e-84	319
mc1	87.34	chr1	46	2	1238	1615	379	193229288	193228911	4e-95	355
mc1	88.39	chr8	43	1	696	1073	379	8817215	8817593	4e-107	394
mc1	95.51	chr3	14	1	55	433	379	200245272	200244897	3e-160	571
mc1	88.16	chr1	42	3	410	787	380	248660381	248660759	2e-90	339
mc1	89.24	chr5	39	2	295	674	381	42722540	42722919	2e-100	373
mc1	91.08	chr5	28	4	1235	1615	381	14510235	14510609	3e-126	458
mc1	93.44	chr6	20	4	1185	1562	381	3067963	3068341	4e-147	527
mc1	86.39	chr1	48	4	295	675	382	138563415	138563037	4e-73	281
mc1	87.73	chr5	36	5	295	675	383	130240403	130240776	2e-84	319
mc1	84.2	chr2	47	4	1098	1470	386	176041792	176041408	2e-69	270
mc1	91.71	chr6	27	3	1233	1615	386	131237819	131237436	2e-136	492
mc1	87.08	chr9	50	0	753	1139	387	110376927	110376541	6e-100	371
mc1	88.66	chr9	42	2	344	730	388	131291195	131291581	2e-100	373
mc1	89.74	chr7	36	3	1071	1457	390	2427605	2427993	5e-119	434
mc1	86.48	chr5	28	5	1197	1570	392	155630720	155631104	9e-96	357
mc1	87.5	chr2	47	2	295	685	392	99097687	99097297	1e-88	333
mc1	90.56	chr10	33	3	1112	1500	392	28742304	28742694	2e-127	462
mc1	88.55	chr8	40	4	1218	1607	393	17716848	17716458	2e-106	392
mc1	91.09	chr3	32	1	1226	1615	393	186060071	186059679	4e-138	498
mc1	88.07	chr4	44	2	295	687	394	78396031	78395640	6e-97	361
mc1	85.32	chr8	57	1	812	1206	395	113891321	113891714	3e-83	315
mc1	90.43	chr4	33	4	457	851	397	185390611	185391004	1e-113	416
mc1	94.46	chr6	20	2	1220	1615	397	80526748	80527143	6e-168	597
mc1	84.92	chr1	45	5	1081	1465	398	138562602	138562207	1e-76	293
mc1	86.93	chr7	44	3	250	647	398	168332144	168331755	1e-85	323
mc1	85.46	chr1	55	2	317	713	399	62552129	62551732	7e-72	278
mc1	89.28	chr3	39	3	1005	1402	401	131779209	131778810	2e-118	432
mc1	85.07	chr5	54	4	258	657	402	20377556	20377159	4e-67	262
mc1	88.09	chr10	44	4	579	979	403	95499482	95499882	1e-104	387
mc1	86.88	chr2	52	1	295	698	404	212610738	212610336	5e-91	341
mc1	91.34	chr9	34	1	579	981	404	98032125	98032528	2e-143	515
mc1	88.89	chr1	45	0	295	699	405	265973229	265972825	1e-110	406
mc1	87.56	chr5	47	4	295	703	410	128491383	128490977	1e-91	343
mc1	91.24	chr5	28	5	1207	1615	411	15354669	15354265	2e-137	496
mc1	91.48	chr6	22	10	1	400	411	128870158	128869750	7e-118	430
mc1	83.5	chr1	56	3	1180	1580	412	188034278	188034688	4e-70	272
mc1	87.38	chr3	51	1	535	945	412	171549112	171548701	1e-107	396
mc1	97.33	chr1	11	0	1	412	412	27626529	27626118	0	688
mc1	81.53	chr6	49	8	378	785	417	106608055	106608452	1e-36	161
mc1	84.65	chr4	53	2	890	1295	417	5027240	5027656	5e-85	321
mc1	89.5	chr1	40	3	258	675	419	67900417	67900002	3e-117	428
mc1	88.6	chr6	43	4	937	1354	421	158094634	158094216	5e-116	424
mc1	87.94	chr5	50	1	858	1279	423	71196508	71196930	1e-116	426
mc1	85.88	chr1	53	7	295	714	425	146199939	146200361	4e-70	272
mc1	87.85	chr2	38	4	1156	1570	428	99097304	99096878	5e-116	424
mc1	91.12	chr7	36	2	965	1391	428	170557790	170557364	3e-148	531
mc1	98.83	chr3	5	0	1188	1615	428	200244470	200244897	0	809
mc1	85.65	chr2	49	4	1151	1570	432	54450255	54449825	6e-94	351
mc1	87.79	chr3	46	5	306	733	434	134032172	134032604	2e-102	379
mc1	89.4	chr5	43	2	1006	1436	434	49214878	49214445	2e-133	482
mc1	94.01	chr6	20	3	1183	1615	434	21578825	21578397	6e-180	636
mc1	86.21	chr4	53	7	356	787	435	102574028	102574458	4e-76	291
mc1	89.45	chr3	41	4	299	733	436	14334734	14334303	2e-121	442
mc1	91.51	chr3	29	4	1183	1615	436	39524120	39524550	5e-153	547
mc1	91.97	chr4	30	4	1181	1613	436	204582232	204581799	5e-156	557
mc1	93.58	chr1	25	3	215	649	436	244508711	244509144	2e-149	535
mc1	84.67	chr3	53	3	1148	1570	437	15992380	15992816	1e-88	333
mc1	92.24	chr3	32	2	1133	1569	438	173075815	173076251	8e-164	583
mc1	87.24	chr7	55	1	295	733	439	112951399	112950962	1e-104	387
mc1	89.52	chr1	46	0	295	733	439	76390952	76391390	1e-128	466
mc1	87.5	chr2	53	2	295	733	440	153555767	153555329	3e-105	389
mc1	88.18	chr1	49	3	295	733	440	216028572	216028135	1e-107	396
mc1	88.41	chr2	47	3	254	690	440	71453965	71454403	4e-110	404
mc1	90.45	chr2	39	2	295	733	440	177467789	177468226	4e-132	478
mc1	86.39	chr8	57	3	295	733	441	127824005	127823566	1e-91	343
mc1	86.85	chr6	51	4	364	802	441	99999687	100000122	9e-96	357
mc1	88.21	chr5	48	4	298	735	441	208990638	208991077	1e-107	396
mc1	85.97	chr3	60	2	296	737	442	170712570	170712131	2e-87	329
mc1	87.78	chr8	50	2	295	733	442	136211512	136211072	4e-107	394
mc1	83.75	chr1	58	4	1005	1434	443	182714703	182714262	3e-77	295
mc1	86.23	chr1	59	2	641	1082	443	67900000	67899559	2e-102	379
mc1	86.91	chr8	51	3	397	838	443	172457723	172458159	2e-99	369
mc1	87.58	chr3	53	2	257	698	443	186212997	186213438	4e-107	394
mc1	87.81	chr7	50	4	299	739	443	4470092	4470532	4e-104	385
mc1	88.26	chr5	48	2	252	693	443	911606	912045	2e-112	412
mc1	96.84	chr3	14	0	8	450	443	144389825	144390267	0	726
mc1	90.32	chr1	41	2	296	739	444	112304827	112304386	2e-133	482
mc1	86.52	chr10	58	2	249	693	445	134203131	134202689	6e-94	351
mc1	88.54	chr3	50	1	295	739	445	42732189	42732632	7e-118	430
mc1	84.08	chr8	55	6	1081	1515	446	158259101	158259541	1e-76	293
mc1	88.34	chr1	50	2	295	739	446	40779750	40779306	2e-115	422
mc1	89.01	chr5	41	4	295	739	446	68581694	68582132	7e-118	430
mc1	85.23	chr3	62	3	296	739	447	5659270	5659715	2e-81	309
mc1	88.37	chr7	49	2	295	739	447	134166138	134165693	3e-114	418
mc1	97.54	chr4	11	0	13	459	447	194082216	194082662	0	757
mc1	94.2	chr1	25	1	184	630	448	106212019	106212466	2e-164	585
mc1	96.21	chr9	16	1	1169	1615	448	31330095	31329648	0	745
mc1	97.77	chr6	9	1	112	559	448	80553890	80554336	0	712
mc1	94.24	chr1	24	2	1167	1615	451	193633000	193633450	0	672
mc1	84.73	chr5	65	1	740	1191	452	42759906	42759459	9e-93	347
mc1	86.95	chr8	58	1	694	1144	452	17717311	17716860	7e-115	420
mc1	92.26	chr10	31	3	1167	1615	452	124439273	124438823	6e-168	597
mc1	89.62	chr7	30	4	1152	1601	453	96214067	96213629	1e-144	519
mc1	96.69	chr7	15	0	1	453	453	409991	409539	0	737
mc1	87	chr9	55	2	536	985	454	19446996	19447449	7e-115	420
mc1	90.33	chr3	40	3	1006	1457	455	172156924	172156471	3e-148	531
mc1	85.96	chr4	59	4	398	851	456	124355751	124356203	5e-88	331
mc1	85.34	chr3	66	1	821	1276	457	143923678	143923222	9e-99	367
mc1	86.65	chr3	58	3	300	754	457	201375339	201375794	9e-99	367
mc1	93.87	chr7	25	3	1161	1615	457	166247813	166248268	0	660
mc1	86.03	chr1	62	2	778	1233	458	227336653	227337110	4e-104	385
mc1	90.63	chr3	37	4	255	711	459	185892140	185892594	6e-143	513
mc1	87.9	chr4	54	2	278	739	463	229931176	229931637	3e-114	418
mc1	83.26	chr3	63	6	1092	1546	466	19656366	19656827	3e-71	276
mc1	85.62	chr1	50	6	1148	1597	466	282537145	282536681	9e-99	367
mc1	86.48	chr5	61	2	696	1160	466	912781	913245	3e-111	408
mc1	86.51	chr2	54	5	201	660	467	20107059	20107523	2e-87	329
mc1	91.86	chr7	33	4	1152	1615	467	11235533	11235997	2e-167	595
mc1	94.86	chr3	22	2	1150	1615	467	64717605	64718070	0	720
mc1	87.61	chr7	56	2	253	719	468	128177958	128178424	3e-114	418
mc1	87.85	chr1	53	4	386	851	469	232232888	232233355	1e-110	406
mc1	89.38	chr9	37	6	1148	1615	471	108223705	108223245	6e-140	504
mc1	88.77	chr8	50	3	295	764	472	85275583	85276053	8e-124	450
mc1	84.78	chr8	49	6	1152	1602	473	132092100	132091629	1e-94	353
mc1	85.2	chr3	67	3	317	787	473	160636949	160636478	8e-87	327
mc1	86.47	chr7	54	4	201	665	473	140807050	140806580	3e-92	345
mc1	86.89	chr1	59	3	295	765	473	107017719	107018190	2e-103	383
mc1	83.4	chr2	54	5	1155	1615	476	107383008	107382543	8e-84	317
mc1	84.28	chr1	53	5	1146	1601	477	77862734	77862259	3e-92	345
mc1	86.43	chr8	56	7	295	769	479	113890824	113891297	9e-93	347
mc1	88.73	chr5	50	4	295	771	479	20522178	20522654	8e-124	450
mc1	83.4	chr4	67	4	1101	1570	482	169097243	169097723	7e-81	307
mc1	85.27	chr4	68	3	295	775	482	239457868	239457389	3e-89	335
mc1	97.51	chr1	12	0	1	482	482	9530471	9529990	0	819
mc1	87.42	chr8	58	3	298	780	485	23396348	23396831	3e-117	428
mc1	87.42	chr7	58	3	298	780	485	7688452	7688935	3e-117	428
mc1	86.27	chr1	60	3	255	739	488	227336161	227336644	4e-104	385
mc1	92.21	chr6	33	4	265	749	488	24049934	24050419	1e-165	589
mc1	86.94	chr5	61	2	900	1386	490	211716233	211715744	8e-124	450
mc1	92.86	chr1	32	3	261	749	490	215889698	215890185	6e-180	636
mc1	84.52	chr4	71	5	299	785	491	29574317	29573828	4e-76	291
mc1	85.54	chr7	48	6	1101	1570	491	109675301	109674813	1e-107	396
mc1	88.84	chr1	51	3	968	1457	493	41890598	41890107	1e-144	519
mc1	94.52	chr6	27	0	994	1486	493	116718187	116717695	0	763
mc1	93.12	chr7	30	1	1093	1586	494	7613060	7612571	0	708
mc1	84.44	chr7	57	6	1095	1570	495	150301246	150301739	6e-94	351
mc1	86.46	chr1	63	4	295	787	495	79327616	79328108	1e-104	387
mc1	88.89	chr5	48	3	296	787	495	159260693	159260203	6e-137	494
mc1	88.96	chr6	51	3	306	800	498	47819629	47820125	2e-137	496
mc1	83.2	chr3	71	4	899	1387	500	14242601	14242104	5e-82	311
mc1	84.2	chr6	65	4	1084	1570	500	89633556	89633058	1e-94	353
mc1	83.83	chr6	70	2	806	1295	501	47823776	47824276	1e-94	353
mc1	84.03	chr2	62	7	1131	1615	501	20718385	20718883	3e-86	325
mc1	85.63	chr2	60	3	1081	1570	501	110300119	110300618	1e-113	416
mc1	85.63	chr2	60	3	1081	1570	501	197847933	197848432	1e-113	416
mc1	86.25	chr7	56	5	453	952	502	129997183	129996693	6e-106	391
mc1	89.04	chr7	52	2	1006	1504	502	53878621	53879122	2e-152	545
mc1	84.1	chr6	49	7	1130	1603	503	124748819	124748319	4e-95	355
mc1	84.69	chr1	58	5	1081	1570	503	79337038	79337534	4e-101	375
mc1	84.69	chr6	63	4	1081	1570	503	57963937	57964438	4e-101	375
mc1	85.29	chr4	60	4	1081	1570	503	233455662	233456163	3e-108	398
mc1	86.08	chr1	56	4	1081	1570	503	173744446	173743945	7e-118	430
mc1	86.08	chr1	56	4	1081	1570	503	207317232	207316731	7e-118	430
mc1	86.08	chr10	56	4	1081	1570	503	65108116	65108617	7e-118	430
mc1	86.28	chr2	55	4	1081	1570	503	2438784	2439285	3e-120	438
mc1	86.48	chr1	54	4	1081	1570	503	13510673	13510172	1e-122	446
mc1	86.48	chr4	54	4	1081	1570	503	171794285	171794786	1e-122	446
mc1	86.68	chr2	53	4	1081	1570	503	154504205	154504706	5e-125	454
mc1	86.68	chr6	52	5	1081	1570	503	169075884	169075384	1e-122	446
mc1	86.88	chr2	52	4	1081	1570	503	68334489	68333988	2e-127	462
mc1	82.97	chr5	68	6	1072	1563	505	137467024	137467523	3e-77	295
mc1	84.75	chr5	52	5	956	1457	505	39167152	39166670	6e-106	391
mc1	84.78	chr2	73	3	317	819	506	12043165	12043669	2e-90	339
mc1	88.54	chr8	49	2	201	699	506	17770176	17769673	8e-127	460
mc1	85.6	chr7	69	4	317	821	507	6860520	6861024	2e-99	369
mc1	90.34	chr10	46	2	1059	1562	507	32497403	32497909	9e-170	603
mc1	85.04	chr6	67	5	1100	1599	508	9672334	9672840	2e-100	373
mc1	85.24	chr4	71	4	770	1275	508	221787513	221788018	6e-103	381
mc1	86.61	chr5	56	3	1073	1570	508	66341108	66340603	2e-127	462
mc1	86.81	chr2	54	4	1075	1570	508	12471992	12471486	2e-127	462
mc1	92.91	chr4	34	2	296	802	508	10281564	10281058	0	672
mc1	84.68	chr9	68	5	1100	1599	509	63385708	63386215	6e-97	361
mc1	87.43	chr5	60	4	1108	1615	509	3287463	3287968	9e-130	470
mc1	90.02	chr1	48	2	1108	1615	511	200213808	200213298	2e-167	595
mc1	87.33	chr7	51	4	1005	1504	513	133228283	133228794	9e-136	490
mc1	88.89	chr5	52	3	296	806	513	24369024	24368515	1e-144	519
mc1	85.99	chr9	64	3	186	698	514	72320562	72320056	2e-103	383
mc1	85.27	chr7	57	5	1073	1570	516	150304673	150305187	3e-111	408
mc1	83.95	chr5	68	5	1044	1547	517	11474443	11474957	9e-93	347
mc1	85.33	chr9	61	5	1100	1603	518	127198261	127198777	4e-110	404
mc1	85.93	chr7	50	6	1073	1570	519	6861036	6861552	1e-119	436
mc1	86.15	chr9	64	3	186	698	520	95549303	95549821	2e-100	373
mc1	85.31	chr4	65	3	784	1295	524	201448555	201449078	2e-115	422
mc1	85.14	chr2	76	2	554	1077	525	230636399	230635876	1e-110	406
mc1	89.9	chr3	48	4	1095	1615	525	227616566	227616043	3e-166	591
mc1	87.07	chr2	63	4	253	775	526	230170338	230169815	3e-120	438
mc1	89.92	chr7	49	3	1047	1569	526	5745190	5745714	4e-169	601
mc1	86.53	chr5	64	4	295	819	527	20250528	20251049	4e-113	414
mc1	89.56	chr6	51	3	1080	1603	527	90262621	90262096	5e-165	587
mc1	90.89	chr3	46	2	168	693	527	180512348	180512873	8e-161	573
mc1	84.69	chr6	65	7	1052	1569	529	83138774	83139297	2e-99	369
mc1	86.58	chr7	66	5	295	821	529	15167767	15168292	1e-110	406
mc1	87.52	chr10	55	5	200	720	529	117592245	117592770	1e-113	416
mc1	89.04	chr3	54	3	1020	1544	529	214747466	214746938	5e-159	567
mc1	88.3	chr4	59	3	453	980	530	244677493	244676965	6e-140	504
mc1	84.75	chr5	77	3	611	1139	531	25932431	25932959	3e-105	389
mc1	93.98	chr7	27	2	1084	1615	532	91397224	91397750	0	791
mc1	90.62	chr1	46	3	321	851	533	61115620	61116150	9e-170	603
mc1	90.07	chr1	40	5	1085	1615	534	225813255	225813778	2e-173	615
mc1	86.17	chr1	62	3	1048	1570	535	280311886	280311352	3e-129	468
mc1	84.14	chr5	54	10	1	515	536	49230908	49230383	2e-81	309
mc1	86.19	chr1	51	6	1055	1569	536	8624430	8624963	2e-127	462
mc1	88.99	chr2	54	3	1072	1602	536	18690913	18690378	2e-161	575
mc1	96.64	chr5	17	1	91	626	536	1690803	1691337	0	837
mc1	84.92	chr2	69	3	1052	1577	537	26533931	26534466	1e-113	416
mc1	85.85	chr5	68	5	253	785	537	187233373	187232841	1e-107	396
mc1	82.16	chr6	73	6	1085	1600	538	154829624	154830160	4e-76	291
mc1	84.57	chr2	61	8	1085	1603	538	198299876	198299342	2e-100	373
mc1	85.71	chr8	61	4	168	698	539	8810569	8811099	1e-101	377
mc1	90.35	chr1	48	3	1080	1615	539	67932757	67933294	3e-179	634
mc1	87.22	chr3	63	2	164	698	540	2902419	2901881	8e-124	450
mc1	83.58	chr8	74	5	1069	1597	542	168922171	168922710	2e-93	349
mc1	84.32	chr4	64	5	1081	1603	542	107363210	107363749	2e-106	392
mc1	86.9	chr9	63	2	164	698	542	140488431	140488971	5e-119	434
mc1	90.04	chr8	50	3	1077	1615	542	8819235	8819775	2e-176	624
mc1	83.09	chr4	69	5	1069	1599	544	100613050	100613583	3e-92	345
mc1	89.89	chr3	52	2	1075	1615	544	201062666	201062123	2e-177	628
mc1	89.89	chr3	52	2	1075	1615	544	201072791	201073334	2e-177	628
mc1	84.77	chr8	68	5	1073	1603	545	85884259	85883716	2e-109	402
mc1	85.14	chr8	57	7	1081	1603	545	166385326	166384784	1e-113	416
mc1	86.08	chr8	51	6	1081	1603	546	10780422	10779879	9e-130	470
mc1	88.28	chr3	55	3	201	739	546	212541026	212541569	2e-133	482
mc1	86.52	chr6	63	5	167	712	549	51938402	51938942	1e-122	446
mc1	89.27	chr9	55	3	1057	1603	550	113724741	113725289	4e-169	601
mc1	91.64	chr6	41	4	1069	1615	550	36166091	36166638	0	696
mc1	86.75	chr7	70	3	436	984	551	159522351	159521802	1e-125	456
mc1	93.49	chr1	32	3	253	804	553	14717447	14716898	0	749
mc1	85.92	chr7	54	6	1073	1603	554	83019749	83020301	3e-129	468
mc1	86.31	chr2	72	4	296	848	555	26532506	26533058	8e-121	440
mc1	89.55	chr10	55	2	1064	1615	555	131658557	131658003	6e-177	626
mc1	84.17	chr6	74	4	905	1447	556	68454153	68454707	2e-106	392
mc1	85.25	chr3	64	7	1060	1600	556	181385045	181385597	3e-114	418
mc1	89.77	chr1	54	2	296	851	557	200230567	200230013	6e-171	607
mc1	84.77	chr2	53	8	1075	1603	558	230620941	230620387	1e-113	416
mc1	85.3	chr1	78	4	295	850	558	207683038	207683593	4e-104	385
mc1	85	chr7	70	5	1030	1577	560	159521779	159521222	2e-115	422
mc1	86.79	chr5	69	4	295	851	560	82273444	82274001	2e-127	462
mc1	87.39	chr5	70	1	295	856	563	185209293	185208731	2e-140	505
mc1	86.55	chr10	73	3	299	861	565	81436328	81436891	2e-127	462
mc1	87.79	chr3	66	3	253	815	565	143932872	143932309	4e-144	517
mc1	90.09	chr6	51	4	900	1461	565	68416039	68416601	0	646
mc1	91.68	chr9	43	3	1044	1607	565	55436068	55436629	0	726
mc1	86.07	chr1	77	2	579	1144	567	282545656	282545091	2e-133	482
mc1	86.6	chr2	63	4	1016	1570	567	49568881	49569446	4e-141	507
mc1	83.8	chr5	66	9	1055	1600	568	181983722	181983159	2e-96	359
mc1	85.44	chr2	70	5	253	819	570	230403660	230403101	1e-110	406
mc1	85.79	chr1	59	5	1055	1603	570	168716676	168716108	2e-133	482
mc1	83.36	chr4	82	4	1057	1615	571	52957856	52957287	4e-98	365
mc1	85.51	chr2	63	4	1050	1603	573	21573125	21573696	4e-132	478
mc1	89.02	chr2	61	2	308	880	574	18711883	18711311	3e-166	591
mc1	86.26	chr3	65	4	1009	1570	575	2426962	2426389	2e-139	502
mc1	89.74	chr5	50	5	1044	1615	575	21879749	21879181	0	640
mc1	94.43	chr6	30	1	1	575	575	85704583	85705155	0	799
mc1	81.25	chr5	95	6	936	1501	576	216161569	216162141	4e-64	252
mc1	97.05	chr2	16	1	161	735	576	231192197	231192772	0	910
mc1	84.06	chr7	71	5	1013	1570	577	128203708	128204282	1e-110	406
mc1	85.1	chr1	74	3	1005	1570	577	186972543	186973118	1e-125	456
mc1	85.44	chr5	72	5	1005	1570	577	134536455	134537030	2e-124	452
mc1	84.43	chr9	76	3	801	1367	578	125292176	125292750	7e-118	430
mc1	84.43	chr8	76	3	801	1367	578	136218268	136218842	7e-118	430
mc1	84.43	chr8	77	3	750	1314	578	165293595	165293018	3e-117	428
mc1	86.87	chr8	60	5	1005	1570	579	70751364	70750789	4e-147	527
mc1	87.39	chr3	58	5	1005	1570	579	221800111	221800687	1e-153	549
mc1	87.07	chr6	61	3	1005	1570	580	2660280	2660859	8e-155	553
mc1	87.24	chr4	62	7	204	774	580	221771973	221772549	5e-122	444
mc1	88.1	chr7	68	1	295	873	580	151335182	151335761	2e-155	555
mc1	88.79	chr10	61	3	1025	1601	580	9788412	9788990	9e-173	613
mc1	95.17	chr7	19	8	70	643	580	21314261	21314837	0	793
mc1	85.37	chr1	68	6	1005	1570	581	249132359	249132937	2e-124	452
mc1	88.83	chr1	58	6	258	836	582	44185585	44186162	8e-155	553
mc1	84.39	chr1	69	5	1038	1599	583	237315886	237315305	3e-117	428
mc1	85.93	chr1	80	2	456	1037	583	291120756	291121337	1e-125	456
mc1	85.96	chr4	79	3	295	877	584	5017096	5017677	2e-124	452
mc1	90.58	chr10	51	3	1020	1600	584	101921309	101921891	0	700
mc1	85.81	chr2	77	6	456	1038	585	110299533	110300113	2e-115	422
mc1	86.32	chr1	67	5	1030	1603	585	101768038	101768620	2e-139	502
mc1	89.74	chr4	51	7	1027	1607	585	202474294	202474873	1e-178	632
mc1	92.48	chr6	43	1	167	750	585	165928288	165928872	0	722
mc1	93.68	chr5	34	3	1032	1615	585	152917367	152916785	0	842
mc1	85.32	chr2	73	4	997	1570	586	118541566	118542150	1e-128	466
mc1	86.05	chr1	70	5	295	880	588	101739938	101740515	5e-125	454
mc1	90.14	chr4	53	4	1031	1615	588	180502503	180503088	0	676
mc1	90.65	chr6	50	4	1031	1615	588	38734078	38734663	0	700
mc1	93.03	chr10	38	3	1029	1615	588	41261401	41260816	0	817
mc1	84.72	chr4	76	7	398	984	589	52960269	52959693	2e-102	379
mc1	85.06	chr6	74	7	319	905	589	131414182	131413606	4e-107	394
mc1	85.93	chr8	79	3	295	880	590	153020474	153021063	2e-121	442
mc1	87.99	chr8	68	3	296	885	591	161624725	161624137	2e-152	545
mc1	91.05	chr1	39	7	202	786	592	233233319	233232735	4e-178	630
mc1	84.68	chr1	77	4	857	1437	594	177655943	177655351	5e-122	444
mc1	92.09	chr5	44	2	1013	1603	594	84382301	84381708	0	791
mc1	87.9	chr10	66	3	253	846	595	131659287	131658698	1e-156	559
mc1	83.89	chr5	79	6	1019	1603	596	6330551	6329962	4e-107	394
mc1	83.89	chr9	81	6	1019	1603	596	103007348	103006757	6e-106	391
mc1	84.23	chr4	74	8	1019	1603	596	175527318	175526732	1e-107	396
mc1	84.56	chr2	75	6	1019	1603	596	210746869	210746280	1e-116	426
mc1	88.93	chr9	60	4	293	885	596	105259241	105258649	9e-170	603
mc1	96.31	chr2	13	1	1	596	596	40275197	40274611	0	926
mc1	81.8	chr8	86	6	1013	1600	599	21143050	21142464	2e-81	309
mc1	81.8	chr8	86	6	1013	1600	599	21230501	21231087	2e-81	309
mc1	86.64	chr5	59	3	254	851	599	151169978	151169400	2e-146	525
mc1	84.33	chr3	54	4	255	854	600	136432687	136433246	5e-122	444
mc1	84.33	chr4	54	4	255	854	600	123247020	123246461	5e-122	444
mc1	86.33	chr9	79	3	298	895	600	8251183	8251781	2e-136	492
mc1	86.69	chr5	56	5	253	851	601	71194761	71195339	3e-145	521
mc1	87.02	chr6	56	4	253	851	601	68446530	68445950	2e-149	535
mc1	87.73	chr7	66	7	386	985	603	53886851	53886254	2e-143	515
mc1	84.27	chr5	58	7	1035	1603	604	18179867	18179266	3e-123	448
mc1	85.43	chr4	57	7	1029	1603	604	6993815	6993214	2e-136	492
mc1	83.33	chr6	79	6	1011	1597	606	131412351	131411749	4e-104	385
mc1	83.83	chr3	77	8	1013	1600	606	115285768	115285166	1e-104	387
mc1	85.97	chr9	71	4	1009	1601	606	2321936	2321332	2e-143	515
mc1	94.06	chr6	36	0	908	1513	606	154313482	154314087	0	916
mc1	86.99	chr6	69	6	607	1206	607	144348844	144349447	4e-150	537
mc1	83.93	chr1	83	5	1005	1600	610	176384994	176385602	2e-112	412
mc1	89.69	chr6	54	4	1006	1613	611	89941613	89942217	0	690
mc1	86.27	chr2	69	4	1017	1615	612	30184861	30184252	4e-150	537
mc1	89.05	chr8	54	3	1005	1615	612	161507994	161507395	0	678
mc1	87.95	chr10	70	4	528	1139	614	20200538	20201149	1e-168	599
mc1	90.88	chr10	51	4	1005	1615	614	141165846	141166457	0	743
mc1	85.39	chr7	83	7	295	906	616	37358443	37357831	1e-116	426
mc1	85.9	chr9	72	4	1013	1615	617	91396395	91395780	7e-146	523
mc1	83.17	chr9	83	6	1005	1603	618	87403280	87403895	2e-103	383
mc1	85.28	chr5	73	6	965	1570	618	37510751	37511362	9e-133	480
mc1	85.44	chr6	65	9	1007	1603	618	99987952	99988565	2e-130	472
mc1	85.14	chr10	70	6	1005	1603	619	96978043	96978659	2e-133	482
mc1	88.05	chr10	70	4	253	868	619	129705812	129705195	2e-161	575
mc1	89.5	chr1	62	3	261	877	619	87418736	87418119	0	654
mc1	85.97	chr7	63	7	1005	1603	620	170524323	170523707	4e-144	517
mc1	84.7	chr7	80	5	835	1441	621	112950922	112950303	3e-126	458
mc1	86.63	chr9	68	5	1009	1615	621	19447493	19448112	8e-155	553
mc1	85.71	chr2	76	4	1005	1615	623	5004964	5004343	2e-143	515
mc1	86.06	chr7	72	5	1006	1615	624	160860076	160859454	4e-147	527
mc1	89.58	chr1	60	4	902	1521	624	44186200	44186822	0	692
mc1	98.72	chr3	8	0	992	1615	624	53142047	53142670	0	1174
mc1	87.04	chr1	75	3	295	918	625	249131684	249132303	4e-150	537
mc1	90.56	chr2	56	3	254	877	625	9059422	9060044	0	714
mc1	93.12	chr9	38	4	992	1615	625	98033576	98034196	0	868
mc1	86.44	chr4	84	1	549	1174	627	204584491	204583865	3e-157	561
mc1	95.23	chr4	25	5	215	840	629	2684066	2683440	0	886
mc1	87.3	chr3	68	5	254	880	630	196421917	196422537	8e-155	553
mc1	91.31	chr3	42	9	168	787	633	14349716	14350348	0	666
mc1	85.02	chr1	89	4	317	946	634	8623731	8624362	5e-122	444
mc1	82.68	chr4	86	7	900	1521	635	124356228	124356851	4e-98	365
mc1	88.82	chr2	68	2	913	1544	635	18691573	18690939	0	682
mc1	87.42	chr1	76	4	295	928	636	96971811	96971178	3e-157	561
mc1	90.28	chr4	58	3	965	1599	638	229931640	229932276	0	751
mc1	85.96	chr1	83	7	397	1035	641	13511317	13510682	3e-129	468
mc1	85.96	chr5	84	3	295	933	641	21832438	21831802	1e-138	500
mc1	84.91	chr2	79	5	945	1570	643	225831441	225832082	2e-136	492
mc1	86.63	chr3	76	6	169	802	643	42240573	42241214	9e-133	480
mc1	87.25	chr5	70	7	295	934	643	134436307	134436940	2e-152	545
mc1	85.76	chr4	86	4	317	959	646	6994465	6993823	2e-136	492
mc1	85.91	chr7	87	4	434	1077	646	150302421	150303064	2e-137	496
mc1	85.01	chr10	87	9	253	895	647	139655447	139654807	4e-110	404
mc1	85.34	chr7	81	4	936	1570	648	37357828	37357182	1e-144	519
mc1	86.92	chr1	81	4	295	942	650	26232388	26233035	3e-154	551
mc1	88.46	chr1	65	3	201	842	650	47283088	47282441	9e-170	603
mc1	95.55	chr1	29	0	965	1615	651	275797610	275796960	0	1061
mc1	88.21	chr0	70	3	299	949	653	3021939	3021292	2e-180	638
mc1	91.88	chr5	47	2	176	827	653	185586066	185585419	0	785
mc1	83.03	chr4	96	5	940	1580	654	243139092	243138441	1e-107	396
mc1	86.41	chr2	86	3	451	1103	655	54450908	54450255	2e-149	535
mc1	84.76	chr4	76	5	969	1603	656	175525610	175526262	2e-140	505
mc1	85.54	chr4	84	5	579	1233	657	30235613	30236260	3e-145	521
mc1	85.84	chr7	86	5	308	962	657	133227420	133228071	9e-136	490
mc1	84.8	chr3	94	5	308	963	658	221799247	221799900	5e-119	434
mc1	89.21	chr2	65	4	949	1603	658	20107517	20108171	0	714
mc1	86.36	chr1	65	6	966	1602	660	62551719	62551062	2e-164	585
mc1	85.63	chr1	79	5	922	1570	661	96967269	96966613	1e-150	539
mc1	84.16	chr8	73	5	923	1570	663	153021088	153021733	2e-137	496
mc1	85.22	chr5	82	5	936	1587	663	21822556	21821899	1e-144	519
mc1	85.24	chr7	90	5	317	974	664	82265742	82266403	6e-131	474
mc1	93.22	chr2	43	2	882	1544	664	9060596	9061258	0	944
mc1	86.51	chr5	77	4	922	1577	667	71949486	71948822	2e-167	595
mc1	87.29	chr5	80	5	295	961	669	37488246	37488911	1e-162	579
mc1	90.15	chr1	61	3	949	1615	670	87418109	87417442	0	785
mc1	98.66	chr6	9	0	946	1615	670	78865415	78866084	0	1257
mc1	83.16	chr10	95	5	913	1566	671	139747287	139746618	7e-115	420
mc1	84.42	chr4	82	6	950	1603	674	85932301	85932971	9e-136	490
mc1	90.37	chr4	60	4	936	1607	675	162359330	162358658	0	793
mc1	84.91	chr10	85	5	938	1600	676	82741168	82741839	2e-143	515
mc1	85.23	chr9	96	4	305	979	677	2323206	2322532	4e-132	478
mc1	90.27	chr3	62	3	941	1615	678	171497834	171497158	0	799
mc1	91.74	chr7	56	0	213	890	678	104940760	104940083	0	811
mc1	87.37	chr1	71	4	937	1603	681	26244446	26245125	0	658
mc1	82.84	chr8	99	7	890	1555	682	140834931	140835610	6e-106	391
mc1	86.36	chr7	89	4	295	974	682	170525003	170524324	3e-154	551
mc1	88.71	chr5	72	4	858	1536	682	151168211	151167532	0	712
mc1	86.68	chr4	84	4	249	928	683	162360427	162359749	1e-162	579
mc1	86.4	chr1	80	4	900	1570	684	207683592	207684275	2e-170	605
mc1	84.67	chr5	88	7	930	1601	685	134447766	134448446	9e-136	490
mc1	87.15	chr1	75	5	618	1290	685	167199149	167199832	6e-180	636
mc1	87.9	chr1	79	4	303	985	686	186953923	186954607	6e-180	636
mc1	87.63	chr4	65	6	168	847	687	27981397	27982070	9e-167	593
mc1	86.63	chr3	89	3	295	981	688	199296119	199295434	5e-162	577
mc1	85.34	chr2	78	5	295	981	689	176042537	176041870	4e-147	527
mc1	87.23	chr3	84	3	299	985	689	2461755	2461069	2e-173	615
mc1	87.66	chr1	80	5	295	980	689	193303170	193302484	2e-174	618
mc1	88.41	chr1	76	3	298	985	690	225812467	225813154	0	672
mc1	86.54	chr2	86	4	295	983	691	5012182	5011497	2e-158	565
mc1	87.43	chr2	81	5	295	984	692	118531820	118532507	9e-170	603
mc1	87.86	chr2	80	3	296	984	692	49540682	49541372	0	650
mc1	85.86	chr3	85	4	890	1570	693	196431361	196432052	8e-164	583
mc1	86.29	chr1	91	4	295	985	693	207317989	207317299	2e-158	565
mc1	86.58	chr8	90	3	295	985	693	70752616	70751925	8e-161	573
mc1	88.35	chr1	77	4	295	985	695	237316611	237315917	0	664
mc1	89.21	chr4	71	3	913	1603	695	185391012	185391706	0	761
mc1	88.24	chr9	68	5	295	985	697	91403940	91403252	0	670
mc1	89.26	chr4	64	6	188	880	698	40318312	40319003	0	678
mc1	89.86	chr4	68	2	903	1601	700	40216964	40216267	0	811
mc1	84.62	chr2	90	8	296	984	702	40210379	40211075	8e-127	460
mc1	84.07	chr7	78	8	870	1561	703	151345835	151346514	6e-137	494
mc1	84.8	chr5	91	7	345	1047	704	181986351	181985663	2e-136	492
mc1	86.22	chr8	94	3	317	1018	704	10781123	10780421	3e-160	571
mc1	84.82	chr4	85	6	898	1582	705	13747752	13747050	7e-149	533
mc1	86.2	chr10	81	5	900	1598	710	143043887	143043184	2e-173	615
mc1	94.93	chr10	23	2	2	699	710	3811532	3810824	0	1045
mc1	88.2	chr5	78	4	253	961	712	39169092	39168384	0	678
mc1	87.41	chr6	87	3	274	985	715	89900838	89901552	0	640
mc1	83.8	chr5	93	8	900	1602	716	161968674	161969379	1e-128	466
mc1	87.31	chr1	74	3	900	1615	717	61116160	61116860	0	704
mc1	89.4	chr9	72	3	902	1615	717	72316590	72315875	0	797
mc1	87.38	chr3	74	4	165	869	721	201092111	201091392	6e-180	636
mc1	87.14	chr9	78	8	165	875	723	33295954	33296673	3e-163	581
mc1	87.17	chr1	87	6	253	974	725	32717928	32717207	2e-174	618
mc1	82.64	chr4	93	8	759	1467	726	219211816	219212525	1e-116	426
mc1	87.23	chr10	89	4	260	984	728	96969794	96970520	0	640
mc1	87.11	chr5	80	5	856	1570	729	82283298	82284026	0	678
mc1	87.14	chr3	87	5	778	1505	731	212541578	212542304	0	668
mc1	92.36	chr7	53	3	884	1615	733	104926659	104925929	0	985
mc1	85.69	chr2	96	6	307	1036	734	200811540	200810812	5e-153	547
mc1	85.83	chr5	99	5	306	1037	734	11507820	11508550	5e-156	557
mc1	88.57	chr8	78	5	253	983	735	171446504	171447236	0	722
mc1	84.15	chr7	94	8	900	1615	738	19791177	19790441	2e-139	502
mc1	88.08	chr7	84	3	429	1165	738	22623718	22622984	0	704
mc1	85.93	chr5	99	5	249	984	739	134535175	134535911	5e-159	567
mc1	92.97	chr5	48	3	876	1615	740	185585417	185584682	0	1033
mc1	84.77	chr2	91	8	833	1570	742	201734181	201734904	1e-150	539
mc1	85.6	chr5	103	3	317	1056	743	29423603	29424344	3e-160	571
mc1	84.41	chr8	111	5	462	1202	744	130345658	130344917	2e-133	482
mc1	87.23	chr6	80	8	200	933	744	90263666	90262928	1e-168	599
mc1	83.76	chr4	104	5	295	1038	745	107348929	107349657	9e-130	470
mc1	85.1	chr6	98	4	670	1402	745	139336092	139335349	8e-164	583
mc1	86.44	chr8	97	4	295	1038	745	14278493	14279234	9e-173	613
mc1	87.25	chr4	86	6	302	1039	745	233174633	233173891	3e-179	634
mc1	84.85	chr2	108	5	295	1038	746	21560742	21561484	3e-142	511
mc1	85.52	chr2	104	4	295	1038	746	154503456	154504199	1e-156	559
mc1	85.52	chr10	104	4	295	1038	746	65107367	65108110	1e-156	559
mc1	85.66	chr1	100	5	295	1038	746	173745192	173744452	8e-158	563
mc1	85.66	chr2	102	5	295	1038	746	68335237	68334495	2e-158	565
mc1	85.79	chr4	102	4	295	1038	746	233454913	233455656	2e-161	575
mc1	86.06	chr6	99	5	295	1038	746	57963189	57963931	8e-164	583
mc1	86.19	chr4	98	5	295	1038	746	171793537	171794279	3e-166	591
mc1	86.33	chr2	97	5	295	1038	746	197847185	197847927	1e-168	599
mc1	86.46	chr8	97	4	295	1038	746	158258352	158259095	2e-173	615
mc1	86.73	chr2	95	4	295	1038	746	2438035	2438778	1e-175	622
mc1	86.73	chr6	96	3	295	1038	746	84025037	84025781	4e-178	630
mc1	86.73	chr8	95	4	295	1038	746	166386075	166385332	4e-178	630
mc1	86.48	chr3	95	5	295	1038	747	161005479	161004736	4e-169	601
mc1	86.65	chr7	88	3	834	1570	749	15178433	15179181	0	686
mc1	92.52	chr3	54	2	867	1615	749	58715463	58716209	0	1025
mc1	87.63	chr4	84	6	606	1352	752	228503919	228504666	0	712
mc1	89.63	chr1	73	4	867	1615	752	47282443	47281694	0	842
mc1	85.92	chr2	101	4	317	1065	753	188607226	188606475	3e-166	591
mc1	85.54	chr8	92	5	841	1581	754	136211019	136210270	2e-173	615
mc1	86.21	chr1	89	6	829	1570	754	106931670	106930920	0	640
mc1	89.12	chr3	77	3	796	1544	754	42351602	42352355	0	825
mc1	83.84	chr1	105	6	789	1531	755	216026811	216026062	6e-140	504
mc1	84.5	chr10	101	4	829	1570	755	112780499	112779748	3e-157	561
mc1	85.3	chr10	101	7	253	1002	755	112641289	112640540	2e-146	525
mc1	85.83	chr4	93	4	829	1570	755	29573808	29573055	6e-180	636
mc1	95.76	chr6	19	3	1	755	755	78864676	78865417	0	1156
mc1	86.9	chr3	89	6	295	1047	756	19655614	19656362	0	642
mc1	83.62	chr2	96	8	815	1558	757	230392423	230391682	6e-137	494
mc1	86.96	chr1	96	3	295	1052	759	280330497	280329741	0	656
mc1	85.94	chr1	98	4	295	1047	761	168725682	168724923	1e-168	599
mc1	88.57	chr2	82	4	860	1615	761	35393914	35394674	0	789
mc1	89.36	chr3	76	4	858	1615	761	136448117	136448875	0	837
mc1	89.36	chr4	76	4	858	1615	761	123231586	123230828	0	837
mc1	88.47	chr2	81	6	860	1615	763	153671655	153670893	0	769
mc1	86.41	chr3	98	5	300	1060	765	15962768	15963530	4e-175	620
mc1	86.57	chr10	90	4	861	1615	767	129703982	129703217	0	690
mc1	84.38	chr6	108	11	295	1055	768	83126204	83126966	2e-124	452
mc1	88.93	chr4	69	4	859	1615	768	28118981	28119743	0	841
mc1	92.97	chr6	50	1	802	1569	768	24050412	24051175	0	1092
mc1	84.55	chr5	92	7	858	1603	770	20298844	20299610	5e-159	567
mc1	84.81	chr7	95	7	829	1584	770	169789575	169790336	8e-161	573
mc1	86.75	chr6	88	4	857	1613	770	102267655	102268423	0	706
mc1	88.05	chr3	88	3	274	1042	770	227617334	227616568	0	735
mc1	92.62	chr8	52	3	223	990	772	125625717	125624947	0	983
mc1	92.62	chr4	54	3	784	1553	772	245439873	245439103	0	1055
mc1	84.11	chr5	106	8	807	1565	774	187208225	187207454	6e-143	513
mc1	83.48	chr8	100	6	809	1570	775	127823551	127822792	4e-144	517
mc1	85.68	chr2	95	5	809	1570	775	153555314	153554543	2e-180	638
mc1	86.25	chr6	102	5	295	1070	778	97491713	97490939	1e-175	622
mc1	91.04	chr10	69	1	255	1034	781	41275907	41275127	0	946
mc1	86.19	chr4	86	10	832	1600	782	102589798	102590570	2e-180	638
mc1	87.23	chr8	83	5	824	1603	783	166008342	166007574	0	743
mc1	92.35	chr6	59	1	295	1077	784	80515474	80516257	0	1031
mc1	85.22	chr7	106	5	295	1077	785	150291893	150292669	2e-161	575
mc1	86.11	chr7	106	3	295	1078	785	83007736	83008518	2e-177	628
mc1	86.77	chr3	84	6	800	1570	786	160633185	160632405	0	714
mc1	93.26	chr1	51	2	831	1615	786	233232738	233231954	0	1122
mc1	88.44	chr6	86	4	295	1079	787	154803526	154804309	0	775
mc1	86.29	chr7	103	4	317	1101	788	109677274	109676489	0	644
mc1	87.06	chr2	98	4	295	1079	788	12500514	12499728	0	688
mc1	85.04	chr2	97	5	835	1603	789	230169782	230168995	4e-175	620
mc1	91	chr5	66	4	168	953	789	152918155	152917369	0	894
mc1	85.7	chr3	96	8	794	1570	790	171601427	171600642	2e-176	624
mc1	85.82	chr3	85	7	794	1570	790	224380085	224380860	0	662
mc1	87.47	chr1	91	3	829	1615	790	66500474	66501258	0	767
mc1	91.14	chr9	68	2	254	1042	790	55418552	55419340	0	961
mc1	85.12	chr5	95	7	829	1601	793	159260189	159259400	9e-173	613
mc1	93.06	chr6	53	2	186	978	793	116790487	116789697	0	1039
mc1	84.17	chr8	107	7	739	1521	796	90770940	90771729	5e-153	547
mc1	85.48	chr7	98	5	295	1088	799	48011866	48012651	1e-171	609
mc1	86.52	chr7	98	5	378	1174	801	111974945	111974151	0	662
mc1	88.4	chr3	80	5	759	1558	802	201379237	201380027	0	829
mc1	85.34	chr7	103	5	812	1602	805	4470572	4471375	0	640
mc1	86.85	chr2	93	4	740	1533	806	71454421	71455225	0	743
mc1	87.34	chr6	92	7	295	1096	806	9577457	9578256	0	700
mc1	89.58	chr5	79	4	796	1597	806	200835980	200836784	0	902
mc1	86.9	chr9	99	6	258	1064	809	113723762	113724565	0	686
mc1	88.26	chr1	83	3	772	1569	809	85119370	85120177	0	844
mc1	85.19	chr8	95	7	806	1602	810	23396828	23397625	3e-179	634
mc1	85.19	chr7	95	7	806	1602	810	7688932	7689729	3e-179	634
mc1	86.19	chr1	95	5	258	1065	811	20393147	20393943	0	676
mc1	88.3	chr8	82	3	794	1602	812	12783974	12784775	0	852
mc1	86.96	chr2	99	4	295	1106	813	211794410	211795216	0	710
mc1	87.95	chr4	95	3	295	1105	813	169086080	169086891	0	777
mc1	94.47	chr2	41	4	31	840	814	66806680	66805867	0	1136
mc1	85.7	chr3	102	6	741	1546	818	159170840	159171654	0	664
mc1	86.19	chr3	99	5	741	1546	818	159169104	159169919	0	704
mc1	86.45	chr4	107	4	295	1111	819	224359392	224358576	0	688
mc1	85.61	chr8	91	8	597	1401	820	114038385	114037578	0	664
mc1	86.71	chr6	104	4	317	1133	820	124780607	124779790	0	700
mc1	86.18	chr8	108	5	317	1138	825	90020537	90021358	0	668
mc1	89.09	chr7	86	3	794	1615	825	5295905	5295082	0	900
mc1	89.33	chr3	84	3	794	1615	825	84718549	84717726	0	916
mc1	87.53	chr7	98	4	253	1075	826	2415800	2416623	0	751
mc1	85.02	chr3	109	6	741	1555	828	159169971	159170796	2e-177	628
mc1	85.77	chr8	114	4	253	1077	829	85901191	85900363	6e-180	636
mc1	83.79	chr1	100	6	801	1615	833	248664561	248665376	3e-166	591
mc1	87.07	chr1	104	4	295	1128	835	188033429	188034260	0	728
mc1	87.56	chr2	100	4	296	1128	836	20623167	20624001	0	761
mc1	88.04	chr10	86	8	168	994	836	141152699	141153529	0	739
mc1	86.26	chr4	109	5	306	1138	837	202713836	202714670	0	670
mc1	95.36	chr3	39	0	1	840	840	192221696	192222535	0	1275
mc1	92.63	chr6	61	1	775	1615	841	165928866	165929705	0	1168
mc1	87.53	chr10	94	5	200	1032	842	9755193	9756032	0	735
mc1	92.76	chr1	56	2	774	1615	843	215890182	215891020	0	1178
mc1	85.55	chr3	108	4	740	1570	844	133982415	133981573	0	694
mc1	91.25	chr8	69	3	423	1263	846	10971376	10970531	0	1031
mc1	88.19	chr6	97	3	295	1139	847	98871022	98870177	0	821
mc1	88.19	chr5	97	2	295	1138	847	158310038	158310884	0	833
mc1	87.5	chr4	99	5	295	1140	848	13124146	13124988	0	771
mc1	88.33	chr9	92	5	253	1097	848	116787412	116786569	0	821
mc1	88.8	chr5	89	4	763	1607	848	136222891	136223735	0	900
mc1	96.93	chr3	22	3	144	990	848	53184714	53183870	0	1376
mc1	86.93	chr5	99	9	295	1139	849	158155937	158155097	0	698
mc1	83.2	chr4	119	8	759	1596	851	31380671	31379832	3e-145	521
mc1	84.37	chr1	118	5	740	1580	851	76431761	76432606	9e-173	613
mc1	88.6	chr1	86	9	769	1613	851	26420371	26421216	0	850
mc1	85.35	chr5	111	5	456	1295	853	77664945	77665796	0	646
mc1	87.57	chr5	98	7	580	1426	853	95116405	95115555	0	797
mc1	86.1	chr2	112	6	528	1379	856	234405861	234406713	0	708
mc1	87.38	chr10	99	4	253	1106	856	32496552	32497400	0	797
mc1	84.83	chr5	114	5	759	1602	857	173473275	173472422	0	650
mc1	85.5	chr2	109	5	767	1615	862	177468794	177469652	0	700
mc1	86.21	chr1	106	6	253	1106	863	77863608	77862750	0	700
mc1	86.67	chr10	110	5	255	1116	863	28732086	28732944	0	726
mc1	87.27	chr10	97	7	165	1024	864	101920392	101921246	0	745
mc1	90.52	chr5	79	3	253	1115	865	24368161	24367298	0	1007
mc1	86.03	chr9	110	5	251	1105	866	127243587	127244452	0	682
mc1	86.26	chr3	100	7	169	1017	866	214766974	214766111	0	668
mc1	87.33	chr1	100	4	253	1119	868	44804774	44805632	0	795
mc1	85.91	chr3	109	5	741	1601	873	159171706	159172576	0	733
mc1	91.67	chr3	65	7	746	1615	876	14350545	14351418	0	1104
mc1	82.78	chr5	120	7	740	1603	877	179909634	179910492	7e-149	533
mc1	83.14	chr3	116	8	750	1615	878	157685410	157684553	3e-154	551
mc1	84.85	chr3	105	5	743	1601	878	170630663	170631531	0	692
mc1	86.58	chr8	112	6	295	1171	879	143634510	143633636	0	726
mc1	88.74	chr3	87	5	740	1615	879	185892602	185893471	0	932
mc1	87.39	chr1	106	5	295	1172	880	166670804	166671680	0	791
mc1	88.75	chr9	95	3	696	1571	880	140499916	140500795	0	938
mc1	86.95	chr6	111	4	295	1172	881	168533234	168532355	0	769
mc1	88.76	chr8	94	5	554	1431	881	148225670	148224792	0	922
mc1	85.94	chr4	119	4	295	1172	882	197202239	197203119	0	704
mc1	86.2	chr2	97	12	114	985	884	205404120	205404990	0	640
mc1	89.41	chr4	90	4	254	1139	888	16915137	16914252	0	952
mc1	92.91	chr5	62	1	295	1182	888	70940667	70939781	0	1229
mc1	95.84	chr2	37	0	726	1615	890	154433623	154432734	0	1471
mc1	85.97	chr1	115	5	296	1176	891	242374883	242375773	0	698
mc1	86.42	chr10	117	3	317	1204	891	122519898	122519009	0	753
mc1	92.26	chr5	66	3	579	1468	892	173652798	173653688	0	1197
mc1	85.78	chr6	122	4	317	1206	893	12796208	12797098	0	694
mc1	86.11	chr2	120	3	317	1206	893	175686635	175685744	0	726
mc1	89.81	chr8	84	6	716	1603	893	148180828	148179938	0	1003
mc1	87.82	chr3	99	4	253	1144	895	73192672	73193559	0	866
mc1	85.52	chr1	115	7	686	1570	898	127074941	127075836	0	710
mc1	88.08	chr6	94	4	708	1592	898	51948424	51949321	0	918
mc1	86.21	chr1	120	4	295	1191	899	257365642	257366538	0	728
mc1	87.1	chr1	109	4	295	1191	899	141555275	141554382	0	795
mc1	88.1	chr5	103	4	295	1191	899	187111862	187110966	0	870
mc1	85.56	chr6	126	4	295	1191	900	103659512	103658614	0	682
mc1	86.56	chr10	112	8	295	1191	900	69620012	69619119	0	737
mc1	97.67	chr5	21	0	716	1615	900	1710792	1711691	0	1618
mc1	84.39	chr5	127	5	726	1615	903	208992420	208993321	0	650
mc1	87.72	chr1	107	4	305	1206	904	227589209	227588308	0	841
mc1	83.98	chr1	113	7	708	1599	905	30523213	30522328	2e-180	638
mc1	86.98	chr4	101	7	670	1560	906	119319214	119318311	0	825
mc1	86	chr2	105	8	683	1572	907	226381523	226380622	0	755
mc1	86.37	chr5	104	10	148	1042	910	21894015	21893111	0	688
mc1	86.39	chr4	116	7	299	1206	911	41718508	41719413	0	729
mc1	88.74	chr2	99	3	656	1566	915	232407764	232408678	0	975
mc1	85.7	chr2	127	2	295	1206	916	103326880	103325965	0	726
mc1	88.94	chr1	93	8	686	1601	922	221555933	221555015	0	957
mc1	98.16	chr10	17	0	694	1615	922	3798053	3797132	0	1693
mc1	87.99	chr3	102	4	696	1615	924	2884073	2883155	0	930
mc1	88.2	chr10	104	4	696	1615	924	134198934	134198012	0	938
mc1	88.74	chr9	100	3	696	1615	924	95552297	95553220	0	985
mc1	84.97	chr3	116	11	710	1615	925	128415854	128416774	0	668
mc1	87.24	chr10	108	4	249	1165	925	124494958	124494036	0	839
mc1	87.89	chr2	106	5	696	1615	925	212576047	212575124	0	908
mc1	93.63	chr7	55	4	168	1091	926	7614007	7613084	0	1261
mc1	85.91	chr10	126	5	307	1233	930	106414783	106413856	0	733
mc1	83.91	chr3	127	10	433	1345	932	179868097	179867170	2e-158	565
mc1	85.38	chr1	117	8	694	1615	937	265953590	265952659	0	731
mc1	88.38	chr3	104	3	253	1187	938	39494008	39494943	0	936
mc1	86.29	chr9	109	5	253	1190	941	108182111	108181188	0	793
mc1	87.89	chr10	108	4	295	1233	941	89355948	89356884	0	894
mc1	88.63	chr6	99	6	479	1414	941	168684902	168685839	0	934
mc1	91.18	chr4	80	3	253	1192	941	241653992	241654930	0	1150
mc1	85.77	chr1	130	4	295	1233	942	47158607	47157667	0	741
mc1	86.84	chr6	114	7	295	1230	942	117468524	117469461	0	795
mc1	87.8	chr3	110	5	295	1233	943	225888168	225889109	0	876
mc1	85.65	chr3	122	5	636	1570	948	217973082	217974028	0	779
mc1	91.27	chr4	68	5	206	1144	951	185252096	185253043	0	1138
mc1	85.5	chr1	105	9	683	1603	952	231628597	231627648	0	769
mc1	87.71	chr10	104	4	582	1521	952	90211808	90210858	0	946
mc1	92.24	chr1	69	3	213	1165	953	193616872	193617819	0	1213
mc1	88.57	chr2	97	6	643	1592	954	164565471	164564526	0	991
mc1	85.73	chr1	115	10	657	1601	960	165038245	165037293	0	761
mc1	84.91	chr3	121	8	606	1546	961	159168096	159169052	0	724
mc1	86.99	chr2	111	5	410	1357	961	144933403	144932444	0	852
mc1	89.81	chr1	92	5	658	1615	962	291124921	291125880	0	1092
mc1	87.75	chr1	106	10	660	1615	963	212418863	212417906	0	898
mc1	88.73	chr1	105	3	528	1490	967	44806601	44805635	0	1031
mc1	89.76	chr7	93	5	653	1615	967	168326636	168325672	0	1094
mc1	88.95	chr9	93	9	188	1144	968	108225191	108224227	0	948
mc1	88.13	chr1	105	6	657	1615	969	162013810	162014778	0	969
mc1	92.28	chr1	72	3	647	1615	971	244624267	244625236	0	1306
mc1	90.96	chr1	71	4	639	1599	973	271003347	271002380	0	1225
mc1	85.38	chr10	119	11	456	1417	978	134235130	134236099	0	710
mc1	90.08	chr7	89	4	168	1138	978	96238246	96237270	0	1072
mc1	84.27	chr2	124	14	456	1417	979	124723444	124722479	1e-171	609
mc1	85.9	chr1	125	4	610	1577	979	40771025	40770049	0	833
mc1	92.75	chr6	68	3	168	1144	979	21579810	21578833	0	1273
mc1	81.14	chr1	153	9	603	1570	981	277498477	277499438	2e-124	452
mc1	85.02	chr10	131	7	330	1295	981	134195833	134194854	0	708
mc1	88.49	chr2	105	6	381	1358	982	153200264	153201241	0	967
mc1	88.32	chr6	110	4	249	1231	985	131163704	131162723	0	971
mc1	86.73	chr10	115	7	597	1570	987	126406181	126407164	0	880
mc1	82.95	chr1	151	9	625	1601	991	157095058	157096044	3e-160	571
mc1	88.91	chr2	106	3	579	1566	992	232427872	232428863	0	1072
mc1	84.75	chr2	128	6	630	1603	997	45286332	45285337	0	759
mc1	86.76	chr9	117	6	587	1570	997	88928076	88929070	0	900
mc1	92.08	chr10	71	6	614	1607	997	131724353	131723362	0	1306
mc1	87.27	chr6	116	4	201	1189	998	3062222	3063217	0	872
mc1	87.58	chr10	114	7	249	1244	998	41466951	41467940	0	906
mc1	87.3	chr4	116	6	201	1191	1000	78539570	78538573	0	864
mc1	91.5	chr5	79	6	253	1248	1000	185354396	185355393	0	1221
mc1	86.4	chr1	104	9	627	1603	1007	221866064	221867067	0	886
mc1	88.68	chr3	98	11	168	1163	1007	153818962	153817961	0	969
mc1	98.02	chr1	20	0	247	1254	1008	182746289	182745282	0	1792
mc1	87.12	chr8	126	4	258	1264	1009	22743481	22742475	0	906
mc1	98.72	chr7	12	1	604	1615	1013	21314968	21315980	0	1897
mc1	85.7	chr3	126	8	579	1577	1014	114734702	114735711	0	819
mc1	92.7	chr7	68	5	605	1615	1014	22619965	22618955	0	1386
mc1	84.63	chr9	140	6	295	1295	1015	110122123	110123135	0	714
mc1	88.8	chr8	106	6	174	1184	1018	28696678	28695662	0	1003
mc1	98.23	chr2	18	0	593	1610	1018	40267921	40266904	0	1875
mc1	82.73	chr6	140	9	295	1294	1019	102708457	102709458	2e-161	575
mc1	88.64	chr10	110	6	579	1597	1021	134076843	134077859	0	1057
mc1	88.93	chr3	109	3	579	1595	1021	42352362	42353382	0	1106
mc1	82.49	chr8	156	11	579	1582	1022	96580228	96579212	7e-152	543
mc1	85.03	chr8	138	6	526	1533	1022	155489338	155488318	0	783
mc1	87.45	chr3	124	4	579	1601	1028	214746931	214745904	0	985
mc1	87.95	chr5	115	5	165	1191	1029	15412004	15413025	0	981
mc1	93.9	chr3	50	7	169	1191	1032	180009580	180008553	0	1427
mc1	88.24	chr6	118	3	258	1292	1037	18678186	18679220	0	1027
mc1	93.35	chr4	63	4	579	1615	1038	208163865	208164897	0	1483
mc1	85.85	chr9	123	9	554	1570	1039	112094155	112095191	0	852
mc1	87.01	chr6	120	8	201	1228	1039	13317305	13316271	0	858
mc1	90.2	chr9	93	8	581	1615	1041	6964912	6965949	0	1193
mc1	98.37	chr7	17	0	575	1615	1041	400351	399311	0	1929
mc1	85.52	chr3	131	8	306	1330	1043	42733690	42732650	0	797
mc1	86.12	chr5	126	8	530	1559	1045	48705495	48704455	0	880
mc1	92.25	chr8	78	3	295	1339	1045	124751433	124750392	0	1366
mc1	85.58	chr5	118	9	554	1570	1047	52247709	52248752	0	854
mc1	89.97	chr3	89	7	169	1202	1047	64716562	64717605	0	1130
mc1	90.65	chr3	89	4	168	1206	1048	157501865	157502912	0	1197
mc1	86.08	chr6	131	6	295	1330	1049	73017338	73016292	0	850
mc1	85.16	chr9	138	8	296	1330	1051	132192770	132193818	0	771
mc1	86.58	chr4	125	6	253	1288	1051	142036885	142037934	0	906
mc1	84.89	chr8	123	6	579	1615	1052	37052358	37051328	0	837
mc1	95.82	chr6	43	1	562	1613	1053	85707083	85708135	0	1731
mc1	85.1	chr5	124	9	579	1602	1054	211315245	211316295	0	821
mc1	89.47	chr5	102	7	554	1601	1054	144466061	144467111	0	1158
mc1	88.25	chr1	113	9	273	1321	1055	26491193	26492242	0	1001
mc1	86.02	chr8	132	7	526	1570	1059	20133907	20134963	0	888
mc1	85.19	chr2	139	9	295	1341	1060	45367399	45368453	0	769
mc1	84.83	chr10	145	7	554	1603	1061	128176067	128175012	0	789
mc1	87.28	chr3	123	10	278	1330	1061	220932137	220931081	0	918
mc1	87.49	chr7	115	8	303	1351	1063	139245309	139244251	0	973
mc1	84.62	chr8	144	10	356	1404	1066	105386952	105388014	0	714
mc1	85.83	chr1	138	4	550	1603	1066	251682586	251681522	0	902
mc1	88.74	chr7	115	4	554	1615	1066	117498865	117499929	0	1132
mc1	84.27	chr7	141	11	310	1363	1068	157297601	157298655	0	688
mc1	92.7	chr7	76	2	549	1615	1068	27029985	27031051	0	1483
mc1	87.09	chr1	115	10	555	1603	1069	27866181	27865116	0	971
mc1	92.98	chr1	74	1	201	1269	1069	242361402	242360335	0	1433
mc1	86.26	chr3	130	5	549	1601	1070	154361291	154362360	0	940
mc1	92.02	chr6	82	4	541	1615	1078	3646123	3647199	0	1423
mc1	83.97	chr7	147	9	535	1592	1079	126094513	126095586	0	729
mc1	84.52	chr8	143	9	295	1353	1079	160801293	160800219	0	733
mc1	85.45	chr1	140	8	295	1357	1079	120187247	120188324	0	809
mc1	85.03	chr2	142	7	549	1615	1082	72465534	72464458	0	831
mc1	85.86	chr1	118	11	554	1603	1082	269839647	269840725	0	892
mc1	87.43	chr10	126	7	536	1615	1082	110468176	110467103	0	1017
mc1	87.99	chr10	119	9	528	1603	1082	117592818	117593894	0	1047
mc1	84.5	chr4	140	10	295	1355	1084	59504517	59503439	0	733
mc1	86.82	chr4	128	10	260	1332	1085	13384047	13385128	0	908
mc1	88.59	chr4	115	8	528	1607	1087	13038054	13039138	0	1110
mc1	83.58	chr3	132	12	535	1602	1090	202215698	202216762	0	716
mc1	91.83	chr5	80	3	201	1289	1090	49424942	49423861	0	1366
mc1	86.62	chr2	131	8	253	1330	1091	166209828	166208740	0	922
mc1	85.44	chr4	138	8	317	1390	1092	143434025	143435113	0	835
mc1	83.99	chr5	159	7	536	1615	1093	211284726	211285815	0	741
mc1	89.02	chr5	113	6	528	1615	1093	53929658	53930748	0	1170
mc1	85.01	chr9	148	7	536	1615	1094	35963855	35964946	0	831
mc1	84.57	chr4	150	9	253	1331	1095	185416303	185417394	0	737
mc1	85.86	chr4	141	5	356	1439	1096	169542562	169543655	0	880
mc1	84.27	chr7	141	16	295	1381	1106	70322313	70323404	0	680
mc1	86.09	chr4	131	12	299	1389	1107	115672025	115670926	0	866
mc1	90.61	chr8	99	3	184	1287	1107	146929347	146928243	0	1281
mc1	85.32	chr8	134	12	356	1449	1110	22278465	22279561	0	807
mc1	87.53	chr2	126	10	271	1379	1115	6410856	6409749	0	1001
mc1	82.75	chr3	158	13	295	1395	1119	228753721	228752620	5e-165	587
mc1	85.25	chr8	145	8	305	1408	1119	127024842	127025955	0	831
mc1	85.37	chr9	148	6	451	1556	1121	98513836	98514955	0	854
mc1	86.8	chr10	137	9	265	1379	1121	114329082	114327967	0	942
mc1	83.78	chr2	149	7	295	1404	1122	225830074	225831174	0	735
mc1	86.73	chr10	126	13	356	1457	1123	110584098	110582978	0	922
mc1	86.07	chr7	135	10	296	1407	1127	126352553	126351434	0	894
mc1	86.87	chr7	132	5	486	1597	1127	84756008	84754883	0	1003
mc1	87.17	chr3	118	9	249	1371	1130	196656834	196657943	0	1021
mc1	89.58	chr9	108	7	486	1613	1132	9040999	9042124	0	1219
mc1	85.89	chr6	134	9	451	1570	1134	122560245	122561366	0	908
mc1	87.39	chr5	132	8	253	1379	1134	41767170	41766041	0	1017
mc1	83.88	chr6	158	12	296	1414	1135	142741845	142742970	0	682
mc1	85.48	chr8	144	9	295	1414	1136	114162752	114161622	0	854
mc1	90.93	chr1	89	5	248	1382	1136	19372546	19371424	0	1366
mc1	85.66	chr4	144	9	296	1417	1137	171765763	171766895	0	870
mc1	87.07	chr3	128	13	249	1379	1137	191292904	191294027	0	957
mc1	97.73	chr1	23	3	472	1615	1144	9529098	9527958	0	1990
mc1	87.77	chr1	130	8	307	1444	1145	128444868	128446009	0	1061
mc1	93.55	chr6	70	4	470	1615	1147	162623473	162624616	0	1616
mc1	90.16	chr8	106	6	458	1600	1148	142450874	142452019	0	1294
mc1	85.66	chr1	141	8	401	1532	1151	182242492	182241347	0	942
mc1	89.15	chr2	117	6	470	1615	1152	221973317	221974466	0	1217
mc1	91.34	chr10	94	6	253	1404	1155	8786151	8785000	0	1415
mc1	93.61	chr10	69	2	422	1578	1158	82719371	82718218	0	1659
mc1	85	chr4	146	8	295	1437	1160	134029636	134030784	0	864
mc1	82.17	chr8	186	10	344	1489	1161	163485810	163486964	8e-158	563
mc1	85.1	chr6	139	13	165	1310	1161	159736637	159737778	0	795
mc1	87.08	chr2	131	11	165	1310	1161	225683710	225684866	0	959
mc1	87.37	chr6	133	8	201	1354	1164	158231034	158232193	0	1017
mc1	85.32	chr2	147	10	317	1460	1165	105380180	105379019	0	870
mc1	92.62	chr4	84	2	451	1615	1165	46134745	46135907	0	1578
mc1	86.45	chr3	143	6	305	1457	1166	17715874	17717037	0	997
mc1	87.83	chr4	134	7	295	1455	1167	28863662	28864826	0	1094
mc1	85.1	chr2	156	9	344	1498	1168	17257825	17256663	0	841
mc1	86.06	chr4	134	9	459	1601	1169	74421183	74422348	0	961
mc1	94.7	chr9	61	1	445	1613	1169	31331261	31330094	0	1778
mc1	89.23	chr6	118	6	451	1615	1170	129536915	129538081	0	1237
mc1	85.82	chr9	144	10	296	1450	1171	131104396	131105560	0	910
mc1	85.19	chr8	152	8	295	1450	1175	127608558	127607387	0	882
mc1	86.05	chr2	136	12	297	1455	1176	220092249	220093413	0	928
mc1	86.39	chr4	140	10	410	1570	1176	38806369	38807539	0	963
mc1	86.99	chr4	128	9	450	1603	1176	154884609	154885781	0	1045
mc1	85.65	chr3	150	9	380	1540	1178	32044299	32045474	0	904
mc1	82.87	chr3	168	9	450	1615	1179	100151805	100152962	0	684
mc1	85.85	chr5	145	8	410	1570	1180	176841913	176840737	0	948
mc1	86.44	chr9	139	9	406	1570	1180	110401704	110402877	0	991
mc1	87.06	chr8	139	8	165	1334	1182	21339729	21338550	0	1013
mc1	98.56	chr3	17	0	433	1615	1183	200234441	200233259	0	2163
mc1	86.15	chr3	131	7	399	1570	1184	52561559	52562721	0	1003
mc1	83.56	chr6	168	11	446	1615	1186	39135157	39133983	0	714
mc1	90.47	chr3	98	9	167	1342	1186	17502300	17501120	0	1330
mc1	85.26	chr3	160	6	295	1469	1187	20459705	20458522	0	904
mc1	85.45	chr1	152	9	295	1469	1189	207553483	207554664	0	906
mc1	86.06	chr3	145	8	295	1470	1191	47579209	47578025	0	975
mc1	86.73	chr7	136	12	201	1379	1191	116929566	116928386	0	959
mc1	88	chr2	126	9	200	1379	1192	234298411	234297225	0	1100
mc1	88	chr2	126	9	200	1379	1192	234387708	234386522	0	1100
mc1	97.23	chr3	32	1	1	1192	1192	200234440	200235630	0	2004
mc1	86.76	chr1	140	8	201	1379	1193	180139674	180140862	0	987
mc1	86.53	chr4	142	11	201	1379	1195	138898562	138899753	0	955
mc1	88.95	chr2	118	7	429	1615	1195	185302966	185304154	0	1245
mc1	87.46	chr6	140	8	253	1442	1196	98455283	98456474	0	1082
mc1	88.38	chr7	131	6	253	1443	1196	159419243	159420435	0	1185
mc1	87.05	chr7	137	10	285	1468	1197	7829752	7828561	0	1041
mc1	83.89	chr3	171	10	400	1578	1198	122747149	122745955	0	749
mc1	87.32	chr7	129	9	409	1592	1199	14171958	14170768	0	1088
mc1	85.83	chr5	145	13	387	1570	1200	211423157	211424347	0	912
mc1	86.09	chr9	137	10	429	1603	1201	136695819	136694623	0	985
mc1	86.51	chr3	136	10	200	1379	1201	186081149	186082344	0	967
mc1	83.86	chr10	175	9	398	1584	1202	26446228	26445031	0	759
mc1	86.05	chr9	140	8	381	1570	1204	4176288	4177477	0	999
mc1	88.3	chr2	116	12	255	1451	1205	223439854	223438667	0	1181
mc1	89.05	chr1	118	8	298	1499	1205	123942191	123943384	0	1243
mc1	85.57	chr5	165	7	397	1596	1206	76990576	76991778	0	920
mc1	86.82	chr1	146	11	261	1457	1206	128446783	128447984	0	1007
mc1	86.82	chr2	141	9	379	1570	1206	20511776	20512977	0	1045
mc1	98.51	chr1	18	0	407	1613	1207	27615399	27614193	0	2202
mc1	88.25	chr9	135	5	253	1457	1209	136414207	136415412	0	1195
mc1	88.42	chr7	135	4	266	1470	1209	163126984	163128191	0	1225
mc1	86.53	chr4	139	9	300	1490	1210	20620533	20621737	0	1023
mc1	86.61	chr10	132	9	258	1457	1210	87465991	87464802	0	1057
mc1	87.52	chr7	120	25	427	1615	1210	135231641	135230442	0	983
mc1	87.69	chr6	140	7	253	1457	1210	135256610	135255405	0	1126
mc1	91.74	chr9	97	3	253	1460	1210	109942997	109941789	0	1542
mc1	85.3	chr3	156	11	409	1601	1211	40800398	40801604	0	884
mc1	84.74	chr8	148	10	397	1596	1212	172550035	172551221	0	876
mc1	85.15	chr4	152	8	295	1493	1212	216356674	216357870	0	910
mc1	85.57	chr1	155	9	296	1490	1213	286116985	286118195	0	920
mc1	86.64	chr3	136	7	414	1602	1213	7289224	7288014	0	1070
mc1	89.28	chr10	119	7	397	1605	1213	137901891	137900686	0	1292
mc1	86.42	chr10	143	9	380	1577	1215	84392874	84391665	0	1015
mc1	90.29	chr9	104	11	398	1603	1215	25481174	25479965	0	1366
mc1	83.88	chr10	167	13	295	1494	1216	7441009	7439807	0	751
mc1	85.2	chr1	158	7	369	1570	1216	266074200	266075407	0	918
mc1	86.77	chr9	145	7	295	1497	1217	131891212	131892426	0	1057
mc1	87.24	chr8	126	11	300	1514	1223	165363023	165361823	0	1102
mc1	84.82	chr4	161	11	398	1601	1225	91123262	91122042	0	868
mc1	85.39	chr4	158	9	295	1504	1225	85933321	85934539	0	930
mc1	85.66	chr1	152	10	360	1570	1227	178329689	178330907	0	952
mc1	86.32	chr3	145	13	165	1379	1228	155630360	155629143	0	946
mc1	86.25	chr7	147	12	165	1379	1229	4981168	4979948	0	940
mc1	86.82	chr5	140	12	165	1379	1229	178756070	178757290	0	995
mc1	87.14	chr1	129	13	201	1404	1229	45101273	45100049	0	1045
mc1	85.53	chr5	142	11	407	1603	1230	85734733	85735959	0	957
mc1	86.34	chr2	150	8	356	1570	1230	241647	242873	0	1031
mc1	87.24	chr1	128	11	276	1498	1230	254442228	254441021	0	1102
mc1	85.13	chr4	157	10	356	1567	1231	244019225	244020448	0	908
mc1	85.95	chr8	151	9	359	1570	1231	171341530	171342757	0	983
mc1	83.93	chr2	177	9	398	1615	1232	196702070	196700846	0	783
mc1	87.82	chr6	123	9	343	1569	1232	139164286	139163077	0	1185
mc1	85.83	chr1	152	10	396	1615	1235	78263437	78264663	0	987
mc1	86.32	chr3	146	9	356	1570	1235	140861752	140862983	0	1033
mc1	85.36	chr7	154	9	359	1570	1236	137112939	137111707	0	948
mc1	88.83	chr3	126	10	386	1615	1236	67617027	67615798	0	1241
mc1	85.62	chr9	150	11	356	1570	1238	20375464	20376696	0	963
mc1	87.16	chr4	145	11	369	1601	1238	156062676	156063904	0	1072
mc1	87.48	chr9	142	10	383	1615	1238	24073938	24072709	0	1148
mc1	88.22	chr6	127	10	165	1389	1239	151921276	151922509	0	1156
mc1	89.35	chr9	126	6	378	1615	1240	23735595	23734360	0	1330
mc1	97.9	chr3	24	1	378	1615	1240	144390270	144391509	0	2198
mc1	85.5	chr2	149	9	347	1570	1241	225828164	225829390	0	963
mc1	86.3	chr2	138	10	295	1523	1241	108940831	108939611	0	1043
mc1	83.82	chr5	156	11	250	1460	1242	164342774	164344001	0	809
mc1	86.47	chr3	142	10	380	1600	1242	20253651	20252415	0	1051
mc1	93	chr2	84	3	297	1536	1242	165907617	165908857	0	1709
mc1	83.75	chr1	180	12	295	1520	1243	176383594	176384831	0	747
mc1	87.78	chr1	144	6	378	1615	1244	77639864	77641105	0	1193
mc1	88.99	chr4	129	6	378	1615	1244	22091626	22090385	0	1296
mc1	93.57	chr1	76	3	213	1454	1245	254440664	254439421	0	1723
mc1	84.67	chr2	162	10	296	1526	1246	218927510	218928741	0	874
mc1	86.23	chr6	144	10	379	1603	1249	151366601	151365357	0	1045
mc1	87.13	chr4	134	9	369	1615	1251	42176457	42177684	0	1146
mc1	86.98	chr1	146	8	296	1533	1252	71218018	71216770	0	1104
mc1	85.24	chr5	164	10	380	1615	1253	100015552	100016800	0	920
mc1	85.96	chr1	158	7	376	1615	1254	264288286	264289535	0	1017
mc1	85.98	chr2	147	12	295	1531	1255	154573968	154575211	0	999
mc1	85.53	chr8	158	12	253	1494	1258	147724684	147723435	0	938
mc1	93.08	chr1	77	4	359	1615	1258	111739706	111740954	0	1750
mc1	86.81	chr1	145	9	356	1600	1259	282057884	282056633	0	1092
mc1	89.13	chr4	128	6	360	1615	1260	13037571	13036317	0	1338
mc1	84.93	chr2	155	9	324	1570	1261	193948429	193949668	0	934
mc1	85.88	chr10	159	9	295	1539	1261	136155440	136154183	0	997
mc1	88.98	chr4	126	8	359	1615	1261	70116037	70114786	0	1304
mc1	88.68	chr1	123	7	168	1421	1263	252171393	252170142	0	1267
mc1	85.85	chr3	154	8	359	1601	1265	191636267	191637528	0	1023
mc1	85.78	chr6	161	9	318	1570	1266	93826184	93827443	0	991
mc1	82.72	chr2	178	11	295	1546	1267	45330266	45329026	0	714
mc1	85.32	chr5	146	14	369	1603	1267	200834424	200835682	0	946
mc1	85.56	chr7	159	11	317	1564	1267	112006503	112005242	0	967
mc1	86.04	chr4	148	10	359	1601	1268	169947913	169949176	0	1021
mc1	86.36	chr4	151	9	317	1567	1268	73254150	73252888	0	1065
mc1	88.17	chr6	138	10	341	1603	1268	65533378	65534638	0	1217
mc1	88.89	chr3	125	8	201	1457	1269	41287960	41286696	0	1269
mc1	87.64	chr1	139	9	201	1457	1270	128448582	128449846	0	1138
mc1	84.89	chr10	158	9	369	1607	1271	112931944	112930676	0	936
mc1	85.05	chr5	155	10	321	1570	1271	154595647	154596903	0	957
mc1	86.07	chr6	154	10	317	1570	1271	95051319	95050055	0	1031
mc1	86.15	chr9	156	8	317	1570	1271	142315266	142316533	0	1045
mc1	86.7	chr1	149	8	317	1570	1271	167196581	167197848	0	1108
mc1	85.61	chr2	158	9	317	1570	1272	180512142	180513406	0	999
mc1	85.69	chr1	160	9	317	1570	1272	187483594	187484861	0	1001
mc1	86.08	chr8	155	9	317	1570	1272	172678953	172677686	0	1041
mc1	86.24	chr9	153	9	317	1570	1272	139874710	139875977	0	1057
mc1	86.24	chr4	151	12	317	1570	1272	185274924	185273659	0	1037
mc1	86.4	chr3	151	9	317	1570	1272	217022712	217021445	0	1072
mc1	85.31	chr2	157	11	317	1562	1273	168386533	168387802	0	959
mc1	85.47	chr1	161	10	317	1570	1273	285099297	285098030	0	973
mc1	85.7	chr10	163	7	310	1570	1273	127246611	127247876	0	1009
mc1	85.86	chr10	157	10	317	1570	1273	3243807	3242539	0	1011
mc1	86.41	chr7	150	10	317	1569	1273	161791429	161792698	0	1059
mc1	86.49	chr10	149	9	317	1570	1273	119621325	119620057	0	1084
mc1	85.79	chr9	152	11	317	1564	1274	6841865	6840595	0	1007
mc1	86.03	chr5	152	9	317	1567	1274	111278172	111279442	0	1045
mc1	86.58	chr3	147	10	317	1570	1274	192867134	192865865	0	1086
mc1	86.2	chr5	152	11	317	1570	1275	23394671	23395942	0	1039
mc1	92	chr7	97	4	253	1525	1275	5833013	5831742	0	1641
mc1	84.48	chr8	164	11	309	1570	1276	100548284	100547029	0	892
mc1	85.82	chr8	150	17	320	1570	1276	131093432	131094701	0	955
mc1	86.29	chr5	157	8	299	1559	1276	48755146	48756418	0	1066
mc1	89.73	chr2	124	7	265	1536	1276	209100647	209099375	0	1402
mc1	85.51	chr1	157	10	317	1570	1277	182722431	182723702	0	989
mc1	85.67	chr2	156	10	317	1570	1277	11521229	11519957	0	1003
mc1	85.75	chr9	157	8	317	1570	1277	13821095	13819821	0	1027
mc1	85.9	chr2	154	9	317	1570	1277	117484029	117485302	0	1035
mc1	85.9	chr4	154	9	317	1570	1277	118732863	118734136	0	1035
mc1	89.04	chr1	131	7	343	1615	1277	261255211	261253940	0	1330
mc1	84.43	chr5	169	13	317	1570	1278	49390914	49392185	0	854
mc1	85.21	chr5	161	10	317	1570	1278	29471312	29472585	0	959
mc1	85.37	chr1	160	9	317	1570	1278	187205702	187204428	0	983
mc1	85.45	chr8	158	10	317	1570	1278	83885099	83886372	0	983
mc1	85.52	chr1	158	9	317	1570	1278	172620125	172618851	0	999
mc1	85.99	chr1	152	9	317	1570	1278	176456153	176454879	0	1047
mc1	85.99	chr2	151	10	317	1570	1278	165662885	165664158	0	1039
mc1	85.99	chr9	151	10	317	1570	1278	1108437	1109710	0	1039
mc1	86.07	chr3	151	10	317	1570	1278	5404724	5403450	0	1045
mc1	86.07	chr5	151	9	317	1570	1278	113823723	113822449	0	1055
mc1	86.07	chr5	151	9	317	1570	1278	132609632	132608358	0	1055
mc1	86.15	chr9	150	9	317	1570	1278	9235894	9234620	0	1063
mc1	86.54	chr6	155	7	306	1570	1278	142675799	142674526	0	1108
mc1	84.99	chr8	164	9	317	1570	1279	59449244	59450519	0	948
mc1	85.14	chr1	162	9	317	1570	1279	165825010	165826285	0	955
mc1	85.38	chr4	159	9	317	1570	1279	199451279	199450004	0	987
mc1	85.46	chr6	157	11	317	1570	1279	85408471	85407197	0	977
mc1	85.77	chr5	154	9	317	1570	1279	51600149	51598874	0	1027
mc1	85.77	chr8	152	10	317	1570	1279	16793744	16792471	0	1021
mc1	85.93	chr9	152	9	317	1570	1279	146079136	146077861	0	1043
mc1	86.79	chr3	152	8	306	1570	1279	8927769	8926494	0	1118
mc1	88.35	chr4	137	9	341	1615	1279	195142725	195141455	0	1249
mc1	86.41	chr7	156	8	306	1570	1280	154720762	154719486	0	1082
mc1	85.87	chr9	161	10	305	1570	1281	19058436	19057161	0	1011
mc1	86.18	chr6	152	11	305	1570	1281	34458451	34457181	0	1041
mc1	86.65	chr3	152	7	305	1568	1281	191345766	191347044	0	1118
mc1	87.2	chr2	144	8	307	1570	1281	83316748	83318025	0	1168
mc1	85.34	chr5	166	10	306	1570	1282	173337614	173336338	0	963
mc1	86.58	chr10	153	11	295	1563	1282	97398223	97399498	0	1066
mc1	89.24	chr7	125	9	340	1615	1282	15624517	15623243	0	1344
mc1	85.42	chr5	150	12	317	1570	1283	209464623	209463349	0	983
mc1	85.58	chr1	166	10	303	1570	1283	14893267	14891989	0	975
mc1	86.6	chr7	153	7	300	1570	1284	165491268	165489991	0	1118
mc1	85.14	chr3	171	8	299	1570	1285	216245135	216246412	0	959
mc1	85.37	chr1	169	9	300	1569	1285	228548465	228547185	0	973
mc1	86.23	chr2	154	10	295	1564	1285	215195714	215196990	0	1057
mc1	87	chr2	151	6	300	1570	1285	100362075	100363357	0	1156
mc1	87.16	chr1	147	8	300	1570	1285	52059531	52058251	0	1164
mc1	92.92	chr4	90	1	211	1494	1285	46112294	46113578	0	1737
mc1	85.46	chr2	164	9	304	1570	1286	175996482	175997763	0	983
mc1	85.46	chr6	169	9	299	1570	1286	162967908	162966627	0	997
mc1	86.86	chr1	150	9	299	1570	1286	300130783	300129503	0	1118
mc1	86.94	chr3	148	11	300	1570	1286	223033808	223032528	0	1108
mc1	85.94	chr6	161	10	300	1570	1287	98734637	98735919	0	1017
mc1	86.01	chr8	159	9	300	1570	1287	110849136	110847855	0	1045
mc1	86.48	chr1	155	8	300	1569	1287	70047751	70049035	0	1096
mc1	85.33	chr4	160	14	295	1570	1288	24946377	24945107	0	940
mc1	85.56	chr9	157	11	293	1565	1288	107221213	107219940	0	999
mc1	85.79	chr8	166	8	297	1570	1288	51365040	51363756	0	1025
mc1	86.18	chr7	159	8	299	1570	1288	3593967	3592683	0	1068
mc1	86.26	chr3	154	8	300	1570	1288	22023363	22024644	0	1076
mc1	86.34	chr2	157	7	295	1570	1288	185460398	185461678	0	1094
mc1	86.41	chr3	160	6	295	1570	1288	102081951	102080667	0	1104
mc1	86.57	chr6	158	6	295	1570	1288	1092938	1091654	0	1118
mc1	86.65	chr8	157	6	295	1570	1288	84187618	84186334	0	1126
mc1	86.96	chr3	152	7	296	1570	1288	155049206	155050490	0	1150
mc1	93.09	chr2	79	5	336	1615	1288	196911501	196912786	0	1770
mc1	84.79	chr1	181	6	295	1570	1289	31923154	31921868	0	938
mc1	84.79	chr2	179	8	295	1569	1289	146545765	146544480	0	922
mc1	84.87	chr6	180	6	295	1570	1289	148891457	148892743	0	946
mc1	85.26	chr5	169	11	296	1570	1289	35152884	35151603	0	942
mc1	85.34	chr8	163	10	296	1568	1289	126389180	126387902	0	967
mc1	85.42	chr8	161	9	295	1570	1289	113007679	113008953	0	995
mc1	85.57	chr1	150	9	295	1570	1289	61359149	61360414	0	1031
mc1	85.57	chr5	163	11	297	1570	1289	12541467	12540187	0	969
mc1	85.57	chr7	165	8	295	1569	1289	23797358	23798639	0	1009
mc1	85.8	chr1	155	8	295	1570	1289	189461388	189460115	0	1041
mc1	86.42	chr9	159	7	295	1570	1289	119039116	119037831	0	1090
mc1	86.58	chr1	143	9	296	1570	1289	276850938	276849666	0	1120
mc1	86.66	chr4	153	10	296	1570	1289	53751958	53753241	0	1090
mc1	86.81	chr1	155	6	295	1570	1289	300132453	300131167	0	1146
mc1	86.89	chr2	153	7	296	1570	1289	130278878	130280164	0	1138
mc1	86.97	chr3	153	6	295	1570	1289	87450169	87451455	0	1160
mc1	86.97	chr4	151	8	295	1570	1289	34091839	34090555	0	1146
mc1	87.35	chr8	148	6	295	1570	1289	145950486	145951772	0	1193
mc1	87.51	chr2	145	7	295	1570	1289	228144349	228145634	0	1201
mc1	85.12	chr6	173	9	295	1570	1290	168851527	168850243	0	952
mc1	85.66	chr10	167	10	295	1568	1290	96477830	96479117	0	987
mc1	85.66	chr7	169	9	295	1570	1290	157820199	157821486	0	993
mc1	85.74	chr3	165	9	295	1570	1290	179061023	179062307	0	1015
mc1	85.81	chr9	168	6	295	1570	1290	49026250	49024962	0	1029
mc1	85.89	chr2	165	8	295	1570	1290	143306575	143307861	0	1035
mc1	85.89	chr3	164	9	295	1570	1290	218125852	218124567	0	1019
mc1	85.97	chr6	158	10	295	1570	1290	131465068	131463788	0	1035
mc1	86.05	chr10	164	7	295	1570	1290	21912899	21911612	0	1059
mc1	86.12	chr2	162	8	295	1570	1290	166639148	166637862	0	1051
mc1	86.2	chr1	160	8	295	1570	1290	84334761	84333476	0	1070
mc1	86.2	chr3	160	9	295	1570	1290	89869893	89868608	0	1051
mc1	86.28	chr4	161	7	295	1570	1290	238815748	238814461	0	1076
mc1	86.36	chr9	159	8	295	1570	1290	144138340	144137054	0	1074
mc1	86.43	chr1	155	8	295	1570	1290	118705116	118706399	0	1096
mc1	86.43	chr8	159	7	295	1570	1290	34122807	34121520	0	1098
mc1	86.43	chr4	159	7	295	1570	1290	182481980	182483267	0	1092
mc1	86.51	chr10	158	7	295	1570	1290	66205993	66204706	0	1100
mc1	86.59	chr1	155	8	295	1570	1290	43586057	43587342	0	1102
mc1	86.59	chr9	157	7	295	1570	1290	84600564	84601851	0	1108
mc1	86.67	chr10	155	8	295	1570	1290	103381258	103379972	0	1106
mc1	86.74	chr1	153	9	295	1570	1290	275110872	275109587	0	1108
mc1	86.74	chr5	153	9	295	1570	1290	27255198	27256483	0	1106
mc1	86.82	chr1	154	6	295	1570	1290	200448136	200449423	0	1150
mc1	86.82	chr1	154	7	295	1570	1290	175346505	175345218	0	1132
mc1	86.82	chr2	154	7	296	1570	1290	67904486	67903198	0	1132
mc1	86.9	chr2	153	7	295	1570	1290	169588453	169587166	0	1140
mc1	86.9	chr7	153	7	295	1570	1290	62380394	62381681	0	1140
mc1	87.13	chr7	149	8	295	1570	1290	150376688	150375402	0	1162
mc1	84.43	chr1	182	8	295	1570	1291	252063940	252065226	0	892
mc1	84.9	chr7	154	12	317	1570	1291	6876376	6875090	0	944
mc1	84.97	chr6	158	10	295	1570	1291	156907136	156905867	0	993
mc1	84.97	chr6	161	10	295	1570	1291	148031179	148029907	0	963
mc1	85.13	chr1	170	9	295	1570	1291	277908292	277907009	0	957
mc1	85.28	chr8	168	8	300	1570	1291	160524702	160523414	0	983
mc1	85.52	chr5	168	8	295	1570	1291	3982980	3984266	0	1001
mc1	85.67	chr4	166	10	295	1570	1291	88907728	88909014	0	997
mc1	85.75	chr9	166	8	295	1570	1291	96349240	96347953	0	1023
mc1	85.75	chr9	163	9	295	1570	1291	115649601	115648317	0	1013
mc1	85.9	chr1	165	8	295	1570	1291	3568063	3569351	0	1031
mc1	85.98	chr6	162	9	295	1570	1291	73090180	73088894	0	1039
mc1	86.06	chr4	156	10	295	1569	1291	154811184	154809902	0	1041
mc1	86.13	chr5	162	8	295	1570	1291	139363356	139364644	0	1047
mc1	86.21	chr6	160	9	253	1527	1291	148897511	148898799	0	1061
mc1	86.21	chr5	160	7	295	1570	1291	25913563	25912276	0	1082
mc1	86.29	chr10	152	10	295	1570	1291	132618861	132617581	0	1066
mc1	86.37	chr1	157	9	295	1570	1291	189074592	189073306	0	1078
mc1	86.37	chr1	157	9	295	1570	1291	210201987	210200701	0	1072
mc1	86.44	chr2	157	8	295	1570	1291	83598382	83597095	0	1096
mc1	86.44	chr2	156	9	295	1570	1291	81903026	81901740	0	1094
mc1	86.44	chr9	151	8	295	1570	1291	17384544	17385825	0	1100
mc1	86.52	chr9	155	9	295	1570	1291	62996534	62997820	0	1104
mc1	86.52	chr7	155	9	295	1570	1291	149654847	149653561	0	1096
mc1	86.6	chr2	154	9	295	1570	1291	47603514	47604800	0	1096
mc1	86.6	chr10	156	8	295	1570	1291	63171568	63170280	0	1102
mc1	86.6	chr3	153	11	295	1570	1291	209115203	209116488	0	1078
mc1	86.6	chr4	154	9	295	1570	1291	6937274	6938560	0	1102
mc1	86.68	chr1	153	9	295	1570	1291	53317272	53315986	0	1118
mc1	86.68	chr2	154	8	295	1570	1291	222581451	222580164	0	1112
mc1	86.68	chr8	155	7	295	1570	1291	38134106	38135394	0	1120
mc1	86.75	chr2	155	7	294	1570	1291	79967981	79969269	0	1126
mc1	86.99	chr8	139	9	295	1570	1291	155524094	155522818	0	1164
mc1	87.06	chr9	161	5	317	1603	1291	111834473	111835761	0	1166
mc1	87.06	chr9	148	9	295	1570	1291	62984619	62985905	0	1160
mc1	87.14	chr6	144	13	165	1437	1291	102266059	102267345	0	1076
mc1	84.98	chr2	175	11	295	1570	1292	158201292	158200004	0	918
mc1	84.98	chr5	175	8	295	1570	1292	51602404	51601116	0	950
mc1	85.06	chr3	164	12	295	1570	1292	25005411	25004133	0	936
mc1	85.53	chr1	166	10	295	1570	1292	207554766	207556052	0	989
mc1	85.68	chr4	159	11	295	1570	1292	101472513	101473794	0	1005
mc1	86.07	chr2	150	10	295	1569	1292	229647064	229648342	0	1063
mc1	86.15	chr4	146	10	295	1570	1292	160587290	160586016	0	1076
mc1	86.38	chr8	156	10	295	1570	1292	151412906	151414193	0	1066
mc1	86.46	chr2	156	8	295	1570	1292	31669624	31670912	0	1090
mc1	86.46	chr3	155	9	295	1570	1292	16667111	16665824	0	1084
mc1	86.84	chr3	151	9	295	1570	1292	162803954	162805242	0	1122
mc1	87.46	chr1	144	8	295	1570	1292	216194089	216192800	0	1193
mc1	88.24	chr10	138	11	296	1582	1292	11482246	11480964	0	1241
mc1	84.45	chr8	179	11	295	1570	1293	170076972	170075685	0	870
mc1	85.46	chr1	159	8	306	1585	1293	295493569	295494845	0	1019
mc1	85.54	chr9	167	8	295	1570	1293	62165666	62164377	0	1009
mc1	85.69	chr1	166	8	295	1570	1293	231631384	231632674	0	1015
mc1	85.69	chr2	161	11	295	1569	1293	57915608	57914322	0	1003
mc1	85.69	chr4	160	11	295	1570	1293	91536821	91538105	0	1003
mc1	85.85	chr6	163	9	295	1570	1293	103648921	103647632	0	1037
mc1	85.92	chr7	155	11	295	1570	1293	169106372	169107654	0	1033
mc1	86	chr8	152	11	295	1569	1293	135210278	135211559	0	1051
mc1	86	chr8	162	8	295	1570	1293	93120636	93121926	0	1039
mc1	86.47	chr9	156	8	295	1570	1293	72833568	72832278	0	1094
mc1	86.7	chr3	153	8	295	1570	1293	212302784	212304074	0	1118
mc1	86.93	chr8	149	9	295	1570	1293	131839911	131841200	0	1142
mc1	89.33	chr1	123	7	312	1600	1293	123961988	123963269	0	1402
mc1	84.93	chr3	170	11	295	1570	1294	4564544	4565830	0	936
mc1	85.47	chr5	167	8	295	1570	1294	189281535	189280245	0	1005
mc1	85.63	chr8	164	10	295	1570	1294	86274050	86272761	0	1003
mc1	85.78	chr2	162	11	295	1569	1294	57662971	57664261	0	1001
mc1	85.78	chr4	165	8	295	1572	1294	246946405	246947695	0	1033
mc1	85.86	chr5	166	7	295	1572	1294	181974276	181975568	0	1039
mc1	84.86	chr4	178	8	317	1596	1295	7252931	7251640	0	930
mc1	85.33	chr2	156	14	295	1570	1295	130787354	130786075	0	950
mc1	86.02	chr4	161	8	300	1577	1295	30039858	30038567	0	1059
mc1	86.33	chr2	152	11	295	1569	1295	71579246	71577957	0	1065
mc1	86.72	chr6	156	6	305	1585	1295	77681289	77679997	0	1136
mc1	84.49	chr4	178	9	295	1570	1296	12456687	12455395	0	892
mc1	85.8	chr3	158	9	295	1570	1296	200795335	200796624	0	1033
mc1	86.42	chr1	155	9	296	1577	1296	240045167	240046455	0	1096
mc1	86.96	chr3	153	7	295	1577	1296	18544417	18543125	0	1152
mc1	84.73	chr8	171	9	314	1595	1297	35213207	35214491	0	926
mc1	85.04	chr2	161	11	295	1570	1297	62399247	62397963	0	950
mc1	85.97	chr1	164	8	295	1577	1297	147161110	147159818	0	1053
mc1	85.97	chr1	165	8	295	1577	1297	235158207	235156914	0	1043
mc1	86.58	chr7	158	7	295	1577	1297	8207646	8206352	0	1112
mc1	87.2	chr7	149	7	295	1577	1297	96280599	96281892	0	1187
mc1	84.98	chr2	159	9	295	1570	1298	109643984	109642701	0	975
mc1	85.29	chr10	166	11	295	1570	1298	3982950	3981656	0	967
mc1	85.75	chr8	166	9	295	1577	1298	111144092	111142799	0	1013
mc1	85.9	chr1	158	9	295	1570	1298	33056049	33054755	0	1043
mc1	85.9	chr1	161	11	295	1577	1298	278964598	278965888	0	1017
mc1	93.45	chr4	80	2	278	1574	1298	6444011	6445304	0	1850
mc1	85.37	chr3	164	10	295	1577	1299	51910550	51909262	0	985
mc1	86.22	chr6	157	10	317	1595	1299	147470258	147471554	0	1061
mc1	86.37	chr1	158	9	295	1577	1299	42550579	42551874	0	1080
mc1	88.45	chr8	139	9	253	1545	1299	81869646	81868353	0	1285
mc1	86.23	chr1	157	11	295	1577	1300	162781290	162779996	0	1061
mc1	86.31	chr10	158	11	255	1539	1300	44829508	44830802	0	1057
mc1	86.38	chr1	149	11	295	1570	1300	177308190	177306895	0	1094
mc1	87.47	chr4	143	9	165	1456	1301	66503618	66502329	0	1176
mc1	85.18	chr5	162	14	295	1570	1302	163712959	163714255	0	940
mc1	85.41	chr1	155	18	328	1603	1302	299617644	299618936	0	926
mc1	86.25	chr1	149	12	295	1570	1302	163475246	163473949	0	1070
mc1	87.33	chr6	155	9	317	1615	1302	153394178	153395472	0	1164
mc1	96.55	chr3	43	2	313	1615	1303	192222532	192223832	0	2169
mc1	96.62	chr2	42	2	313	1615	1303	66805870	66804570	0	2177
mc1	96.7	chr4	42	1	313	1615	1303	2683443	2682142	0	2192
mc1	93.25	chr1	77	6	318	1615	1304	231626299	231627597	0	1816
mc1	84.14	chr3	171	9	295	1570	1305	194926467	194927764	0	880
mc1	85.44	chr4	168	10	295	1585	1305	201732235	201733531	0	983
mc1	85.82	chr2	161	8	295	1577	1305	58343525	58344827	0	1055
mc1	86.36	chr5	149	8	311	1602	1305	216441622	216442910	0	1114
mc1	84.69	chr4	168	10	295	1585	1306	81013	82301	0	938
mc1	89.13	chr6	132	8	313	1613	1306	103238843	103240143	0	1372
mc1	84.09	chr1	171	10	295	1569	1307	204818345	204817044	0	882
mc1	84.62	chr4	167	9	295	1570	1307	158759962	158758659	0	942
mc1	84.33	chr1	176	12	295	1583	1308	54428798	54427501	0	872
mc1	87.69	chr1	143	10	165	1457	1308	41936922	41935618	0	1179
mc1	83.97	chr4	152	11	295	1569	1310	155806805	155805519	0	904
mc1	86.49	chr9	152	9	314	1601	1310	98363517	98362211	0	1122
mc1	87.25	chr1	127	10	299	1603	1310	295339883	295338609	0	1221
mc1	88.32	chr1	147	5	299	1603	1310	258942729	258941421	0	1314
mc1	84.9	chr3	166	11	305	1599	1311	147517022	147518316	0	936
mc1	85.43	chr6	161	9	317	1601	1311	135478985	135480291	0	1023
mc1	89.78	chr9	125	8	299	1602	1311	118602286	118603594	0	1435
mc1	84.45	chr10	186	7	295	1590	1312	43194725	43196034	0	910
mc1	85.82	chr6	166	10	322	1615	1312	105897290	105898599	0	1033
mc1	85.98	chr4	156	9	317	1603	1312	159178856	159177548	0	1076
mc1	86.2	chr3	151	10	317	1603	1312	159011625	159010319	0	1094
mc1	88.41	chr3	145	6	296	1603	1312	25226366	25227674	0	1310
mc1	84.46	chr7	176	12	300	1591	1313	170691942	170690637	0	874
mc1	85.15	chr3	166	10	299	1596	1313	189635589	189634291	0	981
mc1	85.45	chr2	160	11	317	1603	1313	182624093	182625400	0	1015
mc1	85.68	chr4	157	11	317	1603	1313	236546806	236548113	0	1033
mc1	85.91	chr5	155	10	317	1603	1313	178515771	178517079	0	1065
mc1	85.91	chr8	156	9	317	1603	1313	135427146	135428455	0	1072
mc1	85.99	chr3	155	9	317	1603	1313	208508470	208509779	0	1080
mc1	85.99	chr7	151	11	317	1601	1313	33768521	33767214	0	1074
mc1	86.14	chr2	151	10	317	1603	1313	24763233	24764540	0	1090
mc1	86.44	chr9	149	9	317	1603	1313	99423206	99421897	0	1128
mc1	89.11	chr2	131	10	293	1601	1313	184505163	184503859	0	1366
mc1	84.86	chr1	166	14	296	1584	1314	172856974	172855669	0	920
mc1	85.01	chr1	175	11	295	1592	1314	63557229	63555922	0	944
mc1	85.69	chr6	153	11	321	1602	1314	50861902	50860592	0	1043
mc1	85.69	chr10	157	11	317	1603	1314	71306930	71305621	0	1035
mc1	85.77	chr4	157	9	317	1603	1314	34902418	34903728	0	1061
mc1	85.92	chr3	154	11	317	1603	1314	4079372	4078063	0	1059
mc1	85.17	chr1	163	10	317	1603	1315	220379664	220380974	0	985
mc1	85.63	chr3	174	6	295	1596	1315	208488741	208487429	0	1055
mc1	86.92	chr10	151	11	300	1597	1315	106108637	106107327	0	1142
mc1	89.28	chr6	128	8	295	1600	1315	86688589	86687279	0	1403
mc1	85.03	chr8	163	10	317	1601	1316	163505303	163503991	0	983
mc1	85.11	chr8	166	10	305	1603	1316	128636491	128635189	0	975
mc1	85.33	chr10	170	11	295	1595	1316	79650616	79651923	0	975
mc1	85.49	chr9	158	12	317	1603	1316	119756234	119754923	0	1009
mc1	85.64	chr8	158	8	317	1603	1316	11982991	11984304	0	1061
mc1	86.93	chr4	144	10	312	1603	1316	195040398	195041709	0	1170
mc1	90.27	chr10	116	11	293	1601	1316	93746893	93748203	0	1475
mc1	84.59	chr1	170	9	317	1603	1317	274041997	274040684	0	946
mc1	85.19	chr4	160	10	317	1601	1317	80731483	80730170	0	1003
mc1	85.5	chr7	156	10	317	1601	1317	170682854	170684167	0	1035
mc1	84.83	chr9	164	11	317	1603	1318	146165905	146167217	0	969
mc1	85.2	chr2	160	11	317	1603	1318	110068765	110070078	0	995
mc1	85.28	chr2	160	10	317	1603	1318	110781547	110780233	0	1011
mc1	85.28	chr6	160	10	317	1603	1318	16164784	16166098	0	1011
mc1	85.36	chr1	159	10	317	1603	1318	170404439	170405753	0	1019
mc1	85.43	chr1	160	11	311	1615	1318	19424693	19425991	0	1011
mc1	85.43	chr2	157	11	317	1603	1318	113298592	113299905	0	1019
mc1	85.43	chr4	156	10	317	1601	1318	112754475	112755789	0	1031
mc1	85.51	chr8	158	9	317	1603	1318	21191742	21190427	0	1043
mc1	85.58	chr2	156	10	317	1603	1318	84137047	84135733	0	1043
mc1	85.66	chr1	153	11	317	1602	1318	91298802	91300115	0	1051
mc1	86.12	chr5	149	10	317	1603	1318	119864619	119865933	0	1098
mc1	86.87	chr0	155	8	300	1602	1318	12169045	12170359	0	1164
mc1	87.48	chr8	141	10	202	1507	1318	131992757	131991452	0	1179
mc1	84.91	chr9	162	11	317	1603	1319	146151330	146152643	0	981
mc1	84.99	chr1	163	10	317	1603	1319	247526793	247528108	0	983
mc1	85.06	chr10	175	10	299	1597	1319	87597274	87595958	0	957
mc1	85.06	chr9	160	11	317	1603	1319	146158620	146159933	0	997
mc1	85.22	chr1	157	11	317	1603	1319	30325703	30327015	0	1001
mc1	85.29	chr1	157	12	317	1603	1319	247027138	247025825	0	999
mc1	85.29	chr2	158	10	317	1602	1319	36642446	36641131	0	1017
mc1	85.29	chr2	158	11	317	1602	1319	137807648	137806333	0	1007
mc1	85.29	chr3	159	11	317	1603	1319	47732850	47734165	0	1005
mc1	85.29	chr9	157	13	317	1603	1319	18867426	18868739	0	989
mc1	85.37	chr2	156	11	317	1603	1319	207041130	207042443	0	1017
mc1	85.44	chr5	157	11	317	1603	1319	210658082	210656767	0	1021
mc1	85.52	chr4	156	10	317	1603	1319	161442329	161441014	0	1039
mc1	85.67	chr2	154	10	317	1603	1319	207533110	207531795	0	1055
mc1	85.67	chr4	151	12	317	1602	1319	72497695	72499008	0	1041
mc1	85.82	chr8	152	10	317	1603	1319	8924792	8926107	0	1070
mc1	85.9	chr1	151	10	317	1603	1319	107861138	107862453	0	1078
mc1	85.97	chr4	157	9	295	1603	1319	25207387	25206087	0	1088
mc1	90.14	chr2	120	8	301	1615	1319	36617686	36616374	0	1485
mc1	85.15	chr6	164	13	295	1599	1320	105233373	105232071	0	973
mc1	85.3	chr8	155	12	317	1603	1320	152436967	152435654	0	1003
mc1	85.3	chr4	160	10	317	1605	1320	196254919	196253603	0	1015
mc1	85.45	chr5	155	11	317	1603	1320	155928542	155929857	0	1033
mc1	85.45	chr7	157	9	317	1603	1320	112440385	112441702	0	1043
mc1	85.76	chr8	171	7	255	1558	1320	155379832	155381150	0	1051
mc1	85.91	chr10	151	10	317	1603	1320	113548016	113546699	0	1080
mc1	85.98	chr10	149	11	317	1603	1320	42769668	42770984	0	1080
mc1	85.98	chr3	149	11	317	1603	1320	93998037	93999353	0	1080
mc1	86.06	chr10	164	8	295	1599	1320	122602114	122600800	0	1084
mc1	86.82	chr3	158	7	295	1601	1320	30726991	30725675	0	1160
mc1	84.86	chr3	161	13	317	1603	1321	142541992	142543307	0	950
mc1	85.09	chr6	158	13	317	1601	1321	115159388	115158071	0	973
mc1	85.31	chr2	179	5	295	1601	1321	194834459	194833140	0	1021
mc1	85.54	chr6	155	13	296	1601	1321	123454050	123455349	0	1005
mc1	85.77	chr1	164	8	296	1600	1321	208705666	208706978	0	1057
mc1	86.15	chr9	163	10	295	1601	1321	91233987	91235301	0	1074
mc1	87.36	chr10	147	13	309	1615	1321	144729191	144730505	0	1166
mc1	87.74	chr4	143	9	295	1607	1321	5463694	5465003	0	1251
mc1	90.92	chr8	104	11	295	1607	1321	75310866	75309554	0	1560
mc1	91.75	chr3	94	11	298	1613	1321	118068410	118067100	0	1628
mc1	85.63	chr1	152	13	317	1603	1322	193476813	193475495	0	1029
mc1	85.7	chr2	172	6	298	1603	1322	182744101	182745421	0	1055
mc1	86.31	chr1	162	9	295	1600	1322	207776082	207777400	0	1094
mc1	86.54	chr3	154	9	295	1594	1322	14700513	14701832	0	1136
mc1	87.37	chr8	149	8	295	1603	1322	35842005	35840689	0	1213
mc1	89.86	chr3	122	8	251	1567	1322	135411447	135412761	0	1463
mc1	93.57	chr3	78	4	296	1615	1322	216885599	216886915	0	1881
mc1	86.24	chr1	162	9	295	1603	1323	40994310	40995626	0	1096
mc1	88.66	chr1	133	8	298	1615	1323	225918607	225917297	0	1348
mc1	84.74	chr1	178	9	295	1603	1324	289463781	289465095	0	950
mc1	84.74	chr8	179	8	295	1600	1324	139995766	139997084	0	950
mc1	85.27	chr9	157	10	317	1605	1324	45445685	45447005	0	1023
mc1	85.27	chr9	157	10	317	1605	1324	45564950	45566270	0	1023
mc1	85.27	chr4	161	10	295	1603	1324	31560704	31562008	0	1013
mc1	85.5	chr5	159	9	295	1603	1324	5040376	5041681	0	1045
mc1	86.71	chr2	148	12	304	1603	1324	172963064	172964383	0	1132
mc1	88.29	chr8	139	7	305	1615	1324	152225458	152226778	0	1324
mc1	89.05	chr6	138	5	297	1615	1324	2731050	2732371	0	1400
mc1	84.45	chr3	171	10	310	1602	1325	72450498	72451819	0	932
mc1	84.6	chr5	163	11	317	1603	1325	204028112	204029433	0	950
mc1	84.83	chr8	166	15	295	1601	1325	112195351	112194044	0	922
mc1	84.98	chr2	158	13	317	1603	1325	184531891	184530570	0	969
mc1	84.98	chr2	155	15	317	1603	1325	53545547	53546865	0	955
mc1	85.21	chr1	156	15	295	1603	1325	213294531	213295831	0	969
mc1	85.51	chr2	161	12	295	1603	1325	164326560	164325251	0	1013
mc1	86.42	chr5	161	10	305	1615	1325	157829328	157830647	0	1104
mc1	86.64	chr1	158	11	295	1603	1325	23760465	23761786	0	1112
mc1	86.72	chr4	157	9	295	1603	1325	124907279	124905958	0	1140
mc1	85.37	chr2	169	10	295	1603	1326	4266376	4267693	0	1001
mc1	86.05	chr6	158	12	295	1600	1326	140120181	140121499	0	1063
mc1	86.58	chr10	153	12	299	1603	1326	90291089	90289768	0	1114
mc1	88.01	chr2	127	9	295	1615	1326	38825163	38823865	0	1302
mc1	88.91	chr2	117	8	295	1615	1326	52570690	52569390	0	1403
mc1	84.33	chr1	171	13	295	1607	1327	179430584	179431887	0	886
mc1	84.48	chr5	173	8	295	1599	1327	128363097	128361782	0	944
mc1	85.91	chr4	171	7	258	1570	1327	140601321	140602645	0	1068
mc1	86.36	chr2	150	11	295	1599	1327	157954730	157956047	0	1106
mc1	86.66	chr2	155	10	296	1605	1327	128591734	128593055	0	1138
mc1	86.96	chr1	156	8	260	1570	1327	286894266	286895591	0	1174
mc1	84.11	chr8	176	11	295	1603	1328	72802775	72804086	0	880
mc1	85.54	chr7	163	10	299	1603	1328	84886687	84885366	0	1021
mc1	85.62	chr6	163	12	305	1615	1328	85763651	85764967	0	1055
mc1	85.77	chr7	169	9	305	1615	1328	10258481	10257157	0	1051
mc1	85.84	chr6	161	10	296	1599	1328	20248598	20249922	0	1065
mc1	86.37	chr5	159	11	295	1603	1328	165818479	165819803	0	1100
mc1	86.6	chr7	159	13	295	1615	1328	78144898	78146213	0	1090
mc1	86.75	chr7	150	9	295	1600	1328	134165259	134163936	0	1164
mc1	88.4	chr3	146	7	295	1615	1328	215778516	215779842	0	1326
mc1	97.14	chr7	37	1	255	1582	1328	18494942	18496268	0	2282
mc1	84.27	chr6	168	12	305	1608	1329	473500	472188	0	906
mc1	84.73	chr8	183	10	255	1570	1329	76296827	76295506	0	924
mc1	85.78	chr10	156	12	305	1607	1329	105872736	105874057	0	1049
mc1	86.31	chr1	156	9	295	1601	1329	144011800	144010476	0	1122
mc1	86.38	chr5	155	9	295	1600	1329	170914529	170915854	0	1120
mc1	86.53	chr1	152	9	295	1601	1329	200737442	200736119	0	1132
mc1	86.76	chr2	163	4	299	1615	1329	127076290	127074963	0	1185
mc1	85.19	chr4	172	9	295	1603	1330	75727050	75728375	0	1001
mc1	85.41	chr10	163	10	296	1603	1330	135275713	135274393	0	1021
mc1	85.49	chr1	170	7	295	1603	1330	291145126	291146453	0	1051
mc1	86.02	chr2	160	9	295	1603	1330	117465172	117463848	0	1092
mc1	86.09	chr5	158	9	295	1601	1330	145737955	145739280	0	1086
mc1	86.09	chr8	165	9	305	1615	1330	102957302	102958630	0	1078
mc1	86.17	chr5	157	8	295	1602	1330	103934860	103933536	0	1116
mc1	86.24	chr3	166	8	255	1570	1330	210309915	210308589	0	1106
mc1	86.54	chr4	154	8	297	1603	1330	202566819	202565492	0	1156
mc1	86.62	chr1	142	11	295	1602	1330	204666588	204665273	0	1148
mc1	86.77	chr1	152	8	295	1603	1330	98565525	98566851	0	1170
mc1	86.84	chr3	148	11	295	1601	1330	202084459	202083134	0	1160
mc1	86.84	chr4	150	9	296	1603	1330	181138249	181139575	0	1168
mc1	87.22	chr3	145	14	300	1615	1330	203194969	203196287	0	1158
mc1	83.47	chr10	173	13	305	1615	1331	25670301	25668998	0	825
mc1	85.57	chr2	167	8	295	1603	1331	57969210	57970537	0	1055
mc1	85.8	chr5	161	11	295	1603	1331	170114949	170116273	0	1055
mc1	85.88	chr2	161	9	295	1601	1331	142840639	142839312	0	1080
mc1	85.88	chr9	163	9	295	1603	1331	86641467	86642794	0	1066
mc1	85.95	chr1	160	10	295	1601	1331	55401643	55402970	0	1086
mc1	86.1	chr6	169	7	255	1570	1331	134623165	134621836	0	1100
mc1	86.25	chr1	159	8	295	1603	1331	100849417	100848089	0	1114
mc1	86.25	chr5	157	9	295	1603	1331	150372597	150371271	0	1108
mc1	86.25	chr4	158	12	255	1570	1331	33181328	33182648	0	1084
mc1	86.48	chr8	149	13	295	1603	1331	139072603	139071282	0	1104
mc1	86.63	chr2	152	9	295	1603	1331	178293589	178294915	0	1156
mc1	86.63	chr4	147	11	296	1603	1331	141258552	141257230	0	1148
mc1	86.7	chr4	160	7	253	1570	1331	25204332	25205658	0	1168
mc1	92.86	chr5	87	6	285	1615	1331	139290434	139289112	0	1808
mc1	97.37	chr2	30	4	261	1586	1331	226026396	226027726	0	2284
mc1	84.31	chr2	168	12	254	1569	1332	149240027	149241333	0	906
mc1	84.76	chr5	171	11	295	1603	1332	191473305	191474627	0	954
mc1	85.29	chr1	163	7	295	1615	1332	231410132	231408823	0	1049
mc1	85.29	chr8	165	11	295	1603	1332	90881925	90880602	0	1013
mc1	85.36	chr9	170	8	295	1603	1332	111848031	111849360	0	1017
mc1	85.44	chr10	168	9	295	1603	1332	117813472	117812144	0	1023
mc1	85.66	chr1	162	11	295	1603	1332	101444077	101445402	0	1041
mc1	85.81	chr4	172	8	253	1570	1332	193681832	193680504	0	1063
mc1	85.89	chr5	163	8	295	1603	1332	57650203	57648874	0	1080
mc1	85.89	chr9	161	10	295	1602	1332	8147062	8145734	0	1072
mc1	85.96	chr1	159	11	295	1603	1332	265405696	265407022	0	1078
mc1	86.19	chr10	157	10	295	1603	1332	93348835	93347508	0	1110
mc1	86.19	chr5	157	9	295	1603	1332	170867693	170869020	0	1110
mc1	86.26	chr3	167	7	253	1570	1332	67330259	67331588	0	1110
mc1	86.34	chr8	160	8	253	1570	1332	119232940	119234263	0	1122
mc1	86.49	chr6	151	11	295	1603	1332	51950116	51951441	0	1120
mc1	86.49	chr9	152	10	295	1603	1332	114393838	114392512	0	1128
mc1	86.71	chr2	161	10	169	1488	1332	232498703	232497376	0	1104
mc1	86.71	chr4	153	8	296	1605	1332	30041523	30040194	0	1172
mc1	86.86	chr1	149	9	295	1603	1332	264131709	264133037	0	1183
mc1	87.16	chr1	148	11	295	1607	1332	282667106	282665779	0	1181
mc1	84.55	chr2	186	8	253	1570	1333	168676442	168675115	0	936
mc1	85.37	chr10	178	7	253	1570	1333	117961804	117960474	0	1021
mc1	85.37	chr10	169	9	295	1603	1333	91940127	91938797	0	1019
mc1	85.37	chr8	169	9	295	1603	1333	69072740	69074070	0	1011
mc1	85.52	chr8	163	10	295	1601	1333	103407721	103406393	0	1039
mc1	85.6	chr4	173	10	253	1570	1333	159156146	159157474	0	1025
mc1	85.75	chr5	171	9	253	1570	1333	85992264	85990936	0	1051
mc1	85.75	chr5	171	9	253	1570	1333	130470657	130471985	0	1051
mc1	85.9	chr1	158	10	295	1600	1333	108958792	108957463	0	1088
mc1	85.9	chr2	161	11	295	1603	1333	165678124	165676795	0	1049
mc1	85.97	chr9	170	8	253	1570	1333	67573545	67574875	0	1072
mc1	85.97	chr4	156	10	295	1603	1333	12455222	12453897	0	1090
mc1	86.05	chr4	169	8	253	1569	1333	58583248	58584579	0	1074
mc1	86.12	chr2	160	11	296	1615	1333	209096751	209095431	0	1082
mc1	86.2	chr5	157	10	295	1603	1333	117675254	117673925	0	1098
mc1	86.42	chr4	161	10	299	1615	1333	151785085	151786413	0	1116
mc1	86.5	chr1	153	10	295	1603	1333	58921922	58920593	0	1130
mc1	86.57	chr1	153	9	295	1603	1333	150607253	150605923	0	1154
mc1	86.72	chr5	160	8	253	1570	1333	33624426	33625756	0	1160
mc1	86.8	chr8	158	9	253	1570	1333	41344584	41345913	0	1154
mc1	87.1	chr8	155	8	253	1569	1333	174026649	174025318	0	1199
mc1	87.25	chr1	153	8	253	1570	1333	97867034	97868364	0	1215
mc1	91.15	chr10	113	5	285	1615	1333	20005865	20007194	0	1633
mc1	83.66	chr4	168	12	295	1603	1334	116244823	116243515	0	864
mc1	84.18	chr5	172	10	295	1615	1334	177467939	177469246	0	910
mc1	85.46	chr2	164	10	300	1607	1334	53160801	53159472	0	1033
mc1	85.46	chr3	164	10	300	1607	1334	2315096	2313767	0	1033
mc1	85.46	chr5	158	12	295	1603	1334	216433480	216434802	0	1027
mc1	85.53	chr3	173	11	253	1570	1334	163697837	163696508	0	1011
mc1	85.68	chr9	160	11	295	1603	1334	127230087	127231414	0	1049
mc1	85.76	chr1	170	9	253	1570	1334	287172363	287171034	0	1047
mc1	85.83	chr2	171	9	253	1570	1334	19710253	19708922	0	1051
mc1	85.91	chr1	160	9	300	1607	1334	281342457	281343788	0	1086
mc1	85.98	chr2	161	8	296	1615	1334	119440239	119441560	0	1094
mc1	86.21	chr1	154	11	295	1615	1334	17192105	17190789	0	1102
mc1	86.28	chr1	156	10	295	1603	1334	61740081	61741412	0	1106
mc1	86.28	chr10	152	9	295	1602	1334	5781626	5780298	0	1134
mc1	86.58	chr9	162	9	295	1615	1334	107758187	107756858	0	1130
mc1	86.66	chr2	157	12	253	1570	1334	210182550	210181222	0	1116
mc1	87.11	chr2	154	8	253	1570	1334	29951860	29953191	0	1205
mc1	84.94	chr4	170	9	300	1607	1335	197941479	197940149	0	977
mc1	85.32	chr4	159	12	296	1603	1335	226515884	226514560	0	1015
mc1	86.67	chr4	160	8	295	1615	1335	182198883	182197553	0	1152
mc1	86.89	chr2	155	9	299	1615	1335	57970851	57972183	0	1170
mc1	88.91	chr6	142	5	285	1615	1335	16795991	16797323	0	1403
mc1	89.44	chr2	134	6	285	1615	1335	158428395	158429726	0	1451
mc1	89.44	chr7	134	6	285	1615	1335	155189028	155190359	0	1443
mc1	93.48	chr7	83	3	282	1615	1335	53311722	53310391	0	1895
mc1	85.93	chr3	164	12	297	1615	1336	102531818	102530490	0	1053
mc1	85.93	chr7	149	10	285	1615	1336	115575444	115574143	0	1102
mc1	86.3	chr8	164	8	249	1570	1336	10656097	10654767	0	1122
mc1	86.38	chr9	165	7	295	1615	1336	9104347	9103014	0	1130
mc1	86.75	chr10	160	8	295	1615	1336	114284829	114286162	0	1158
mc1	86.75	chr8	157	7	249	1570	1336	10653732	10652403	0	1181
mc1	86.83	chr1	155	9	295	1615	1336	53104566	53103237	0	1185
mc1	87.13	chr9	149	12	299	1615	1336	126059342	126058011	0	1172
mc1	88.25	chr3	146	9	273	1603	1336	223381661	223382990	0	1304
mc1	89.15	chr2	136	7	285	1615	1336	96494576	96493245	0	1407
mc1	84.52	chr8	173	12	295	1615	1337	139839212	139840530	0	924
mc1	84.67	chr2	185	10	258	1577	1337	195123249	195124582	0	932
mc1	85.64	chr1	171	9	295	1615	1337	270532886	270531555	0	1041
mc1	86.24	chr1	162	8	295	1615	1337	258480834	258479504	0	1114
mc1	86.24	chr9	165	8	296	1615	1337	148547835	148546501	0	1110
mc1	86.39	chr3	164	9	249	1570	1337	155045834	155047167	0	1114
mc1	86.46	chr5	159	8	295	1615	1337	5931568	5932898	0	1138
mc1	88.18	chr1	147	9	285	1615	1337	18759580	18758249	0	1298
mc1	88.18	chr5	144	12	274	1603	1337	50923525	50922196	0	1275
mc1	85.43	chr10	171	9	295	1615	1338	135683117	135684447	0	1025
mc1	85.43	chr7	167	10	295	1607	1338	126906090	126907424	0	1023
mc1	85.5	chr2	174	11	295	1615	1338	211226608	211227942	0	997
mc1	86.25	chr3	157	9	296	1608	1338	76188996	76187661	0	1118
mc1	88.57	chr1	137	10	273	1605	1338	67105552	67104226	0	1338
mc1	92.15	chr10	101	4	253	1588	1338	83737466	83738801	0	1746
mc1	85.14	chr2	174	11	294	1615	1339	181101806	181100476	0	977
mc1	86.41	chr4	158	7	295	1615	1339	207282320	207280988	0	1158
mc1	86.48	chr6	150	11	295	1615	1339	23598001	23596676	0	1138
mc1	86.48	chr3	160	10	295	1615	1339	174528580	174527245	0	1122
mc1	92.08	chr1	94	2	248	1578	1339	238777220	238775886	0	1778
mc1	83.06	chr6	173	12	295	1615	1340	153131086	153129782	0	811
mc1	85.22	chr1	157	12	253	1570	1340	90967561	90968881	0	1015
mc1	85.75	chr2	170	9	296	1615	1340	176469122	176470460	0	1055
mc1	88.51	chr5	142	10	273	1606	1340	216471396	216472729	0	1320
mc1	88.58	chr6	147	5	259	1595	1340	107388541	107387205	0	1374
mc1	85.16	chr5	167	15	295	1605	1341	150584372	150583034	0	961
mc1	91.87	chr6	105	4	268	1607	1341	96756561	96755224	0	1723
mc1	97.76	chr4	23	2	275	1615	1341	113082844	113081511	0	2373
mc1	84.13	chr2	171	11	295	1615	1342	196703507	196702187	0	906
mc1	85.62	chr1	150	12	295	1613	1342	145030779	145032100	0	1063
mc1	86.14	chr1	162	11	295	1615	1342	288225121	288223783	0	1084
mc1	86.89	chr6	154	12	295	1615	1342	126331841	126330501	0	1150
mc1	90.69	chr6	101	5	277	1615	1342	110992219	110993539	0	1628
mc1	85.26	chr2	174	11	295	1615	1343	18235929	18234589	0	991
mc1	88.24	chr6	150	6	260	1597	1343	157481122	157479783	0	1334
mc1	83.85	chr6	179	11	251	1577	1344	134026298	134024976	0	868
mc1	85.79	chr4	144	14	295	1603	1344	34444302	34445633	0	1065
mc1	88.54	chr8	145	7	276	1615	1344	5287398	5286060	0	1352
mc1	89.06	chr9	127	7	274	1613	1344	2186572	2185245	0	1429
mc1	90.03	chr5	124	7	265	1600	1344	151473860	151472519	0	1513
mc1	84.39	chr7	180	13	255	1570	1345	11896805	11898148	0	916
mc1	84.91	chr1	165	20	295	1615	1345	175328929	175327599	0	894
mc1	87.73	chr5	126	9	285	1615	1345	50993615	50992296	0	1310
mc1	88.92	chr0	136	8	276	1615	1345	1150643	1149307	0	1392
mc1	96.65	chr10	42	3	273	1615	1345	5175292	5176635	0	2244
[truncated: 451 more rows]
