# Supplementary material for: Structural characterization of helitrons and their stepwise capturing of gene fragments in the maize genome
Source: BMC Genomics. 2011 Dec 17;12:609. doi: 10.1186/1471-2164-12-609 (PMC3288121; doi:10.1186/1471-2164-12-609)
Supplement: Additional file 8 — Table S5. The location of helitron_mc2 in the maize genome. [file 1471-2164-12-609-S8.XLS]

## Sheet: Helitron_mc2
Helitron_mc2	Percent identity	Chr	Mismatch number	Gaps	Guery start position	Query end position	Size	Subject start position	Subject end position	Expected value	Blast score
mc2	80.1	chr1	39	1	444	643	201	188944472	188944672	3e-10	73.8
mc2	81.09	chr1	27	1	517	717	201	110669287	110669098	6e-21	109
mc2	81.09	chr1	27	1	517	717	201	110674462	110674273	6e-21	109
mc2	81.59	chr3	34	3	473	672	201	218072512	218072314	1e-12	81.8
mc2	83.58	chr2	30	3	838	1038	201	232407366	232407563	4e-22	113
mc2	85.57	chr3	29	0	517	717	201	46800905	46800705	7e-39	168
mc2	85.57	chr8	28	1	838	1038	201	131991657	131991458	2e-36	161
mc2	86.57	chr8	25	2	1635	1833	201	140834715	140834915	7e-39	168
mc2	90.05	chr5	20	0	556	756	201	153602477	153602677	2e-60	240
mc2	92.04	chr8	15	1	958	1158	201	14293455	14293654	2e-67	264
mc2	97.01	chr6	6	0	567	767	201	154538150	154537950	9e-94	351
mc2	97.01	chr6	6	0	567	767	201	154690252	154690452	9e-94	351
mc2	83.17	chr9	34	0	516	717	202	30420799	30421000	2e-27	131
mc2	83.66	chr7	33	0	512	713	202	135797631	135797430	7e-30	139
mc2	85.15	chr6	29	1	459	659	202	20290358	20290559	1e-34	155
mc2	93.56	chr8	13	0	2482	2683	202	14293455	14293656	1e-77	297
mc2	81.28	chr6	37	1	442	643	203	69790621	69790419	3e-16	93.7
mc2	81.28	chr8	37	1	442	643	203	29308495	29308293	3e-16	93.7
mc2	81.28	chr8	37	1	442	643	203	29313001	29312799	3e-16	93.7
mc2	82.76	chr1	34	1	512	713	203	142457021	142457223	2e-23	117
mc2	82.76	chr1	34	1	512	713	203	142466482	142466684	2e-23	117
mc2	83.25	chr10	34	0	512	714	203	84464265	84464467	4e-28	133
mc2	84.24	chr5	30	2	473	674	203	163057712	163057913	4e-28	133
mc2	87.19	chr9	15	6	2346	2546	203	19829284	19829091	7e-36	159
mc2	90.15	chr5	20	0	554	756	203	153597174	153597376	2e-61	244
mc2	90.64	chr4	18	1	825	1027	203	20621536	20621737	2e-61	244
mc2	81.86	chr2	36	1	523	726	204	159595617	159595819	4e-19	103
mc2	82.35	chr1	36	0	515	718	204	228809636	228809839	6e-24	119
mc2	82.35	chr10	34	2	516	717	204	94467218	94467015	4e-19	103
mc2	88.73	chr8	15	1	2470	2673	204	114105888	114106083	9e-57	228
mc2	83.41	chr6	24	3	2479	2683	205	101186954	101187148	3e-26	127
mc2	83.9	chr8	30	2	1389	1592	205	161532437	161532235	2e-27	131
mc2	85.85	chr4	23	2	523	726	205	238516293	238516492	7e-39	168
mc2	86.83	chr3	27	0	513	717	205	91668194	91667990	5e-46	192
mc2	94.15	chr6	12	0	2449	2653	205	30482980	30483184	8e-82	311
mc2	80.1	chr8	40	1	442	646	206	148215120	148215325	8e-11	75.8
mc2	80.1	chr8	40	1	442	646	206	148222205	148222410	8e-11	75.8
mc2	80.58	chr3	39	1	442	646	206	179065635	179065430	3e-13	83.8
mc2	80.58	chr5	39	1	442	646	206	64615407	64615612	3e-13	83.8
mc2	80.58	chr2	39	1	442	646	206	102159551	102159756	3e-13	83.8
mc2	80.58	chr1	39	1	442	646	206	116666339	116666134	3e-13	83.8
mc2	80.58	chr1	39	1	442	646	206	116671084	116670879	3e-13	83.8
mc2	81.07	chr4	39	0	512	717	206	118314261	118314466	6e-18	99.6
mc2	81.07	chr4	38	1	442	646	206	9542562	9542357	1e-15	91.7
mc2	81.07	chr1	38	1	442	646	206	159051722	159051927	1e-15	91.7
mc2	81.55	chr0	37	1	442	646	206	8552997	8553202	6e-18	99.6
mc2	82.04	chr4	35	2	388	591	206	63404792	63404587	6e-18	99.6
mc2	82.52	chr7	36	0	512	717	206	52088047	52087842	4e-25	123
mc2	83.01	chr1	35	0	512	717	206	99752671	99752876	2e-27	131
mc2	83.5	chr1	33	1	512	717	206	99758005	99758209	2e-27	131
mc2	83.5	chr10	33	1	537	742	206	19888661	19888457	2e-27	131
mc2	83.5	chr6	34	0	512	717	206	92551411	92551206	7e-30	139
mc2	83.98	chr4	32	1	442	646	206	153558199	153557994	7e-30	139
mc2	83.98	chr10	32	1	537	742	206	19883333	19883129	7e-30	139
mc2	83.98	chr6	33	0	512	717	206	63191069	63190864	3e-32	147
mc2	83.98	chr7	32	1	838	1043	206	53878920	53879124	7e-30	139
mc2	83.98	chr7	32	1	442	646	206	57195748	57195543	7e-30	139
mc2	83.98	chr9	32	1	442	646	206	79648424	79648219	7e-30	139
mc2	84.95	chr10	31	0	538	743	206	28855424	28855629	5e-37	163
mc2	87.86	chr1	23	2	2479	2683	206	300128518	300128722	1e-46	194
mc2	80.19	chr3	39	2	442	646	207	36864931	36864725	5e-09	69.9
mc2	80.68	chr2	38	2	442	646	207	131586371	131586165	2e-11	77.8
mc2	84.54	chr10	31	1	831	1037	207	28742489	28742694	7e-33	149
mc2	85.02	chr2	30	1	900	1106	207	35394423	35394628	3e-35	157
mc2	87.44	chr8	25	1	426	631	207	135304767	135304561	3e-47	196
mc2	87.44	chr8	25	1	426	631	207	135312061	135311855	3e-47	196
mc2	88.89	chr3	22	1	426	631	207	62993764	62993970	2e-54	220
mc2	90.82	chr6	18	1	925	1131	207	30482980	30483185	6e-64	252
mc2	80.29	chr2	41	0	426	633	208	24053525	24053732	2e-14	87.7
mc2	80.29	chr7	41	0	426	633	208	838837	838630	2e-14	87.7
mc2	81.25	chr7	37	2	393	598	208	57219762	57219555	2e-14	87.7
mc2	81.73	chr6	35	2	442	646	208	34675058	34675265	2e-17	97.6
mc2	81.73	chr6	35	2	442	646	208	34680056	34680263	2e-17	97.6
mc2	82.69	chr6	35	1	512	718	208	104020721	104020928	6e-24	119
mc2	83.17	chr6	34	1	512	718	208	104015756	104015963	3e-26	127
mc2	83.65	chr4	32	1	1134	1341	208	223144487	223144692	3e-29	137
mc2	84.62	chr2	30	2	900	1106	208	153671146	153670940	4e-31	143
mc2	88.94	chr5	21	1	577	784	208	28386469	28386674	1e-55	224
mc2	89.42	chr7	16	2	437	643	208	108363735	108363937	2e-57	230
mc2	91.83	chr7	16	1	437	643	208	108357578	108357785	3e-69	270
mc2	80.38	chr4	40	1	426	633	209	2202515	2202723	1e-12	81.8
mc2	80.38	chr4	40	1	426	633	209	2203138	2203346	1e-12	81.8
mc2	80.38	chr4	40	1	426	633	209	2207231	2207439	1e-12	81.8
mc2	80.38	chr4	39	2	426	633	209	93907529	93907322	3e-10	73.8
mc2	80.38	chr7	39	2	385	591	209	72229086	72229294	3e-10	73.8
mc2	80.86	chr3	38	2	385	591	209	189766093	189766301	1e-12	81.8
mc2	80.86	chr6	39	1	426	633	209	18579378	18579586	5e-15	89.7
mc2	81.34	chr5	36	3	385	591	209	129261140	129260933	1e-12	81.8
mc2	82.78	chr4	34	2	453	659	209	92950622	92950414	4e-22	113
mc2	82.78	chr7	34	2	426	633	209	64869018	64869225	4e-22	113
mc2	83.25	chr1	34	1	1134	1342	209	213911508	213911715	6e-27	129
mc2	83.73	chr9	32	1	1134	1342	209	5597942	5598148	7e-30	139
mc2	84.69	chr3	31	1	465	672	209	62413500	62413708	4e-34	153
mc2	88.04	chr7	24	1	1356	1564	209	26950401	26950194	9e-51	208
mc2	88.04	chr7	24	1	1356	1564	209	27077519	27077312	9e-51	208
mc2	80.48	chr10	39	2	473	680	210	50388354	50388563	8e-11	75.8
mc2	83.33	chr4	34	1	473	681	210	116738831	116738622	2e-27	131
mc2	83.81	chr7	30	3	545	752	210	132343760	132343967	1e-25	125
mc2	88.57	chr1	16	3	2350	2557	210	114377217	114377014	5e-52	212
mc2	89.52	chr8	20	2	537	746	210	47258954	47258747	4e-56	226
mc2	89.52	chr8	20	2	537	746	210	47417568	47417361	4e-56	226
mc2	89.52	chr8	20	2	537	746	210	47456657	47456450	4e-56	226
mc2	90.95	chr4	19	0	821	1030	210	216357661	216357870	4e-68	266
mc2	80.09	chr3	38	2	437	643	211	48598649	48598859	3e-10	73.8
mc2	80.57	chr1	39	2	437	646	211	84390745	84390536	2e-11	77.8
mc2	80.57	chr1	39	2	437	646	211	84395458	84395249	2e-11	77.8
mc2	80.57	chr1	39	2	437	646	211	230044352	230044143	2e-11	77.8
mc2	81.04	chr2	39	1	465	674	211	70041366	70041156	3e-16	93.7
mc2	81.99	chr1	37	1	516	726	211	111294784	111294993	6e-21	109
mc2	82.94	chr8	35	1	437	646	211	137905061	137905271	1e-25	125
mc2	82.94	chr9	35	1	437	646	211	83320060	83320270	1e-25	125
mc2	83.41	chr4	34	1	437	646	211	81137940	81137730	4e-28	133
mc2	83.41	chr1	34	1	437	646	211	142010097	142009887	4e-28	133
mc2	84.36	chr1	31	2	437	646	211	184741204	184741413	2e-30	141
mc2	84.83	chr1	30	2	437	646	211	184748252	184748461	7e-33	149
mc2	84.83	chr10	31	1	437	646	211	131998653	131998443	3e-35	157
mc2	84.83	chr10	31	1	437	646	211	132014841	132014631	3e-35	157
mc2	84.83	chr10	31	1	437	646	211	132018476	132018266	3e-35	157
mc2	85.31	chr1	30	1	437	646	211	229984114	229984324	1e-37	165
mc2	92.89	chr8	14	1	821	1031	211	147723644	147723435	7e-76	291
mc2	98.1	chr9	2	2	320	528	211	122476498	122476288	1e-99	371
mc2	80.19	chr4	39	3	385	594	212	77167387	77167597	3e-07	63.9
mc2	81.13	chr10	38	2	389	598	212	38276901	38277112	2e-14	87.7
mc2	81.13	chr7	38	2	437	646	212	42036560	42036349	2e-14	87.7
mc2	81.13	chr7	38	2	437	646	212	42042714	42042503	2e-14	87.7
mc2	82.08	chr5	36	2	437	646	212	11575328	11575117	4e-19	103
mc2	82.08	chr5	36	2	437	646	212	11579850	11579639	4e-19	103
mc2	82.08	chr9	37	1	428	638	212	55216492	55216703	1e-21	111
mc2	82.55	chr3	35	2	437	646	212	152897402	152897191	1e-21	111
mc2	82.55	chr2	35	2	437	646	212	101377652	101377441	1e-21	111
mc2	82.55	chr6	35	2	437	646	212	73029044	73028833	1e-21	111
mc2	83.02	chr10	34	2	437	646	212	49561339	49561550	6e-24	119
mc2	83.02	chr6	34	2	437	646	212	73006070	73005859	6e-24	119
mc2	85.85	chr8	30	0	515	726	212	91574990	91575201	5e-43	182
mc2	91.51	chr2	17	1	947	1158	212	175684569	175684359	3e-69	270
mc2	80.28	chr10	40	2	388	598	213	32474596	32474384	3e-10	73.8
mc2	80.28	chr8	41	1	387	598	213	53414072	53413860	1e-12	81.8
mc2	80.28	chr7	42	0	515	727	213	53095677	53095889	5e-15	89.7
mc2	80.28	chr7	40	2	350	561	213	75713391	75713602	3e-10	73.8
mc2	80.75	chr3	41	0	514	726	213	104698873	104698661	2e-17	97.6
mc2	80.75	chr9	41	0	514	726	213	51829697	51829485	2e-17	97.6
mc2	81.22	chr2	37	3	351	561	213	14045866	14046077	1e-12	81.8
mc2	81.22	chr8	39	1	432	643	213	20157587	20157375	2e-17	97.6
mc2	81.22	chr8	38	2	387	597	213	9987677	9987889	5e-15	89.7
mc2	81.69	chr4	37	2	388	598	213	365409	365621	2e-17	97.6
mc2	81.69	chr3	38	1	426	637	213	81126422	81126634	9e-20	105
mc2	81.69	chr2	36	3	437	646	213	231029439	231029227	5e-15	89.7
mc2	81.69	chr6	37	2	388	598	213	61996981	61996769	2e-17	97.6
mc2	82.16	chr1	35	3	388	598	213	273608462	273608251	2e-17	97.6
mc2	82.63	chr4	35	2	388	598	213	63349914	63350126	4e-22	113
mc2	82.63	chr7	37	0	514	726	213	5923287	5923075	6e-27	129
mc2	82.63	chr7	35	2	388	598	213	43753079	43753291	4e-22	113
mc2	82.63	chr7	35	2	388	598	213	43760433	43760645	4e-22	113
mc2	82.63	chr7	35	2	388	598	213	89177850	89178062	4e-22	113
mc2	83.1	chr2	35	1	476	687	213	75709252	75709040	6e-27	129
mc2	83.1	chr1	33	2	437	646	213	239339618	239339406	4e-25	123
mc2	83.1	chr1	33	2	437	646	213	239344300	239344088	4e-25	123
mc2	83.1	chr6	35	1	476	687	213	23309072	23308860	6e-27	129
mc2	83.57	chr10	34	1	514	725	213	11981493	11981705	3e-29	137
mc2	84.04	chr6	34	0	514	726	213	88253602	88253814	4e-34	153
mc2	84.04	chr7	34	0	514	726	213	5956900	5957112	4e-34	153
mc2	84.51	chr7	33	0	514	726	213	67062216	67062004	2e-36	161
mc2	85.92	chr7	25	3	1470	1681	213	168331969	168331761	1e-28	135
mc2	86.38	chr3	28	1	826	1038	213	212542089	212542300	1e-43	184
mc2	87.79	chr2	17	2	934	1146	213	177469435	177469638	1e-52	214
mc2	96.71	chr2	7	0	2471	2683	213	175684569	175684357	2e-98	367
mc2	80.37	chr4	41	1	386	598	214	140834334	140834121	3e-13	83.8
mc2	80.37	chr2	39	3	350	561	214	104124902	104124690	2e-08	67.9
mc2	80.84	chr3	37	2	437	646	214	48603541	48603754	2e-14	87.7
mc2	80.84	chr5	38	3	350	561	214	27209512	27209300	8e-11	75.8
mc2	80.84	chr2	38	3	350	561	214	104129813	104129601	8e-11	75.8
mc2	80.84	chr7	38	3	350	561	214	112237813	112238025	8e-11	75.8
mc2	81.31	chr4	37	3	350	561	214	125095495	125095283	3e-13	83.8
mc2	81.31	chr1	40	0	512	725	214	113957698	113957911	2e-20	107
mc2	81.78	chr3	35	4	350	561	214	105117160	105117371	3e-13	83.8
mc2	82.24	chr5	36	2	387	598	214	166047158	166046945	2e-20	107
mc2	82.24	chr2	37	1	428	640	214	63938839	63939052	1e-22	115
mc2	82.24	chr1	34	4	836	1048	214	176384612	176384822	1e-15	91.7
mc2	83.18	chr10	36	0	512	725	214	45054973	45055186	7e-30	139
mc2	84.58	chr1	33	0	512	725	214	167346686	167346899	5e-37	163
mc2	85.05	chr5	32	0	512	725	214	31082381	31082168	2e-39	170
mc2	85.51	chr0	28	3	476	687	214	3649958	3649746	1e-34	155
mc2	86.92	chr4	25	3	497	708	214	9035768	9035980	8e-42	178
mc2	86.92	chr1	19	2	2457	2669	214	45099536	45099331	2e-48	200
mc2	87.38	chr1	27	0	512	725	214	201348014	201347801	2e-51	210
mc2	89.25	chr4	20	2	825	1038	214	85934326	85934536	9e-57	228
mc2	97.2	chr8	6	0	550	763	214	19401766	19401553	2e-101	377
mc2	97.66	chr10	5	0	550	763	214	87142273	87142486	7e-104	385
mc2	80.93	chr5	41	0	512	726	215	196710530	196710316	1e-18	101
mc2	80.93	chr7	37	4	350	561	215	24587266	24587053	5e-09	69.9
mc2	81.86	chr4	35	4	350	561	215	221221157	221220944	9e-14	85.7
mc2	81.86	chr3	39	0	512	726	215	36233548	36233762	2e-23	117
mc2	81.86	chr1	39	0	512	726	215	130181734	130181948	2e-23	117
mc2	81.86	chr8	35	4	350	561	215	48435995	48436208	9e-14	85.7
mc2	82.33	chr2	34	3	350	561	215	41572681	41572468	4e-19	103
mc2	82.33	chr10	38	0	512	726	215	32176052	32176266	1e-25	125
mc2	82.33	chr8	34	4	350	561	215	48431080	48431293	3e-16	93.7
mc2	82.79	chr8	36	1	512	726	215	62050299	62050086	1e-25	125
mc2	83.26	chr2	35	1	385	598	215	220545645	220545431	4e-28	133
mc2	83.26	chr10	36	0	512	726	215	104588055	104588269	2e-30	141
mc2	84.19	chr1	33	1	512	726	215	102143362	102143149	7e-33	149
mc2	84.65	chr3	33	0	512	726	215	123012699	123012913	1e-37	165
mc2	84.65	chr6	33	0	512	726	215	22600822	22601036	1e-37	165
mc2	85.58	chr5	31	0	512	726	215	147864642	147864428	2e-42	180
mc2	86.05	chr9	30	0	512	726	215	65939099	65938885	8e-45	188
mc2	86.51	chr4	29	0	512	726	215	26584025	26584239	3e-47	196
mc2	86.51	chr5	29	0	512	726	215	107504644	107504430	3e-47	196
mc2	87.91	chr7	18	3	2346	2558	215	112011733	112011525	3e-50	206
mc2	89.77	chr1	21	1	1360	1574	215	40780265	40780052	2e-61	244
mc2	80.56	chr2	40	2	385	598	216	92700237	92700452	5e-12	79.8
mc2	80.56	chr10	40	2	385	598	216	51557864	51557649	5e-12	79.8
mc2	81.02	chr7	36	3	350	561	216	27757318	27757532	3e-13	83.8
mc2	81.48	chr10	39	1	432	646	216	4882120	4881905	4e-19	103
mc2	81.48	chr8	39	1	432	646	216	7090882	7091097	4e-19	103
mc2	81.48	chr7	37	3	385	598	216	57240730	57240516	2e-14	87.7
mc2	81.94	chr10	38	1	432	646	216	4874997	4874782	1e-21	111
mc2	81.94	chr8	38	1	432	646	216	7084101	7084316	1e-21	111
mc2	82.87	chr2	34	3	512	726	216	176305733	176305520	1e-21	111
mc2	82.87	chr10	35	2	385	598	216	34704408	34704193	6e-24	119
mc2	83.33	chr8	35	1	432	646	216	20150631	20150416	1e-28	135
mc2	84.26	chr6	32	2	459	673	216	20284344	20284558	4e-31	143
mc2	84.72	chr0	33	0	511	726	216	14144923	14144708	3e-38	167
mc2	85.19	chr10	31	1	838	1053	216	7439999	7439785	3e-38	167
mc2	85.65	chr4	22	2	935	1150	216	171396944	171396738	2e-42	180
mc2	86.57	chr8	20	2	935	1150	216	163904419	163904213	3e-47	196
mc2	87.04	chr1	27	1	1130	1345	216	245132448	245132662	8e-48	198
mc2	80.18	chr4	40	3	384	598	217	3575406	3575621	8e-08	65.9
mc2	80.65	chr4	40	2	384	598	217	115207314	115207098	1e-12	81.8
mc2	80.65	chr4	39	3	384	598	217	224845076	224844861	3e-10	73.8
mc2	81.11	chr4	39	2	384	598	217	141147379	141147595	5e-15	89.7
mc2	81.11	chr1	38	3	384	598	217	61125287	61125072	1e-12	81.8
mc2	81.11	chr10	39	2	395	609	217	92769254	92769470	5e-15	89.7
mc2	85.71	chr2	28	3	886	1101	217	100080185	100080399	2e-36	161
mc2	85.71	chr7	30	1	511	726	217	158887457	158887241	3e-41	176
mc2	87.1	chr2	28	0	1356	1572	217	40274890	40274674	9e-51	208
mc2	80.73	chr6	41	1	465	681	218	131928995	131928778	1e-15	91.7
mc2	80.73	chr6	41	1	465	681	218	132006446	132006229	1e-15	91.7
mc2	80.73	chr7	42	0	500	717	218	93158075	93157858	6e-18	99.6
mc2	81.19	chr10	39	2	465	680	218	50456711	50456494	1e-15	91.7
mc2	81.19	chr6	38	3	384	598	218	46307069	46306852	3e-13	83.8
mc2	81.65	chr7	39	1	465	681	218	98981024	98981241	2e-20	107
mc2	82.11	chr4	38	1	509	726	218	52612202	52611986	1e-22	115
mc2	82.57	chr2	33	3	1132	1346	218	210780262	210780477	1e-21	111
mc2	87.61	chr1	26	1	890	1107	218	160494728	160494944	2e-51	210
mc2	88.53	chr3	23	1	1356	1573	218	135963787	135964002	9e-57	228
mc2	80.37	chr10	42	1	426	643	219	113276499	113276281	9e-14	85.7
mc2	80.37	chr10	42	1	426	643	219	113283737	113283519	9e-14	85.7
mc2	80.82	chr4	41	1	429	646	219	136600885	136601103	3e-16	93.7
mc2	80.82	chr4	41	1	426	643	219	146997897	146998115	3e-16	93.7
mc2	80.82	chr1	41	1	429	646	219	88199253	88199471	3e-16	93.7
mc2	81.28	chr3	39	2	429	646	219	44329577	44329360	3e-16	93.7
mc2	81.74	chr4	39	1	426	643	219	50772543	50772325	6e-21	109
mc2	81.74	chr1	39	1	429	646	219	286206938	286207156	6e-21	109
mc2	81.74	chr1	39	1	429	646	219	286211792	286212010	6e-21	109
mc2	81.74	chr10	39	1	462	679	219	29817282	29817064	6e-21	109
mc2	81.74	chr9	38	2	429	646	219	79829051	79828834	1e-18	101
mc2	82.19	chr4	38	1	426	643	219	50767787	50767569	2e-23	117
mc2	82.19	chr8	38	1	426	643	219	148927252	148927034	2e-23	117
mc2	83.56	chr10	33	2	429	646	219	68856628	68856844	1e-28	135
mc2	84.93	chr5	32	1	538	756	219	108960966	108961183	1e-37	165
mc2	85.39	chr2	31	1	888	1106	219	39187706	39187489	5e-40	172
mc2	85.39	chr7	29	3	1356	1571	219	21314508	21314726	3e-35	157
mc2	80.45	chr9	42	1	428	646	220	141738757	141738976	2e-14	87.7
mc2	80.91	chr5	41	1	428	646	220	166069637	166069856	9e-17	95.6
mc2	80.91	chr5	41	1	428	646	220	181773315	181773096	9e-17	95.6
mc2	80.91	chr5	41	1	428	646	220	181777929	181777710	9e-17	95.6
mc2	80.91	chr9	41	1	428	646	220	86207697	86207478	9e-17	95.6
mc2	81.36	chr6	39	2	428	646	220	46855732	46855514	9e-17	95.6
mc2	82.73	chr6	37	1	428	646	220	51243357	51243576	3e-26	127
mc2	83.18	chr9	37	0	1360	1579	220	21503808	21504027	4e-31	143
mc2	83.64	chr6	35	1	428	646	220	51235637	51235856	4e-31	143
mc2	84.09	chr1	34	1	489	707	220	240823062	240822843	2e-33	151
mc2	84.09	chr0	34	1	428	646	220	14057257	14057476	2e-33	151
mc2	84.09	chr0	34	1	428	646	220	14102159	14102378	2e-33	151
mc2	84.55	chr9	32	2	1356	1574	220	98031903	98032121	2e-33	151
mc2	85.91	chr4	31	0	537	756	220	115454515	115454734	2e-45	190
mc2	86.36	chr2	30	0	537	756	220	134243834	134244053	8e-48	198
mc2	86.82	chr4	29	0	537	756	220	115449520	115449739	3e-50	206
mc2	86.82	chr6	28	1	537	756	220	9306709	9306491	8e-48	198
mc2	87.27	chr1	26	1	1134	1353	220	224063766	224063983	9e-51	208
mc2	87.73	chr1	25	1	1134	1353	220	12794083	12793866	4e-53	216
mc2	88.64	chr2	25	0	537	756	220	89477848	89478067	1e-59	238
mc2	89.09	chr6	16	3	2342	2559	220	149455778	149455991	6e-58	232
mc2	89.09	chr7	24	0	537	756	220	20899064	20898845	4e-62	246
mc2	81	chr1	41	1	427	646	221	8758246	8758026	2e-17	97.6
mc2	81	chr6	41	1	427	646	221	24974753	24974533	2e-17	97.6
mc2	81.9	chr3	39	1	427	646	221	184008302	184008522	4e-22	113
mc2	82.35	chr4	38	1	426	646	221	218754397	218754616	2e-24	121
mc2	82.35	chr10	38	1	427	646	221	72608920	72608700	2e-24	121
mc2	82.35	chr9	38	1	427	646	221	147892795	147893015	2e-24	121
mc2	82.35	chr9	38	1	427	646	221	147897446	147897666	2e-24	121
mc2	82.81	chr5	37	1	427	646	221	155386896	155386676	6e-27	129
mc2	82.81	chr5	37	1	427	646	221	155424240	155424020	6e-27	129
mc2	82.81	chr6	36	2	427	646	221	114642909	114643128	2e-24	121
mc2	83.26	chr6	36	1	427	646	221	107795666	107795446	3e-29	137
mc2	84.16	chr1	34	1	838	1058	221	44186603	44186822	4e-34	153
mc2	84.62	chr6	31	2	886	1106	221	107387448	107387231	1e-34	155
mc2	84.62	chr7	33	1	887	1107	221	96213879	96213660	2e-36	161
mc2	85.07	chr4	25	1	2453	2673	221	171396950	171396738	5e-43	182
mc2	85.52	chr3	29	3	886	1106	221	16871094	16871311	2e-36	161
mc2	85.97	chr3	30	1	536	756	221	69487182	69486963	1e-43	184
mc2	85.97	chr3	30	1	886	1106	221	191716043	191716262	1e-43	184
mc2	85.97	chr5	30	1	886	1106	221	216472473	216472692	1e-43	184
mc2	85.97	chr1	29	2	886	1106	221	162455805	162456023	3e-41	176
mc2	86.43	chr3	28	2	886	1106	221	67616062	67615844	1e-43	184
mc2	86.43	chr1	29	1	886	1106	221	114323410	114323191	5e-46	192
mc2	86.88	chr5	28	1	886	1106	221	44924599	44924818	2e-48	200
mc2	86.88	chr5	28	1	886	1106	221	49213043	49212824	2e-48	200
mc2	86.88	chr6	29	0	497	717	221	59641205	59640985	9e-51	208
mc2	86.88	chr6	28	1	497	717	221	59647139	59646920	2e-48	200
mc2	86.88	chr8	21	1	2453	2673	221	163904425	163904213	1e-52	214
mc2	87.33	chr5	26	2	886	1106	221	65247002	65246784	2e-48	200
mc2	80.18	chr10	43	1	426	646	222	146399463	146399242	3e-13	83.8
mc2	80.18	chr10	43	1	426	646	222	146429878	146429657	3e-13	83.8
mc2	81.08	chr5	40	2	426	646	222	59129341	59129561	1e-15	91.7
mc2	81.08	chr2	40	2	426	646	222	100455844	100456064	1e-15	91.7
mc2	81.08	chr1	40	2	426	646	222	197695404	197695624	1e-15	91.7
mc2	81.53	chr7	39	2	426	646	222	134647575	134647355	6e-18	99.6
mc2	81.98	chr4	39	1	426	646	222	7883407	7883628	1e-22	115
mc2	81.98	chr5	38	2	426	646	222	7311788	7311568	2e-20	107
mc2	81.98	chr2	39	1	426	646	222	42423287	42423066	1e-22	115
mc2	81.98	chr2	39	1	426	646	222	42449463	42449684	1e-22	115
mc2	81.98	chr6	39	1	426	646	222	37872555	37872334	1e-22	115
mc2	81.98	chr6	38	2	426	646	222	97934274	97934494	2e-20	107
mc2	81.98	chr6	38	2	426	646	222	97938794	97939014	2e-20	107
mc2	81.98	chr8	39	1	426	646	222	94081371	94081150	1e-22	115
mc2	81.98	chr8	39	1	426	646	222	94085979	94085758	1e-22	115
mc2	81.98	chr7	38	2	426	646	222	134658039	134657819	2e-20	107
mc2	81.98	chr9	39	1	426	646	222	21640239	21640018	1e-22	115
mc2	82.43	chr4	38	1	426	646	222	46824868	46824647	4e-25	123
mc2	82.43	chr4	38	1	1120	1341	222	47592840	47593060	4e-25	123
mc2	82.43	chr4	37	2	426	646	222	218750133	218750353	1e-22	115
mc2	82.43	chr5	38	1	426	646	222	146769000	146769221	4e-25	123
mc2	82.43	chr5	37	2	426	646	222	7307121	7306901	1e-22	115
mc2	82.43	chr6	38	1	1120	1341	222	154562773	154562553	4e-25	123
mc2	82.43	chr6	38	1	1120	1341	222	154736188	154736408	4e-25	123
mc2	82.43	chr8	37	2	426	646	222	24079246	24079026	1e-22	115
mc2	82.43	chr8	37	2	426	646	222	99125856	99126076	1e-22	115
mc2	82.43	chr7	37	2	426	646	222	106665308	106665088	1e-22	115
mc2	82.43	chr0	37	2	426	646	222	9557744	9557964	1e-22	115
mc2	82.88	chr4	37	1	426	646	222	123204860	123204639	2e-27	131
mc2	82.88	chr4	37	1	426	646	222	123209565	123209344	2e-27	131
mc2	82.88	chr3	37	1	426	646	222	136470139	136470360	2e-27	131
mc2	82.88	chr3	37	1	426	646	222	136474843	136475064	2e-27	131
mc2	82.88	chr5	37	1	426	646	222	146761302	146761523	2e-27	131
mc2	82.88	chr2	37	1	426	646	222	178317447	178317668	2e-27	131
mc2	82.88	chr6	37	1	426	646	222	118060111	118060332	2e-27	131
mc2	83.78	chr10	33	3	350	569	222	20200	20420	2e-27	131
mc2	83.78	chr10	33	3	350	569	222	32000	32220	2e-27	131
mc2	83.78	chr10	33	3	350	569	222	36691	36911	2e-27	131
mc2	83.78	chr10	33	3	350	569	222	41632	41852	2e-27	131
mc2	84.68	chr2	33	1	426	646	222	110014866	110014645	5e-37	163
mc2	86.04	chr1	30	1	886	1107	222	92829964	92829744	3e-44	186
mc2	86.04	chr6	30	1	426	646	222	96339860	96339639	3e-44	186
mc2	86.49	chr1	29	1	426	646	222	134971483	134971704	1e-46	194
mc2	88.74	chr3	21	4	537	756	222	88559321	88559540	2e-51	210
mc2	88.74	chr1	24	1	886	1107	222	66500467	66500247	1e-58	234
mc2	81.61	chr6	39	2	426	646	223	37831701	37831923	1e-18	101
mc2	82.06	chr3	38	2	426	646	223	167376882	167377104	6e-21	109
mc2	82.06	chr2	38	2	426	646	223	5631868	5631646	6e-21	109
mc2	82.06	chr2	38	2	426	646	223	5639219	5638997	6e-21	109
mc2	82.06	chr1	39	1	425	646	223	219555339	219555561	2e-23	117
mc2	82.51	chr5	38	1	476	697	223	122165362	122165584	1e-25	125
mc2	82.96	chr9	36	2	426	646	223	30560722	30560944	1e-25	125
mc2	82.96	chr9	36	2	426	646	223	30567386	30567608	1e-25	125
mc2	83.41	chr8	35	2	426	646	223	1092248	1092470	4e-28	133
mc2	83.41	chr8	35	2	426	646	223	1096768	1096990	4e-28	133
mc2	84.3	chr9	33	2	426	646	223	37995707	37995485	7e-33	149
mc2	84.75	chr9	32	2	426	646	223	37991280	37991058	3e-35	157
mc2	85.65	chr5	30	2	426	646	223	80614231	80614009	5e-40	172
mc2	85.65	chr2	30	2	426	646	223	182185004	182185226	5e-40	172
mc2	85.65	chr1	30	2	426	646	223	275887090	275886868	5e-40	172
mc2	85.65	chr6	30	2	426	646	223	73214738	73214516	5e-40	172
mc2	87.44	chr3	27	1	838	1060	223	4989682	4989903	5e-52	212
mc2	87.44	chr1	25	3	465	686	223	131966433	131966213	3e-47	196
mc2	81.25	chr3	41	1	465	687	224	80004521	80004298	4e-19	103
mc2	82.59	chr5	36	3	426	646	224	135985533	135985310	1e-21	111
mc2	83.48	chr3	35	2	442	663	224	88357311	88357534	1e-28	135
mc2	83.48	chr6	35	2	425	646	224	32971830	32972053	1e-28	135
mc2	83.93	chr4	34	2	425	646	224	74858380	74858603	4e-31	143
mc2	83.93	chr6	34	2	425	646	224	32977841	32978064	4e-31	143
mc2	88.84	chr1	24	1	883	1106	224	19425723	19425945	1e-59	238
mc2	84	chr8	35	1	837	1061	225	20727841	20727618	4e-34	153
mc2	87.11	chr9	28	1	885	1109	225	87403641	87403864	9e-51	208
mc2	89.78	chr5	21	2	883	1106	225	216442654	216442877	1e-62	248
mc2	92.89	chr1	15	1	2	226	225	231630189	231629966	2e-67	264
mc2	93.33	chr2	15	0	934	1158	225	225833381	225833605	1e-86	327
mc2	81.86	chr1	40	1	463	687	226	193820749	193820524	1e-22	115
mc2	82.74	chr4	38	1	476	700	226	58321053	58321278	2e-27	131
mc2	83.19	chr1	33	2	837	1062	226	204665579	204665359	3e-29	137
mc2	84.07	chr10	28	3	838	1062	226	62217840	62218058	7e-33	149
mc2	84.51	chr9	35	0	500	725	226	121262328	121262103	2e-39	170
mc2	84.51	chr9	35	0	500	725	226	121264620	121264395	2e-39	170
mc2	98.67	chr4	3	0	2458	2683	226	143444941	143445166	8e-116	424
mc2	81.06	chr5	43	0	500	726	227	108073414	108073640	6e-21	109
mc2	83.26	chr2	36	2	465	689	227	157479950	157480176	4e-28	133
mc2	85.9	chr6	32	0	1358	1584	227	85704899	85705125	3e-47	196
mc2	86.78	chr3	21	3	924	1150	227	186058636	186058853	2e-48	200
mc2	86.78	chr6	27	2	838	1062	227	75948137	75948362	8e-48	198
mc2	82.89	chr3	37	2	395	620	228	127900862	127900635	3e-26	127
mc2	83.33	chr3	34	4	396	620	228	127921384	127921158	6e-24	119
mc2	83.77	chr1	36	1	466	692	228	82279447	82279220	2e-33	151
mc2	85.09	chr8	24	3	924	1150	228	127025968	127026186	5e-40	172
mc2	86.84	chr6	28	1	1358	1585	228	3615278	3615503	9e-51	208
mc2	87.72	chr9	26	2	876	1102	228	96350430	96350204	1e-52	214
mc2	88.16	chr2	17	3	2444	2670	228	223428545	223428327	9e-57	228
mc2	90.79	chr6	21	0	2444	2671	228	47824324	47824551	5e-74	285
mc2	91.23	chr2	19	1	2457	2683	228	225833380	225833607	5e-74	285
mc2	81.22	chr1	42	1	465	692	229	97988501	97988729	9e-20	105
mc2	82.97	chr1	39	0	497	725	229	135880458	135880230	1e-31	145
mc2	83.84	chr6	36	1	465	692	229	31061016	31061244	4e-34	153
mc2	84.28	chr5	36	0	497	725	229	104034822	104035050	7e-39	168
mc2	86.03	chr8	23	2	2446	2673	229	127025966	127026186	8e-48	198
mc2	89.08	chr4	15	2	2447	2673	229	29763298	29763518	4e-65	256
mc2	92.14	chr10	15	3	159	387	229	114164064	114163839	1e-74	287
mc2	81.3	chr4	38	3	1124	1353	230	219352539	219352315	9e-17	95.6
mc2	81.74	chr3	37	2	876	1105	230	148163255	148163479	4e-22	113
mc2	83.04	chr8	37	2	497	725	230	144927258	144927030	2e-27	131
mc2	84.78	chr2	35	0	497	726	230	105558765	105558994	8e-42	178
mc2	86.09	chr8	31	1	473	701	230	53005268	53005039	1e-46	194
mc2	87.39	chr4	21	2	2444	2673	230	138900999	138901220	6e-55	222
mc2	87.39	chr4	27	2	879	1107	230	10253823	10253595	2e-51	210
mc2	87.39	chr5	28	1	838	1067	230	180616300	180616072	9e-54	218
mc2	87.39	chr6	28	1	876	1105	230	126330776	126330548	9e-54	218
mc2	87.83	chr1	20	1	2444	2673	230	163303701	163303922	2e-60	240
mc2	88.26	chr3	19	2	2444	2673	230	191295046	191295267	1e-59	238
mc2	88.26	chr9	17	2	2446	2673	230	131398249	131398470	6e-61	242
mc2	88.7	chr3	18	2	2444	2673	230	155627880	155627659	4e-62	246
mc2	88.7	chr5	17	3	2444	2673	230	41764776	41764556	1e-59	238
mc2	88.7	chr9	18	2	2444	2673	230	141989464	141989685	4e-62	246
mc2	94.35	chr8	13	0	2445	2674	230	160786882	160786653	2e-94	353
mc2	81.39	chr8	42	1	876	1106	231	96579454	96579225	6e-21	109
mc2	83.98	chr5	36	1	838	1068	231	136223432	136223661	3e-35	157
mc2	83.98	chr8	36	1	838	1068	231	64307678	64307907	3e-35	157
mc2	84.85	chr2	34	1	463	692	231	128160717	128160947	5e-40	172
mc2	85.28	chr4	33	1	876	1106	231	7251896	7251667	2e-42	180
mc2	85.28	chr6	32	2	821	1050	231	154313858	154314087	5e-40	172
mc2	85.71	chr4	32	1	838	1068	231	23841111	23841340	8e-45	188
mc2	85.71	chr6	32	1	838	1068	231	168907020	168907249	8e-45	188
mc2	86.15	chr7	31	1	876	1106	231	5799278	5799049	3e-47	196
mc2	86.58	chr8	30	1	876	1106	231	166007837	166007608	1e-49	204
mc2	86.58	chr9	20	3	2446	2673	231	131291653	131291875	1e-49	204
mc2	92.64	chr4	16	1	928	1158	231	143444935	143445164	5e-83	315
mc2	94.37	chr3	12	1	142	372	231	142540017	142540246	1e-92	347
mc2	80.17	chr1	38	2	444	674	232	238828342	238828118	1e-15	91.7
mc2	81.9	chr9	30	3	838	1068	232	137704845	137704625	2e-24	121
mc2	83.19	chr3	38	1	476	706	232	122439204	122439435	4e-31	143
mc2	84.05	chr7	36	1	476	706	232	64489587	64489818	7e-36	159
mc2	85.34	chr3	33	1	883	1114	232	229719020	229719250	5e-43	182
mc2	85.34	chr1	33	1	883	1114	232	277635170	277634940	5e-43	182
mc2	86.21	chr5	23	3	919	1150	232	178758047	178758269	1e-46	194
mc2	86.21	chr5	30	2	876	1106	232	55344727	55344957	2e-45	190
mc2	86.21	chr2	31	1	876	1107	232	196701121	196700891	8e-48	198
mc2	86.21	chr6	27	2	876	1107	232	100034257	100034031	3e-47	196
mc2	86.21	chr7	31	1	876	1107	232	117497579	117497349	8e-48	198
mc2	86.21	chr9	23	3	919	1150	232	141989463	141989685	1e-46	194
mc2	86.64	chr1	22	2	919	1150	232	248665144	248665366	5e-52	212
mc2	87.07	chr2	21	3	919	1150	232	234295965	234295743	2e-51	210
mc2	87.07	chr2	21	3	919	1150	232	234385262	234385040	2e-51	210
mc2	87.07	chr8	19	5	2444	2671	232	124727178	124726954	1e-46	194
mc2	87.5	chr1	28	1	883	1114	232	203144000	203144230	6e-55	222
mc2	87.5	chr1	28	1	883	1114	232	203144678	203144908	6e-55	222
mc2	81.97	chr10	41	1	476	707	233	27347591	27347359	2e-24	121
mc2	86.7	chr1	30	1	838	1070	233	48474875	48475106	9e-51	208
mc2	82.05	chr4	41	1	453	685	234	192277262	192277495	4e-25	123
mc2	82.48	chr4	40	1	453	685	234	192273761	192273528	2e-27	131
mc2	82.91	chr9	39	1	453	685	234	141456829	141457062	7e-30	139
mc2	83.33	chr5	37	2	473	705	234	157579977	157580209	7e-30	139
mc2	83.33	chr7	37	2	485	717	234	79312860	79312628	7e-30	139
mc2	87.61	chr6	27	2	876	1109	234	105232329	105232098	9e-54	218
mc2	88.03	chr6	26	2	838	1070	234	128870393	128870161	4e-56	226
mc2	82.55	chr6	40	1	426	659	235	159109308	159109074	4e-28	133
mc2	83.4	chr8	34	2	821	1051	235	165362056	165361823	3e-32	147
mc2	85.53	chr8	31	3	876	1107	235	124727222	124726988	5e-40	172
mc2	85.53	chr9	30	3	876	1107	235	131291607	131291840	1e-40	174
mc2	88.94	chr3	25	1	1356	1590	235	114734467	114734700	6e-64	252
mc2	86.02	chr9	30	2	876	1109	236	131398203	131398437	5e-46	192
mc2	87.29	chr8	28	2	1356	1591	236	140825176	140825409	1e-52	214
mc2	81.01	chr9	43	2	386	620	237	58352288	58352524	2e-17	97.6
mc2	81.43	chr8	43	1	465	700	237	115389051	115389287	4e-22	113
mc2	83.12	chr5	39	1	2205	2440	237	174025327	174025091	1e-31	145
mc2	84.81	chr5	35	1	2205	2440	237	174122443	174122207	3e-41	176
mc2	84.81	chr1	35	1	1356	1592	237	171400315	171400080	3e-41	176
mc2	85.23	chr5	34	1	1356	1592	237	173652558	173652793	1e-43	184
mc2	86.08	chr7	31	1	1356	1592	237	22621081	22620847	5e-49	202
mc2	86.5	chr10	30	1	1356	1592	237	134063484	134063718	2e-51	210
mc2	87.34	chr9	19	1	1356	1592	237	112074478	112074703	2e-61	244
mc2	88.61	chr3	24	2	821	1055	237	20458705	20458470	6e-61	242
mc2	89.45	chr9	23	2	1356	1592	237	88927823	88928057	4e-65	256
mc2	94.09	chr5	14	0	1356	1592	237	71980543	71980307	4e-96	359
mc2	94.51	chr4	12	1	1356	1592	237	30167747	30167982	4e-96	359
mc2	81.51	chr4	43	1	465	701	238	223589139	223589376	1e-22	115
mc2	81.93	chr8	41	2	465	701	238	52801307	52801543	1e-22	115
mc2	81.93	chr7	42	1	410	646	238	1340221	1340458	4e-25	123
mc2	81.93	chr7	42	1	410	646	238	1356798	1357035	4e-25	123
mc2	82.77	chr8	40	1	477	713	238	61235735	61235972	7e-30	139
mc2	86.13	chr1	23	2	1356	1592	238	230812576	230812804	2e-51	210
mc2	87.39	chr8	22	3	2346	2581	238	8908111	8908342	2e-54	220
mc2	87.82	chr2	21	3	2346	2581	238	200165085	200165316	9e-57	228
mc2	87.82	chr8	21	3	2346	2581	238	131022094	131022325	9e-57	228
mc2	88.24	chr10	20	3	2346	2581	238	148250023	148250254	4e-59	236
mc2	88.24	chr8	20	3	2346	2581	238	5072170	5072401	4e-59	236
mc2	88.24	chr9	20	3	2346	2581	238	67646898	67647129	4e-59	236
mc2	88.66	chr2	19	3	2346	2581	238	107313008	107312777	2e-61	244
mc2	88.66	chr1	19	3	2346	2581	238	127191999	127192230	2e-61	244
mc2	88.66	chr6	19	3	2346	2581	238	56125665	56125434	2e-61	244
mc2	89.08	chr4	18	3	2346	2581	238	92994605	92994374	6e-64	252
mc2	89.08	chr6	18	3	2346	2581	238	2032478	2032709	6e-64	252
mc2	89.08	chr7	18	3	2346	2581	238	111615688	111615919	6e-64	252
mc2	89.5	chr2	17	3	2346	2581	238	174839530	174839761	3e-66	260
mc2	89.92	chr10	22	2	1356	1592	238	128200237	128200001	4e-68	266
mc2	92.86	chr6	16	1	2445	2681	238	87515417	87515654	3e-87	329
mc2	94.96	chr2	12	0	2446	2683	238	81994001	81993764	2e-101	377
mc2	82.01	chr4	41	2	476	713	239	139076037	139075800	2e-23	117
mc2	82.01	chr1	42	1	465	702	239	207342976	207343214	1e-25	125
mc2	82.01	chr9	25	4	2357	2593	239	137704845	137704623	6e-27	129
mc2	82.43	chr3	41	1	471	708	239	195339206	195339444	4e-28	133
mc2	82.43	chr5	40	2	876	1114	239	76991523	76991759	1e-25	125
mc2	83.26	chr3	39	1	838	1076	239	42352113	42352350	7e-33	149
mc2	85.36	chr9	30	3	1356	1592	239	6964677	6964912	3e-41	176
mc2	85.77	chr2	33	1	838	1076	239	9061016	9061253	3e-47	196
mc2	86.61	chr2	30	2	876	1114	239	117695048	117695284	1e-49	204
mc2	86.61	chr1	31	1	876	1114	239	232280076	232279839	5e-52	212
mc2	87.03	chr3	26	2	838	1076	239	10789643	10789410	9e-54	218
mc2	88.28	chr2	27	1	876	1114	239	127075238	127075001	2e-61	244
mc2	89.54	chr6	16	4	2346	2581	239	151413848	151413616	2e-64	254
mc2	89.96	chr3	23	1	2444	2681	239	14230760	14230522	4e-71	276
mc2	91.63	chr6	19	1	821	1058	239	148898555	148898793	1e-80	307
mc2	84.58	chr3	35	2	838	1076	240	32045235	32045473	3e-38	167
mc2	84.58	chr1	35	2	461	698	240	135481943	135482182	3e-38	167
mc2	84.58	chr8	33	3	876	1114	240	126388129	126387893	2e-36	161
mc2	85.42	chr3	32	3	876	1114	240	122746193	122745956	1e-40	174
mc2	85.42	chr5	31	1	2178	2417	240	69320615	69320850	3e-47	196
mc2	86.25	chr10	32	1	819	1058	240	90211096	90210858	3e-50	206
mc2	92.08	chr2	18	1	2445	2683	240	45370112	45370351	1e-83	317
mc2	92.08	chr10	19	0	2444	2683	240	134194808	134194569	5e-86	325
mc2	93.75	chr6	15	0	2444	2683	240	144350152	144350391	2e-95	357
mc2	82.99	chr5	40	1	465	704	241	130031087	130030847	1e-31	145
mc2	83.4	chr3	39	1	476	715	241	75357876	75358116	4e-34	153
mc2	91.29	chr6	20	1	918	1158	241	144350150	144350389	2e-79	303
mc2	80.17	chr3	47	1	466	706	242	131972194	131972435	1e-15	91.7
mc2	80.17	chr6	45	3	350	589	242	53828859	53829099	8e-11	75.8
mc2	80.58	chr6	46	1	465	705	242	17986164	17985923	6e-18	99.6
mc2	81.4	chr4	44	1	476	716	242	180854710	180854469	1e-22	115
mc2	82.23	chr3	42	1	463	703	242	25768144	25767903	2e-27	131
mc2	82.64	chr7	41	1	466	706	242	64578649	64578408	7e-30	139
mc2	85.12	chr0	35	1	465	705	242	10414051	10413810	3e-44	186
mc2	95.87	chr1	10	0	1842	2083	242	79336795	79337036	1e-108	400
mc2	81.48	chr5	44	1	476	717	243	100499680	100499438	2e-23	117
mc2	81.48	chr10	42	3	465	705	243	45324464	45324223	1e-18	101
mc2	81.48	chr9	44	1	476	717	243	28616740	28616982	2e-23	117
mc2	81.89	chr4	42	2	466	706	243	213686973	213687215	2e-23	117
mc2	81.89	chr5	43	1	476	717	243	100484374	100484132	1e-25	125
mc2	82.72	chr9	40	2	476	717	243	95252193	95252434	4e-28	133
mc2	82.72	chr9	39	3	465	705	243	53824767	53825008	1e-25	125
mc2	83.13	chr1	40	1	465	706	243	116413896	116414138	7e-33	149
mc2	83.13	chr7	40	1	465	706	243	7517919	7518161	7e-33	149
mc2	83.54	chr5	38	2	844	1085	243	161969088	161969329	7e-33	149
mc2	83.54	chr1	39	1	465	706	243	116392188	116391946	3e-35	157
mc2	84.36	chr1	37	1	476	717	243	157825640	157825398	5e-40	172
mc2	84.36	chr7	37	1	476	717	243	20197821	20197579	5e-40	172
mc2	85.6	chr1	34	1	476	717	243	120586131	120586373	3e-47	196
mc2	85.6	chr9	34	1	826	1068	243	121601247	121601006	3e-47	196
mc2	87.65	chr7	29	1	823	1065	243	5831980	5831739	4e-59	236
mc2	88.07	chr10	28	1	465	706	243	11836242	11836000	2e-61	244
mc2	88.07	chr7	21	3	2346	2586	243	6847279	6847515	1e-59	238
mc2	93.83	chr9	15	0	167	409	243	119757455	119757213	2e-97	363
mc2	96.3	chr9	9	0	167	409	243	9236847	9236605	1e-111	410
mc2	80.33	chr10	45	3	476	717	244	28860167	28859925	5e-12	79.8
mc2	81.15	chr2	45	1	404	646	244	106677751	106677508	1e-21	111
mc2	81.97	chr4	43	1	432	674	244	70197731	70197974	3e-26	127
mc2	82.38	chr2	42	1	465	707	244	100300053	100299810	1e-28	135
mc2	82.79	chr10	39	3	476	717	244	28866293	28866051	3e-26	127
mc2	83.61	chr3	39	1	466	708	244	125350065	125350308	7e-36	159
mc2	84.43	chr6	37	1	465	707	244	46450325	46450568	1e-40	174
mc2	85.66	chr5	34	1	825	1068	244	151167779	151167537	8e-48	198
mc2	86.07	chr6	26	3	2388	2629	244	72999317	72999080	2e-48	200
mc2	90.98	chr2	21	1	825	1068	244	154574969	154575211	8e-79	301
mc2	94.26	chr4	13	1	442	684	244	135777847	135777604	6e-98	365
mc2	81.63	chr1	44	1	465	708	245	5049101	5049345	2e-24	121
mc2	81.63	chr10	40	3	447	687	245	47054081	47053838	6e-21	109
mc2	81.63	chr6	43	2	465	708	245	33314966	33314723	4e-22	113
mc2	82.04	chr4	43	1	465	708	245	91252223	91252467	6e-27	129
mc2	82.45	chr10	42	1	465	708	245	88839461	88839705	3e-29	137
mc2	82.86	chr3	40	2	465	707	245	65827527	65827283	3e-29	137
mc2	85.71	chr6	35	0	512	756	245	6064458	6064702	9e-51	208
mc2	87.35	chr9	23	3	2346	2588	245	18865865	18866103	4e-56	226
mc2	87.76	chr4	30	0	512	756	245	47220781	47220537	1e-62	248
mc2	88.57	chr4	27	1	512	756	245	9088643	9088400	4e-65	256
mc2	91.02	chr6	22	0	862	1106	245	72999324	72999080	8e-82	311
mc2	93.47	chr3	16	0	918	1162	245	14230762	14230518	4e-96	359
mc2	81.71	chr3	43	2	437	680	246	65899903	65899658	1e-22	115
mc2	82.11	chr8	43	1	473	717	246	47089652	47089897	2e-27	131
mc2	82.11	chr8	43	1	473	717	246	47274669	47274914	2e-27	131
mc2	82.93	chr2	41	1	464	708	246	28383357	28383602	3e-32	147
mc2	83.74	chr7	39	1	473	717	246	143218843	143219088	5e-37	163
mc2	80.16	chr9	48	1	437	682	247	84239529	84239775	3e-16	93.7
mc2	82.59	chr10	42	1	463	708	247	88844019	88844265	2e-30	141
mc2	85.43	chr3	34	1	2122	2368	247	199285348	199285104	8e-48	198
mc2	86.23	chr8	32	2	442	687	247	48338212	48337967	1e-49	204
mc2	82.26	chr3	43	1	426	672	248	62419318	62419565	1e-28	135
mc2	85.08	chr2	35	2	823	1070	248	209099623	209099378	5e-43	182
mc2	87.9	chr9	22	3	2346	2591	248	95068323	95068564	2e-60	240
mc2	88.31	chr6	28	1	351	597	248	23239513	23239266	2e-64	254
mc2	91.53	chr2	20	1	911	1158	248	81994012	81993766	1e-83	317
mc2	84.74	chr5	37	1	857	1105	249	134448167	134448414	1e-43	184
mc2	85.54	chr2	35	1	838	1086	249	72464767	72464520	2e-48	200
mc2	85.94	chr6	33	2	857	1105	249	135219760	135220006	2e-48	200
mc2	88.35	chr3	20	4	2346	2591	249	47731255	47731497	6e-61	242
mc2	89.16	chr10	26	1	857	1105	249	129703511	129703264	7e-70	272
mc2	93.17	chr10	16	1	910	1158	249	134194818	134194571	9e-94	351
mc2	80.4	chr3	48	1	426	674	250	67715827	67716076	6e-18	99.6
mc2	80.4	chr7	48	1	465	713	250	100316870	100316621	6e-18	99.6
mc2	80.4	chr7	45	4	351	598	250	3312059	3311812	8e-11	75.8
mc2	80.8	chr10	47	1	465	713	250	92827309	92827060	2e-20	107
mc2	81.6	chr7	45	1	426	674	250	121134805	121134556	4e-25	123
mc2	82	chr4	43	2	426	674	250	218170341	218170093	4e-25	123
mc2	82.4	chr3	43	1	465	713	250	43921069	43921318	7e-30	139
mc2	83.2	chr6	41	1	465	713	250	40603789	40603540	1e-34	155
mc2	84	chr3	37	3	351	598	250	71629209	71629457	1e-34	155
mc2	84	chr6	37	3	351	598	250	103150467	103150219	1e-34	155
mc2	84.8	chr3	37	1	821	1070	250	157516825	157517073	3e-44	186
mc2	86.4	chr2	33	1	821	1070	250	165908606	165908854	9e-54	218
mc2	88.4	chr3	26	1	512	761	250	213199916	213200162	7e-67	262
mc2	80.08	chr5	47	3	350	598	251	27203624	27203375	2e-11	77.8
mc2	80.08	chr2	47	3	350	598	251	14157651	14157402	2e-11	77.8
mc2	80.08	chr1	47	3	350	598	251	114259913	114260162	2e-11	77.8
mc2	80.08	chr1	47	3	350	598	251	114264788	114265037	2e-11	77.8
mc2	80.08	chr8	49	1	468	717	251	59563125	59562875	3e-16	93.7
mc2	80.08	chr7	47	3	350	598	251	32208536	32208287	2e-11	77.8
mc2	80.08	chr7	47	3	350	598	251	32213231	32212982	2e-11	77.8
mc2	80.08	chr7	47	3	350	598	251	112221182	112221431	2e-11	77.8
mc2	80.08	chr7	46	4	350	598	251	3306015	3305767	5e-09	69.9
mc2	80.48	chr2	46	3	350	598	251	29000925	29001174	9e-14	85.7
mc2	80.48	chr2	46	3	350	598	251	31559592	31559841	9e-14	85.7
mc2	80.48	chr6	46	3	350	598	251	53824076	53824325	9e-14	85.7
mc2	80.48	chr7	46	3	350	598	251	11473801	11473552	9e-14	85.7
mc2	80.88	chr4	45	3	350	598	251	197503766	197504015	3e-16	93.7
mc2	80.88	chr4	45	3	350	598	251	197582127	197582376	3e-16	93.7
mc2	80.88	chr3	45	3	350	598	251	121194289	121194538	3e-16	93.7
mc2	80.88	chr3	45	3	350	598	251	163231367	163231616	3e-16	93.7
mc2	80.88	chr2	45	3	350	598	251	56112032	56111783	3e-16	93.7
mc2	80.88	chr9	44	4	350	598	251	104913292	104913044	9e-14	85.7
mc2	81.27	chr1	46	1	432	681	251	50417854	50418104	2e-23	117
mc2	81.67	chr3	43	3	350	598	251	163287304	163287553	6e-21	109
mc2	85.26	chr3	36	1	826	1076	251	144551317	144551566	3e-47	196
mc2	85.26	chr1	35	2	826	1076	251	238738464	238738712	8e-45	188
mc2	85.26	chr1	33	2	1392	1642	251	291124642	291124888	5e-37	163
mc2	87.65	chr4	30	1	349	598	251	76296839	76296589	2e-61	244
mc2	87.65	chr4	29	2	1771	2020	251	240161748	240161499	4e-59	236
mc2	80.56	chr9	44	5	350	598	252	116582563	116582812	1e-09	71.9
mc2	80.56	chr9	44	5	350	598	252	116586879	116587128	1e-09	71.9
mc2	80.95	chr4	44	4	350	598	252	218445867	218446117	2e-14	87.7
mc2	81.35	chr4	46	1	476	726	252	60254542	60254793	6e-24	119
mc2	81.35	chr5	46	1	476	726	252	133602007	133602258	6e-24	119
mc2	81.35	chr10	43	4	350	598	252	37194710	37194960	9e-17	95.6
mc2	81.75	chr5	41	5	350	598	252	97899381	97899630	9e-17	95.6
mc2	81.75	chr2	41	5	350	598	252	15562750	15562999	9e-17	95.6
mc2	81.75	chr2	41	5	350	598	252	15563634	15563883	9e-17	95.6
mc2	81.75	chr2	41	5	350	598	252	15568455	15568704	9e-17	95.6
mc2	81.75	chr8	45	1	476	726	252	114792964	114793215	3e-26	127
mc2	81.75	chr8	44	2	476	726	252	61689461	61689711	6e-24	119
mc2	82.14	chr3	44	1	476	726	252	166261768	166261517	1e-28	135
mc2	82.14	chr5	39	6	350	598	252	97903976	97904224	9e-17	95.6
mc2	82.14	chr9	44	1	476	726	252	28683534	28683283	1e-28	135
mc2	82.54	chr5	43	1	476	726	252	108194629	108194880	4e-31	143
mc2	82.54	chr8	40	4	350	598	252	109333696	109333946	6e-24	119
mc2	82.94	chr10	42	1	476	726	252	44255365	44255616	2e-33	151
mc2	82.94	chr9	39	4	350	598	252	14163689	14163439	3e-26	127
mc2	83.33	chr3	41	1	476	726	252	937072	936821	7e-36	159
mc2	83.33	chr9	38	4	350	598	252	14177950	14177700	1e-28	135
mc2	83.73	chr3	40	1	476	726	252	930541	930290	3e-38	167
mc2	83.73	chr10	40	1	476	726	252	22513421	22513672	3e-38	167
mc2	84.13	chr3	39	1	476	726	252	166242668	166242417	1e-40	174
mc2	84.92	chr5	36	2	476	726	252	65174420	65174670	5e-43	182
mc2	86.51	chr8	33	1	825	1076	252	39849372	39849122	6e-55	222
mc2	87.3	chr5	31	1	1868	2118	252	137447861	137448112	1e-59	238
mc2	95.63	chr4	11	0	150	401	252	185276056	185275805	3e-112	412
mc2	81.03	chr6	47	1	831	1083	253	102742198	102742449	4e-22	113
mc2	81.42	chr5	46	1	466	717	253	37033793	37034045	2e-24	121
mc2	81.42	chr8	44	3	476	726	253	25240244	25240495	9e-20	105
mc2	81.82	chr3	44	2	476	726	253	51022797	51023049	2e-24	121
mc2	81.82	chr5	43	3	467	717	253	130788508	130788759	4e-22	113
mc2	82.21	chr2	43	2	476	726	253	151458462	151458714	6e-27	129
mc2	82.61	chr5	42	2	831	1083	253	11474706	11474956	3e-29	137
mc2	82.61	chr6	43	1	475	726	253	61861704	61861452	1e-31	145
mc2	82.61	chr6	35	3	476	726	253	106464169	106464414	2e-30	141
mc2	83.4	chr10	39	3	465	715	253	52765415	52765164	1e-31	145
mc2	83.79	chr4	39	1	476	726	253	213675451	213675703	2e-39	170
mc2	84.98	chr4	36	2	464	715	253	52290266	52290015	1e-43	184
mc2	85.38	chr4	36	1	466	717	253	120530483	120530231	2e-48	200
mc2	85.77	chr1	30	2	857	1109	253	30424499	30424253	9e-51	208
mc2	88.14	chr4	27	3	348	598	253	76325074	76325325	2e-60	240
mc2	80.31	chr4	49	1	453	705	254	35669566	35669819	6e-18	99.6
mc2	80.31	chr4	49	1	465	717	254	52298074	52297821	6e-18	99.6
mc2	80.31	chr10	49	1	465	717	254	74521854	74522107	6e-18	99.6
mc2	80.71	chr8	44	5	348	598	254	61802946	61802695	8e-11	75.8
mc2	80.71	chr9	48	1	465	717	254	30413310	30413563	2e-20	107
mc2	80.71	chr9	48	1	465	717	254	47561570	47561317	2e-20	107
mc2	81.1	chr5	47	1	465	717	254	37040085	37040338	1e-22	115
mc2	81.1	chr1	46	2	385	637	254	125355367	125355619	2e-20	107
mc2	81.1	chr7	46	2	465	717	254	130837955	130837703	2e-20	107
mc2	81.1	chr7	46	2	465	717	254	130896496	130896244	2e-20	107
mc2	81.1	chr9	47	1	465	717	254	80309915	80310168	1e-22	115
mc2	81.5	chr5	45	2	475	726	254	100706917	100706664	1e-22	115
mc2	81.89	chr8	45	1	465	717	254	16084640	16084893	2e-27	131
mc2	82.28	chr5	44	1	465	717	254	186925848	186925595	7e-30	139
mc2	82.28	chr5	44	1	465	717	254	186969162	186968909	7e-30	139
mc2	82.28	chr5	43	2	465	717	254	136937189	136936937	2e-27	131
mc2	82.28	chr8	44	1	465	717	254	47094665	47094918	7e-30	139
mc2	82.28	chr8	44	1	465	717	254	47279682	47279935	7e-30	139
mc2	82.28	chr8	44	1	465	717	254	130333090	130332837	7e-30	139
mc2	82.68	chr5	42	2	465	717	254	137002359	137002107	7e-30	139
mc2	82.68	chr8	43	1	465	717	254	46250453	46250706	3e-32	147
mc2	82.68	chr8	41	3	405	656	254	54064907	54064655	2e-27	131
mc2	82.68	chr0	43	1	465	717	254	14157474	14157221	3e-32	147
mc2	83.07	chr5	42	1	465	717	254	93014607	93014860	1e-34	155
mc2	83.86	chr2	40	1	465	717	254	148717611	148717864	2e-39	170
mc2	83.86	chr2	39	2	465	717	254	148723162	148723414	5e-37	163
mc2	83.86	chr10	40	1	465	717	254	12445546	12445799	2e-39	170
mc2	83.86	chr10	40	1	465	717	254	12463090	12463343	2e-39	170
mc2	83.86	chr7	39	2	465	717	254	123247463	123247715	5e-37	163
mc2	84.25	chr5	39	1	465	717	254	93503599	93503346	8e-42	178
mc2	84.65	chr4	38	1	465	717	254	127467347	127467600	3e-44	186
mc2	85.43	chr4	34	3	465	716	254	108417858	108418110	3e-44	186
mc2	85.43	chr6	36	1	465	717	254	98755045	98754792	5e-49	202
mc2	85.43	chr0	36	1	465	717	254	10450178	10449925	5e-49	202
mc2	86.22	chr9	34	1	465	717	254	35186276	35186529	9e-54	218
mc2	86.61	chr1	32	2	823	1076	254	203505887	203505636	9e-54	218
mc2	94.49	chr4	13	1	167	419	254	236545584	236545837	7e-104	385
mc2	95.67	chr10	9	2	167	419	254	3245170	3244918	1e-108	400
mc2	80.78	chr6	48	1	464	717	255	53865580	53865326	6e-21	109
mc2	81.18	chr3	47	1	473	726	255	79988471	79988217	2e-23	117
mc2	81.18	chr8	47	1	464	717	255	105233151	105232897	2e-23	117
mc2	81.18	chr8	47	1	464	717	255	105239021	105238767	2e-23	117
mc2	81.57	chr1	46	1	473	726	255	13284018	13283764	1e-25	125
mc2	81.96	chr3	43	3	465	717	255	53019176	53018923	2e-23	117
mc2	81.96	chr8	43	3	348	599	255	109861187	109861441	2e-23	117
mc2	82.35	chr6	43	2	465	717	255	21498194	21497940	4e-28	133
mc2	82.35	chr9	44	1	473	726	255	73037617	73037871	2e-30	141
mc2	82.75	chr9	41	3	465	717	255	27114942	27115195	4e-28	133
mc2	83.14	chr7	41	2	465	717	255	11229585	11229331	7e-33	149
mc2	85.88	chr4	34	2	465	717	255	229684712	229684458	1e-49	204
mc2	94.51	chr8	11	3	167	419	255	108223084	108222831	1e-99	371
mc2	94.51	chr7	11	3	167	419	255	82264523	82264776	1e-99	371
mc2	80.86	chr3	46	3	473	726	256	118072652	118072398	9e-17	95.6
mc2	82.03	chr6	45	1	463	717	256	61872984	61873239	1e-28	135
mc2	82.42	chr8	43	2	822	1076	256	81868613	81868359	1e-28	135
mc2	82.81	chr10	41	3	463	717	256	3503456	3503203	1e-28	135
mc2	82.81	chr7	42	2	473	726	256	158860368	158860113	4e-31	143
mc2	82.81	chr7	41	3	473	726	256	53223542	53223796	1e-28	135
mc2	85.55	chr9	36	1	859	1114	256	126058302	126058048	3e-50	206
mc2	86.33	chr4	34	1	821	1076	256	245439371	245439117	6e-55	222
mc2	88.28	chr5	22	3	2346	2599	256	155915808	155916057	4e-65	256
mc2	89.45	chr1	19	3	2346	2599	256	192146090	192145841	3e-72	280
mc2	90.23	chr3	17	3	2346	2599	256	213690273	213690024	5e-77	295
mc2	80.54	chr4	49	1	453	708	257	148498276	148498020	9e-20	105
mc2	82.1	chr10	40	3	821	1076	257	76257697	76257948	3e-26	127
mc2	82.1	chr9	45	1	453	708	257	120767860	120767604	3e-29	137
mc2	85.21	chr3	36	2	821	1076	257	8852041	8851786	5e-46	192
mc2	85.21	chr6	35	3	426	681	257	53609309	53609563	1e-43	184
mc2	85.6	chr4	35	2	837	1093	257	213817421	213817675	2e-48	200
mc2	86.38	chr1	31	2	822	1075	257	208706667	208706922	2e-54	220
mc2	86.77	chr10	33	1	858	1114	257	135684154	135684409	6e-58	232
mc2	89.88	chr4	25	1	426	681	257	55137817	55138073	5e-77	295
mc2	91.83	chr9	21	0	821	1077	257	131892213	131892469	2e-91	343
mc2	93.77	chr5	15	1	429	684	257	157451669	157451925	6e-101	375
mc2	80.23	chr7	50	1	461	717	258	108244616	108244873	6e-18	99.6
mc2	81.01	chr4	34	2	857	1114	258	31561737	31561979	4e-28	133
mc2	81.78	chr7	46	1	461	717	258	110102194	110102451	2e-27	131
mc2	82.17	chr1	45	1	461	717	258	161157301	161157558	7e-30	139
mc2	82.56	chr9	44	1	461	717	258	16658719	16658976	3e-32	147
mc2	83.72	chr1	41	1	461	717	258	120561101	120561358	2e-39	170
mc2	84.5	chr1	39	1	857	1114	258	163303638	163303894	3e-44	186
mc2	84.88	chr7	35	2	857	1114	258	170690904	170690651	2e-45	190
mc2	85.27	chr3	36	1	838	1095	258	201379772	201380027	1e-49	204
mc2	86.05	chr8	35	1	857	1114	258	136610691	136610435	9e-54	218
mc2	96.12	chr2	9	1	163	419	258	182622873	182623130	8e-116	424
mc2	85.71	chr1	37	0	1894	2152	259	200226082	200225824	2e-54	220
mc2	86.49	chr2	32	2	858	1114	259	176470165	176470422	6e-55	222
mc2	87.69	chr2	32	0	497	756	260	66680759	66681018	7e-67	262
mc2	87.69	chr9	32	0	497	756	260	99593452	99593711	7e-67	262
mc2	93.08	chr3	18	0	142	401	260	4080562	4080303	3e-100	373
mc2	97.31	chr5	6	1	162	420	260	155914848	155915107	3e-124	452
mc2	80.84	chr3	49	1	442	701	261	102717350	102717090	4e-22	113
mc2	82.38	chr1	45	1	467	726	261	109095662	109095402	1e-31	145
mc2	82.38	chr1	45	1	467	726	261	109100715	109100455	1e-31	145
mc2	82.38	chr1	44	2	388	646	261	161604688	161604948	3e-29	137
mc2	82.76	chr4	44	1	467	726	261	115756196	115755936	4e-34	153
mc2	82.76	chr5	44	1	467	726	261	7332791	7333051	4e-34	153
mc2	82.76	chr1	44	1	467	726	261	159013646	159013386	4e-34	153
mc2	82.76	chr1	43	2	467	726	261	159019922	159019663	1e-31	145
mc2	83.14	chr2	43	1	407	666	261	122125704	122125964	2e-36	161
mc2	83.52	chr4	42	1	467	726	261	74631844	74632104	7e-39	168
mc2	85.44	chr9	37	1	467	726	261	65945291	65945031	9e-51	208
mc2	86.59	chr4	34	1	846	1106	261	133425927	133425668	6e-58	232
mc2	80.15	chr4	52	0	465	726	262	7254701	7254440	2e-20	107
mc2	80.15	chr3	49	3	428	687	262	303333	303073	3e-13	83.8
mc2	80.15	chr6	51	1	465	725	262	10762022	10761761	6e-18	99.6
mc2	80.15	chr8	50	2	387	646	262	9980746	9981007	1e-15	91.7
mc2	80.92	chr9	48	2	442	701	262	1198729	1198468	2e-20	107
mc2	83.59	chr1	34	4	1437	1697	262	157094784	157095037	4e-25	123
mc2	83.97	chr4	40	2	838	1099	262	187622402	187622661	2e-39	170
mc2	84.35	chr1	40	1	465	725	262	75550533	75550272	3e-44	186
mc2	84.73	chr4	38	2	838	1099	262	240191916	240192175	3e-44	186
mc2	84.73	chr6	39	1	426	686	262	72571115	72570854	1e-46	194
mc2	85.11	chr10	38	1	838	1099	262	32497649	32497909	5e-49	202
mc2	85.5	chr6	36	2	838	1099	262	3068082	3068341	5e-49	202
mc2	93.51	chr2	16	1	821	1081	262	71454975	71455236	2e-101	377
mc2	80.23	chr4	51	1	465	726	263	186869055	186869317	1e-18	101
mc2	80.23	chr1	51	1	465	726	263	97982255	97982517	1e-18	101
mc2	80.61	chr8	50	1	465	726	263	24942866	24942604	6e-21	109
mc2	80.99	chr4	49	1	465	726	263	7275954	7275692	2e-23	117
mc2	80.99	chr4	49	1	465	726	263	87133908	87134170	2e-23	117
mc2	80.99	chr4	49	1	465	726	263	121753414	121753152	2e-23	117
mc2	80.99	chr4	49	1	465	726	263	121758213	121757951	2e-23	117
mc2	80.99	chr3	49	1	465	726	263	142503892	142503630	2e-23	117
mc2	80.99	chr6	49	1	465	726	263	2005238	2005500	2e-23	117
mc2	80.99	chr6	49	1	465	726	263	2028920	2029182	2e-23	117
mc2	80.99	chr8	49	1	465	726	263	29716114	29716376	2e-23	117
mc2	80.99	chr7	49	1	465	726	263	38790599	38790861	2e-23	117
mc2	80.99	chr9	49	1	465	726	263	35600307	35600045	2e-23	117
mc2	81.37	chr3	48	1	465	726	263	206788960	206788698	1e-25	125
mc2	81.37	chr7	47	2	465	726	263	79636922	79636661	2e-23	117
mc2	81.75	chr2	44	2	465	726	263	119712874	119713133	6e-27	129
mc2	81.75	chr6	47	1	465	726	263	61846635	61846373	4e-28	133
mc2	81.75	chr7	47	1	465	726	263	38785715	38785977	4e-28	133
mc2	82.13	chr2	45	2	465	725	263	88703231	88703493	4e-28	133
mc2	82.13	chr1	46	1	465	726	263	97976198	97976460	2e-30	141
mc2	82.13	chr6	46	1	465	726	263	34740950	34741212	2e-30	141
mc2	82.13	chr7	45	2	465	726	263	79330889	79330628	4e-28	133
mc2	82.13	chr9	46	1	465	726	263	97856937	97856675	2e-30	141
mc2	82.13	chr9	45	2	377	637	263	8714053	8713791	4e-28	133
mc2	82.51	chr4	45	1	465	726	263	46379493	46379231	7e-33	149
mc2	82.51	chr2	45	1	465	726	263	100295041	100294779	7e-33	149
mc2	82.51	chr1	45	1	465	726	263	178230780	178230518	7e-33	149
mc2	82.89	chr4	44	1	465	726	263	91841844	91841582	3e-35	157
mc2	82.89	chr5	44	1	465	726	263	103992457	103992195	3e-35	157
mc2	82.89	chr2	44	1	437	698	263	115229042	115229304	3e-35	157
mc2	82.89	chr2	43	2	465	726	263	72508	72247	7e-33	149
mc2	82.89	chr7	43	2	465	726	263	79592500	79592239	7e-33	149
mc2	83.27	chr1	43	1	465	726	263	260447455	260447193	1e-37	165
mc2	83.27	chr10	42	2	465	726	263	47300973	47301234	3e-35	157
mc2	83.27	chr6	42	2	466	726	263	36082074	36082336	3e-35	157
mc2	83.65	chr4	42	1	465	726	263	74637937	74638199	5e-40	172
mc2	83.65	chr6	42	1	426	687	263	4780437	4780699	5e-40	172
mc2	84.03	chr4	38	2	465	726	263	97685987	97686246	3e-41	176
mc2	84.03	chr2	41	1	476	737	263	134922173	134922435	2e-42	180
mc2	84.03	chr10	41	1	476	737	263	140160001	140160263	2e-42	180
mc2	84.03	chr10	41	1	476	737	263	140210735	140210473	2e-42	180
mc2	84.41	chr2	40	1	476	737	263	134927148	134927410	8e-45	188
mc2	84.79	chr5	38	2	465	726	263	145414118	145413857	8e-45	188
mc2	85.17	chr3	38	1	465	726	263	61452552	61452814	1e-49	204
mc2	85.17	chr10	37	2	838	1100	263	97399238	97399498	3e-47	196
mc2	85.93	chr4	36	1	844	1106	263	214128599	214128338	2e-54	220
mc2	85.93	chr4	36	1	465	726	263	241293328	241293066	2e-54	220
mc2	85.93	chr3	36	1	844	1106	263	29481077	29480816	2e-54	220
mc2	88.21	chr1	26	2	2117	2379	263	300127482	300127739	4e-68	266
mc2	88.21	chr9	23	3	2365	2625	263	96350460	96350204	7e-67	262
mc2	80.3	chr3	51	1	464	726	264	154171788	154172051	4e-19	103
mc2	80.3	chr2	51	1	464	726	264	55499059	55498796	4e-19	103
mc2	80.68	chr4	50	1	453	715	264	120784328	120784591	1e-21	111
mc2	80.68	chr3	50	1	442	704	264	51452405	51452142	1e-21	111
mc2	80.68	chr3	50	1	442	704	264	202957576	202957839	1e-21	111
mc2	80.68	chr3	49	2	442	704	264	51457623	51457361	4e-19	103
mc2	80.68	chr2	49	2	465	726	264	114061199	114061462	4e-19	103
mc2	81.06	chr4	46	2	453	715	264	120692149	120691889	1e-22	115
mc2	81.44	chr6	46	3	386	646	264	29181393	29181656	1e-21	111
mc2	81.82	chr5	47	1	464	726	264	138597695	138597432	1e-28	135
mc2	81.82	chr1	44	4	465	726	264	154623466	154623727	1e-21	111
mc2	82.2	chr5	46	1	464	726	264	138592358	138592095	4e-31	143
mc2	82.58	chr10	43	2	465	726	264	47309676	47309938	1e-31	145
mc2	82.58	chr9	43	3	465	726	264	53319612	53319350	1e-28	135
mc2	82.95	chr1	41	4	465	726	264	245710337	245710076	1e-28	135
mc2	82.95	chr6	44	1	475	737	264	12713878	12714141	7e-36	159
mc2	83.33	chr4	39	5	465	726	264	123222836	123222576	1e-28	135
mc2	83.33	chr3	39	5	465	726	264	136456867	136457127	1e-28	135
mc2	83.71	chr6	42	1	476	738	264	65084253	65084516	1e-40	174
mc2	84.09	chr2	40	2	836	1099	264	103325922	103325661	1e-40	174
mc2	84.09	chr10	40	2	463	725	264	85968991	85968729	1e-40	174
mc2	84.09	chr6	41	1	476	738	264	65089236	65089499	5e-43	182
mc2	84.47	chr2	39	2	838	1101	264	211227630	211227891	5e-43	182
mc2	85.23	chr3	38	1	1736	1999	264	186215907	186216169	3e-50	206
mc2	85.23	chr3	37	2	465	726	264	42459684	42459421	8e-48	198
mc2	85.23	chr8	36	3	476	737	264	153339547	153339285	2e-45	190
mc2	85.23	chr8	36	3	476	737	264	153344988	153344726	2e-45	190
mc2	85.61	chr8	37	1	844	1107	264	22729070	22728808	1e-52	214
mc2	92.8	chr6	18	1	885	1148	264	47824289	47824551	6e-98	365
mc2	94.7	chr10	14	0	821	1084	264	44830547	44830810	3e-112	412
mc2	80.38	chr1	49	2	456	717	265	137850561	137850825	6e-18	99.6
mc2	80.38	chr8	49	3	385	646	265	106366880	106367144	5e-15	89.7
mc2	80.38	chr8	49	3	385	646	265	106436716	106436980	5e-15	89.7
mc2	80.75	chr1	49	2	463	726	265	88193703	88193966	9e-20	105
mc2	80.75	chr7	50	1	463	726	265	53332387	53332123	4e-22	113
mc2	81.13	chr7	49	1	463	726	265	53330880	53330616	2e-24	121
mc2	81.89	chr9	39	2	886	1150	265	23015883	23015628	4e-31	143
mc2	82.26	chr4	45	2	463	726	265	91344136	91344399	3e-29	137
mc2	83.02	chr2	40	3	465	726	265	217288143	217288405	7e-33	149
mc2	83.4	chr3	43	1	463	726	265	198577210	198577474	7e-39	168
mc2	83.77	chr3	42	1	463	726	265	198582217	198582481	3e-41	176
mc2	84.15	chr4	41	1	463	726	265	49595995	49596259	1e-43	184
mc2	84.53	chr4	40	1	463	726	265	49600822	49601086	5e-46	192
mc2	84.91	chr4	37	2	465	726	265	97671309	97671045	1e-46	194
mc2	86.04	chr3	36	1	821	1085	265	159168791	159169054	1e-55	224
mc2	86.04	chr3	36	1	821	1085	265	159171393	159171656	1e-55	224
mc2	86.42	chr3	35	1	821	1085	265	159169658	159169921	6e-58	232
mc2	87.92	chr4	31	1	442	705	265	98038230	98037966	2e-67	264
mc2	80.08	chr1	52	1	410	674	266	145020457	145020722	6e-18	99.6
mc2	80.45	chr1	50	2	453	717	266	188538813	188538549	6e-18	99.6
mc2	81.2	chr6	49	1	453	717	266	14109778	14110043	4e-25	123
mc2	81.58	chr4	47	2	463	726	266	4009466	4009731	4e-25	123
mc2	81.58	chr3	47	2	442	705	266	88362792	88363057	4e-25	123
mc2	81.95	chr3	46	2	453	717	266	61218644	61218380	2e-27	131
mc2	81.95	chr5	47	1	453	717	266	140358389	140358654	7e-30	139
mc2	82.33	chr3	46	1	453	717	266	153786739	153787004	3e-32	147
mc2	82.33	chr7	45	2	453	717	266	92912053	92911789	7e-30	139
mc2	82.71	chr4	44	2	461	725	266	241447715	241447979	3e-32	147
mc2	83.08	chr5	44	1	453	717	266	140350181	140350446	5e-37	163
mc2	83.83	chr3	42	1	838	1103	266	199550733	199550469	8e-42	178
mc2	83.83	chr2	42	1	838	1103	266	232408414	232408678	8e-42	178
mc2	83.83	chr2	42	1	838	1103	266	232428599	232428863	8e-42	178
mc2	84.59	chr8	40	1	838	1103	266	161507708	161507444	1e-46	194
mc2	84.96	chr7	39	1	838	1103	266	93262035	93262299	5e-49	202
mc2	85.34	chr10	38	1	844	1109	266	110467409	110467145	2e-51	210
mc2	86.09	chr3	35	2	821	1085	266	159170525	159170789	9e-54	218
mc2	86.47	chr10	35	1	838	1103	266	139746882	139746618	1e-58	234
mc2	86.47	chr8	35	1	428	692	266	40761950	40761685	1e-58	234
mc2	86.47	chr8	34	2	844	1109	266	172550934	172551197	4e-56	226
mc2	87.97	chr1	24	3	2346	2609	266	7956662	7956403	3e-66	260
mc2	88.35	chr9	30	1	837	1102	266	107220204	107219940	2e-70	274
mc2	82.4	chr1	45	2	428	692	267	78013160	78012894	2e-30	141
mc2	83.15	chr8	44	1	838	1104	267	114307983	114308248	1e-37	165
mc2	85.39	chr3	37	2	838	1104	267	135412497	135412761	1e-49	204
mc2	85.77	chr3	37	1	838	1104	267	192223519	192223784	2e-54	220
mc2	88.01	chr1	31	1	1762	2028	267	275797882	275797617	1e-68	268
mc2	80.6	chr3	51	1	406	672	268	96668988	96668721	1e-21	111
mc2	80.97	chr1	49	2	437	703	268	161133287	161133021	1e-21	111
mc2	83.58	chr7	43	1	838	1105	268	4471075	4471341	1e-40	174
mc2	84.33	chr3	41	1	838	1105	268	14701540	14701806	2e-45	190
mc2	84.33	chr1	40	2	838	1105	268	47282006	47281741	5e-43	182
mc2	84.33	chr10	39	3	444	708	268	47047698	47047431	1e-40	174
mc2	84.33	chr8	40	2	461	726	268	29050207	29049940	5e-43	182
mc2	84.7	chr2	34	3	838	1105	268	215244953	215245213	2e-45	190
mc2	84.7	chr2	35	3	838	1105	268	108668157	108668418	8e-45	188
mc2	85.07	chr4	39	1	838	1105	268	41777317	41777583	3e-50	206
mc2	85.07	chr4	39	1	838	1105	268	151786100	151786366	3e-50	206
mc2	85.07	chr5	39	1	840	1107	268	49405139	49404873	3e-50	206
mc2	85.07	chr9	34	2	838	1105	268	128211810	128211549	3e-50	206
mc2	85.07	chr9	38	2	418	683	268	37973914	37974181	8e-48	198
mc2	85.45	chr10	38	1	838	1105	268	106107622	106107356	1e-52	214
mc2	85.45	chr7	37	1	1793	2058	268	128193626	128193893	4e-53	216
mc2	85.82	chr2	36	2	838	1105	268	4267393	4267658	1e-52	214
mc2	85.82	chr1	37	1	838	1105	268	251681823	251681557	6e-55	222
mc2	85.82	chr7	37	1	838	1105	268	96019099	96019365	6e-55	222
mc2	86.57	chr2	35	1	838	1105	268	57971870	57972136	1e-59	238
mc2	86.94	chr2	34	1	838	1105	268	116167047	116166781	4e-62	246
mc2	86.94	chr7	32	2	838	1105	268	78088235	78087971	2e-60	240
mc2	81.04	chr1	49	2	437	703	269	287898871	287898603	4e-22	113
mc2	81.41	chr3	41	3	838	1106	269	31876036	31876295	1e-25	125
mc2	81.41	chr2	49	1	407	674	269	128904685	128904953	6e-27	129
mc2	81.78	chr4	47	2	838	1106	269	8492727	8492461	6e-27	129
mc2	82.16	chr4	42	5	838	1106	269	195141763	195141501	1e-22	115
mc2	82.16	chr2	47	1	437	704	269	142356021	142356289	1e-31	145
mc2	82.16	chr6	45	2	838	1106	269	139163342	139163077	7e-30	139
mc2	82.53	chr3	42	2	838	1106	269	39524241	39524504	2e-33	151
mc2	82.53	chr2	45	2	838	1106	269	185303842	185304108	1e-31	145
mc2	82.53	chr8	46	1	825	1092	269	140835342	140835610	4e-34	153
mc2	82.53	chr9	35	3	838	1106	269	64133237	64132981	1e-34	155
mc2	82.53	chr9	42	3	838	1106	269	96980927	96980664	2e-30	141
mc2	82.9	chr4	42	2	838	1106	269	42177374	42177638	3e-35	157
mc2	82.9	chr5	45	1	838	1106	269	12247562	12247295	2e-36	161
mc2	82.9	chr2	45	1	838	1106	269	18690678	18690411	2e-36	161
mc2	82.9	chr1	39	2	838	1100	269	275322051	275322318	5e-37	163
mc2	82.9	chr6	40	2	838	1106	269	89941911	89942173	2e-36	161
mc2	82.9	chr6	45	1	838	1106	269	157480078	157479811	2e-36	161
mc2	82.9	chr6	43	3	838	1106	269	98052159	98051894	1e-31	145
mc2	83.27	chr6	44	1	838	1106	269	80914602	80914869	7e-39	168
mc2	83.27	chr6	43	2	838	1106	269	166494954	166495220	2e-36	161
mc2	83.27	chr6	41	3	838	1106	269	124731624	124731360	1e-34	155
mc2	83.27	chr9	41	2	838	1106	269	29682320	29682584	1e-37	165
mc2	83.64	chr4	44	0	838	1106	269	57906042	57905774	1e-43	184
mc2	83.64	chr4	43	1	838	1106	269	229931979	229932246	3e-41	176
mc2	83.64	chr4	41	2	838	1106	269	36012877	36012612	2e-39	170
mc2	83.64	chr3	42	2	838	1106	269	206548863	206548597	7e-39	168
mc2	83.64	chr3	41	3	838	1106	269	102546895	102546630	2e-36	161
mc2	83.64	chr5	42	2	838	1106	269	87528314	87528580	7e-39	168
mc2	83.64	chr5	42	2	426	692	269	92961300	92961032	7e-39	168
mc2	83.64	chr2	42	2	838	1106	269	12164460	12164194	7e-39	168
mc2	83.64	chr2	41	3	838	1106	269	179079437	179079702	2e-36	161
mc2	83.64	chr6	41	2	838	1106	269	131237747	131237482	2e-39	170
mc2	83.64	chr6	42	2	838	1106	269	63596972	63597238	7e-39	168
mc2	83.64	chr6	42	2	838	1106	269	95511857	95512123	7e-39	168
mc2	83.64	chr8	42	2	838	1106	269	61146684	61146950	7e-39	168
mc2	83.64	chr8	41	3	838	1106	269	5286371	5286106	2e-36	161
mc2	83.64	chr7	43	1	838	1106	269	155190046	155190313	3e-41	176
mc2	83.64	chr7	42	2	838	1106	269	11235685	11235951	7e-39	168
mc2	84.01	chr4	40	2	838	1106	269	33873049	33873314	8e-42	178
mc2	84.01	chr4	41	2	838	1106	269	204582109	204581843	3e-41	176
mc2	84.01	chr4	41	2	838	1106	269	221788458	221788724	3e-41	176
mc2	84.01	chr3	42	1	838	1106	269	25910028	25909761	1e-43	184
mc2	84.01	chr3	41	2	838	1106	269	164284243	164284509	3e-41	176
mc2	84.01	chr5	42	1	838	1106	269	36139978	36139711	1e-43	184
mc2	84.01	chr5	41	2	838	1106	269	21879493	21879227	3e-41	176
mc2	84.01	chr5	37	4	838	1106	269	15354573	15354311	1e-37	165
mc2	84.01	chr2	41	2	838	1106	269	96493557	96493291	3e-41	176
mc2	84.01	chr2	41	2	838	1106	269	158429414	158429680	3e-41	176
mc2	84.01	chr1	42	1	838	1106	269	289464794	289465061	1e-43	184
mc2	84.01	chr1	41	2	838	1106	269	132440047	132439781	3e-41	176
mc2	84.01	chr10	42	1	838	1106	269	9788691	9788958	1e-43	184
mc2	84.01	chr6	42	1	838	1106	269	103239832	103240099	1e-43	184
mc2	84.01	chr6	41	2	838	1106	269	38712719	38712985	3e-41	176
mc2	84.01	chr6	41	2	838	1106	269	163161497	163161231	3e-41	176
mc2	84.01	chr8	41	2	838	1106	269	3656394	3656128	3e-41	176
mc2	84.01	chr7	41	2	838	1106	269	11978334	11978068	3e-41	176
mc2	84.01	chr9	40	3	838	1105	269	25513826	25514092	7e-39	168
mc2	84.01	chr0	38	2	838	1106	269	1149616	1149353	5e-43	182
mc2	84.39	chr4	41	1	838	1106	269	214394757	214395024	5e-46	192
mc2	84.39	chr4	39	2	838	1106	269	202474570	202474835	3e-44	186
mc2	84.39	chr4	40	2	838	1106	269	70115098	70114832	1e-43	184
mc2	84.39	chr3	41	1	838	1106	269	29176265	29176532	5e-46	192
mc2	84.39	chr3	41	1	838	1106	269	42353089	42353356	5e-46	192
mc2	84.39	chr3	41	1	838	1106	269	84718039	84717772	5e-46	192
mc2	84.39	chr2	41	1	838	1106	269	38824178	38823911	5e-46	192
mc2	84.39	chr2	41	1	838	1106	269	89072190	89071923	5e-46	192
mc2	84.39	chr2	41	1	838	1106	269	124371928	124372195	5e-46	192
mc2	84.39	chr2	41	1	838	1106	269	154965766	154965499	5e-46	192
mc2	84.39	chr2	34	3	2355	2622	269	103325922	103325661	3e-44	186
mc2	84.39	chr1	41	1	838	1106	269	28856791	28856524	5e-46	192
mc2	84.39	chr1	37	2	838	1106	269	238776158	238775895	2e-45	190
mc2	84.39	chr1	39	2	838	1106	269	157264298	157264033	3e-44	186
mc2	84.39	chr1	40	2	838	1106	269	44810423	44810689	1e-43	184
mc2	84.39	chr1	40	2	838	1106	269	59030350	59030084	1e-43	184
mc2	84.39	chr1	40	2	838	1106	269	67104528	67104262	1e-43	184
mc2	84.39	chr10	40	2	838	1106	269	124439135	124438869	1e-43	184
mc2	84.39	chr6	41	1	838	1106	269	16797010	16797277	5e-46	192
mc2	84.39	chr6	41	1	838	1106	269	129537768	129538035	5e-46	192
mc2	84.39	chr7	41	1	838	1106	269	117499616	117499883	5e-46	192
mc2	84.39	chr9	41	1	838	1106	269	21387123	21387390	5e-46	192
mc2	84.39	chr9	41	1	838	1106	269	23160478	23160211	5e-46	192
mc2	84.39	chr9	41	1	838	1106	269	36314345	36314078	5e-46	192
mc2	84.76	chr4	40	1	838	1106	269	22090698	22090431	2e-48	200
mc2	84.76	chr4	38	2	838	1106	269	61438750	61438485	1e-46	194
mc2	84.76	chr4	39	2	838	1106	269	13038833	13039099	5e-46	192
mc2	84.76	chr4	39	2	838	1106	269	108296191	108295925	5e-46	192
mc2	84.76	chr4	39	2	838	1106	269	162358962	162358696	5e-46	192
mc2	84.76	chr3	38	2	838	1106	269	66362951	66363216	1e-46	194
mc2	84.76	chr5	40	1	838	1106	269	84382009	84381742	2e-48	200
mc2	84.76	chr5	39	2	838	1106	269	53930436	53930702	5e-46	192
mc2	84.76	chr2	39	2	838	1106	269	52528932	52529198	5e-46	192
mc2	84.76	chr1	40	1	838	1106	269	229399330	229399063	2e-48	200
mc2	84.76	chr1	39	2	838	1106	269	231174717	231174451	5e-46	192
mc2	84.76	chr1	39	2	838	1106	269	260558526	260558260	5e-46	192
mc2	84.76	chr1	39	2	838	1106	269	285153181	285153447	5e-46	192
mc2	84.76	chr1	39	2	838	1106	269	289919900	289920166	5e-46	192
mc2	84.76	chr10	39	2	838	1106	269	41476736	41477002	5e-46	192
mc2	84.76	chr6	40	1	838	1106	269	2732058	2732325	2e-48	200
mc2	84.76	chr6	36	2	838	1106	269	24050912	24051175	8e-48	198
mc2	84.76	chr6	39	2	838	1106	269	118569546	118569280	5e-46	192
mc2	84.76	chr6	39	2	838	1106	269	141400657	141400391	5e-46	192
mc2	84.76	chr6	39	2	838	1106	269	164837839	164837573	5e-46	192
mc2	84.76	chr8	37	2	838	1106	269	40274058	40273794	3e-47	196
mc2	84.76	chr7	40	1	838	1106	269	5745447	5745714	2e-48	200
mc2	84.76	chr7	39	2	838	1106	269	5295394	5295128	5e-46	192
mc2	84.76	chr7	39	2	838	1106	269	143471543	143471809	5e-46	192
mc2	84.76	chr9	39	2	838	1106	269	9041814	9042080	5e-46	192
mc2	85.13	chr4	38	2	838	1106	269	137542069	137542335	2e-48	200
mc2	85.13	chr4	37	3	838	1106	269	162595288	162595553	5e-46	192
mc2	85.13	chr3	39	1	838	1106	269	95718107	95717840	9e-51	208
mc2	85.13	chr3	39	1	838	1106	269	201062436	201062169	9e-51	208
mc2	85.13	chr3	39	1	838	1106	269	201073021	201073288	9e-51	208
mc2	85.13	chr3	35	2	838	1106	269	216886606	216886869	3e-50	206
mc2	85.13	chr3	36	3	838	1106	269	222238731	222238467	1e-46	194
mc2	85.13	chr5	39	1	838	1106	269	50305717	50305984	9e-51	208
mc2	85.13	chr5	39	1	838	1106	269	131980686	131980419	9e-51	208
mc2	85.13	chr5	38	2	838	1106	269	21736156	21735890	2e-48	200
mc2	85.13	chr2	39	1	838	1106	269	221974153	221974420	9e-51	208
mc2	85.13	chr2	38	2	838	1106	269	5256478	5256744	2e-48	200
mc2	85.13	chr2	38	2	838	1106	269	36616686	36616420	2e-48	200
mc2	85.13	chr2	37	3	838	1106	269	62644040	62643775	5e-46	192
mc2	85.13	chr2	37	3	838	1106	269	132393756	132393491	5e-46	192
mc2	85.13	chr1	39	1	838	1106	269	26420905	26421172	9e-51	208
mc2	85.13	chr1	39	1	838	1106	269	254821665	254821398	9e-51	208
mc2	85.13	chr10	38	2	838	1106	269	74825261	74825527	2e-48	200
mc2	85.13	chr10	38	2	838	1106	269	84159911	84159645	2e-48	200
mc2	85.13	chr10	38	2	838	1106	269	137900988	137900722	2e-48	200
mc2	85.13	chr7	39	1	838	1106	269	168325985	168325718	9e-51	208
mc2	85.13	chr9	39	1	838	1106	269	37501475	37501742	9e-51	208
mc2	85.13	chr9	39	1	838	1106	269	81805711	81805978	9e-51	208
mc2	85.13	chr9	38	2	838	1106	269	6207734	6208000	2e-48	200
mc2	85.13	chr9	38	2	838	1106	269	27951162	27951428	2e-48	200
mc2	85.5	chr3	38	1	838	1106	269	134934880	134934613	4e-53	216
mc2	85.5	chr2	38	1	838	1106	269	144250294	144250561	4e-53	216
mc2	85.5	chr2	37	2	838	1106	269	36619139	36618873	9e-51	208
mc2	85.5	chr2	37	2	838	1106	269	52569702	52569436	9e-51	208
mc2	85.5	chr1	38	1	838	1106	269	200213611	200213344	4e-53	216
mc2	85.5	chr1	37	2	838	1106	269	291125568	291125834	9e-51	208
mc2	85.5	chr10	38	1	838	1106	269	22142499	22142232	4e-53	216
mc2	85.5	chr10	37	2	838	1106	269	104058067	104057801	9e-51	208
mc2	85.5	chr8	38	1	838	1106	269	138972958	138972691	4e-53	216
mc2	85.5	chr7	37	2	838	1106	269	99314193	99313927	9e-51	208
mc2	85.5	chr7	37	2	838	1106	269	166067297	166067563	9e-51	208
mc2	85.5	chr7	36	3	838	1106	269	22621672	22621407	2e-48	200
mc2	85.5	chr9	38	1	838	1106	269	60258625	60258358	4e-53	216
mc2	85.5	chr9	37	2	838	1106	269	45205588	45205854	9e-51	208
mc2	85.87	chr1	37	1	838	1106	269	242330362	242330095	1e-55	224
mc2	85.87	chr10	37	1	838	1106	269	48832024	48832291	1e-55	224
mc2	85.87	chr6	36	2	838	1106	269	36166326	36166592	4e-53	216
mc2	85.87	chr7	37	1	838	1106	269	12481542	12481809	1e-55	224
mc2	85.87	chr7	37	1	838	1106	269	64798526	64798793	1e-55	224
mc2	85.87	chr7	37	1	838	1106	269	168186983	168186716	1e-55	224
mc2	85.87	chr7	36	2	838	1106	269	11779334	11779600	4e-53	216
mc2	85.87	chr9	37	1	838	1106	269	31183181	31183448	1e-55	224
mc2	85.87	chr9	36	2	838	1106	269	123385676	123385410	4e-53	216
mc2	86.25	chr4	36	1	838	1106	269	147651924	147652191	6e-58	232
mc2	86.25	chr4	35	2	838	1106	269	225917675	225917941	1e-55	224
mc2	86.25	chr2	36	1	838	1106	269	78739893	78740160	6e-58	232
mc2	86.25	chr1	35	2	838	1106	269	261254252	261253986	1e-55	224
mc2	86.25	chr10	36	1	838	1106	269	44361062	44360795	6e-58	232
mc2	86.25	chr8	35	2	838	1106	269	21126512	21126246	1e-55	224
mc2	86.62	chr4	35	1	838	1106	269	185391405	185391672	2e-60	240
mc2	86.62	chr3	34	2	838	1106	269	227616355	227616089	6e-58	232
mc2	86.62	chr1	35	1	838	1106	269	223134629	223134896	2e-60	240
mc2	86.62	chr10	35	1	838	1106	269	15923890	15924157	2e-60	240
mc2	86.62	chr7	35	1	838	1106	269	116510953	116511220	2e-60	240
mc2	86.62	chr9	34	2	838	1106	269	2185555	2185289	6e-58	232
mc2	86.99	chr2	34	1	839	1107	269	30184564	30184297	1e-62	248
mc2	87.36	chr1	33	1	838	1106	269	10643617	10643350	4e-65	256
mc2	87.73	chr1	32	1	839	1107	269	87417754	87417487	2e-67	264
mc2	80.37	chr4	52	1	432	700	270	196501001	196501270	2e-20	107
mc2	80.37	chr10	50	3	437	704	270	121703496	121703228	1e-15	91.7
mc2	80.74	chr8	41	2	838	1107	270	12784485	12784743	1e-25	125
mc2	81.11	chr1	29	2	838	1107	270	282796273	282796026	1e-34	155
mc2	81.85	chr7	47	2	838	1107	270	126062649	126062916	2e-27	131
mc2	82.59	chr4	43	4	839	1106	270	13627962	13627695	2e-27	131
mc2	82.59	chr8	44	3	838	1106	270	17716763	17716496	7e-30	139
mc2	83.33	chr4	44	1	838	1107	270	46135594	46135862	2e-39	170
mc2	83.7	chr4	43	1	837	1106	270	180502775	180503043	8e-42	178
mc2	83.7	chr4	41	3	838	1107	270	165574054	165573788	5e-37	163
mc2	83.7	chr1	42	1	838	1107	270	277563434	277563167	2e-42	180
mc2	83.7	chr9	43	1	838	1107	270	111835460	111835728	8e-42	178
mc2	84.07	chr4	42	1	837	1106	270	201733247	201733515	3e-44	186
mc2	84.07	chr4	40	2	838	1107	270	5464700	5464966	2e-42	180
mc2	84.07	chr3	42	1	838	1107	270	228385819	228385551	3e-44	186
mc2	84.07	chr3	42	1	838	1107	270	228387731	228387463	3e-44	186
mc2	84.07	chr6	40	2	838	1107	270	104916585	104916851	2e-42	180
mc2	84.07	chr6	37	3	838	1106	270	21578707	21578443	3e-41	176
mc2	84.07	chr8	41	2	838	1107	270	8819463	8819730	8e-42	178
mc2	84.44	chr3	41	1	838	1107	270	2883468	2883200	1e-46	194
mc2	84.44	chr3	40	2	838	1107	270	58715897	58716164	3e-44	186
mc2	84.44	chr1	41	1	838	1107	270	66500945	66501213	1e-46	194
mc2	84.44	chr1	41	1	837	1106	270	219285787	219286055	1e-46	194
mc2	84.44	chr1	36	3	838	1106	270	231627287	231627551	1e-43	184
mc2	84.44	chr7	39	3	838	1106	270	78145900	78146167	8e-42	178
mc2	84.44	chr9	41	1	838	1107	270	140500526	140500794	1e-46	194
mc2	84.81	chr4	40	1	838	1107	270	154479736	154479468	5e-49	202
mc2	84.81	chr5	38	2	838	1107	270	20197434	20197168	3e-47	196
mc2	84.81	chr10	40	1	838	1107	270	134198325	134198057	5e-49	202
mc2	84.81	chr8	40	1	838	1107	270	148180239	148179971	5e-49	202
mc2	84.81	chr8	39	2	837	1106	270	64256229	64256496	1e-46	194
mc2	84.81	chr7	38	3	838	1106	270	144371664	144371397	3e-44	186
mc2	85.19	chr4	39	1	838	1107	270	183351448	183351180	2e-51	210
mc2	85.19	chr4	35	2	838	1107	270	73736739	73737003	9e-51	208
mc2	85.19	chr3	39	1	838	1107	270	186059992	186059724	2e-51	210
mc2	85.19	chr3	39	1	838	1107	270	215779529	215779797	2e-51	210
mc2	85.19	chr5	39	1	838	1107	270	5796274	5796006	2e-51	210
mc2	85.19	chr5	39	1	838	1107	270	18771163	18770895	2e-51	210
mc2	85.19	chr5	39	1	838	1107	270	207598389	207598121	2e-51	210
mc2	85.19	chr5	37	3	838	1106	270	200836489	200836756	1e-46	194
mc2	85.19	chr2	39	1	838	1107	270	161156482	161156750	2e-51	210
mc2	85.19	chr2	35	2	837	1106	270	149241069	149241333	9e-51	208
mc2	85.19	chr1	39	1	838	1107	270	193633137	193633405	2e-51	210
mc2	85.19	chr1	39	1	838	1107	270	258941722	258941454	2e-51	210
mc2	85.19	chr1	35	2	838	1107	270	111740645	111740909	9e-51	208
mc2	85.19	chr6	39	1	838	1107	270	51949031	51949299	2e-51	210
mc2	85.19	chr6	39	1	838	1107	270	105278110	105278378	2e-51	210
mc2	85.19	chr6	35	2	838	1107	270	40717710	40717974	9e-51	208
mc2	85.19	chr7	35	2	838	1107	270	7612851	7612587	9e-51	208
mc2	85.19	chr7	35	2	838	1107	270	91397441	91397705	9e-51	208
mc2	85.19	chr7	36	3	838	1106	270	11913021	11913287	3e-47	196
mc2	85.56	chr4	34	2	838	1107	270	6445036	6445300	4e-53	216
mc2	85.56	chr4	34	2	838	1107	270	133761938	133762202	4e-53	216
mc2	85.56	chr3	38	1	838	1107	270	11011204	11010936	9e-54	218
mc2	85.56	chr3	38	1	838	1107	270	207775176	207775444	9e-54	218
mc2	85.56	chr3	36	2	838	1107	270	157526006	157526272	5e-52	212
mc2	85.56	chr2	38	1	838	1107	270	99116237	99115969	9e-54	218
mc2	85.56	chr2	37	2	837	1106	270	164564816	164564549	2e-51	210
mc2	85.56	chr1	37	2	838	1107	270	18758561	18758294	2e-51	210
mc2	85.56	chr1	37	2	838	1106	270	221555315	221555047	2e-51	210
mc2	85.56	chr10	38	1	838	1107	270	132621691	132621423	9e-54	218
mc2	85.56	chr10	34	2	838	1107	270	82718490	82718226	4e-53	216
mc2	85.56	chr6	34	2	838	1107	270	141782794	141782530	4e-53	216
mc2	85.56	chr9	38	1	838	1107	270	8355181	8355449	9e-54	218
mc2	85.56	chr9	38	1	838	1107	270	72316188	72315920	9e-54	218
mc2	85.56	chr9	38	1	838	1107	270	95552907	95553175	9e-54	218
mc2	85.56	chr9	38	1	838	1107	270	99800935	99801203	9e-54	218
mc2	85.56	chr0	38	1	837	1106	270	12170058	12170326	9e-54	218
mc2	85.93	chr4	32	3	838	1107	270	57613641	57613904	4e-53	216
mc2	85.93	chr3	37	1	837	1106	270	173075983	173076251	4e-56	226
mc2	85.93	chr3	36	2	838	1106	270	59479310	59479042	9e-54	218
mc2	85.93	chr1	37	1	838	1107	270	77640792	77641060	4e-56	226
mc2	85.93	chr1	37	1	838	1107	270	206321246	206321514	4e-56	226
mc2	85.93	chr1	37	1	838	1107	270	245795916	245796184	4e-56	226
mc2	85.93	chr8	37	1	838	1107	270	21357745	21358013	4e-56	226
mc2	85.93	chr7	37	1	838	1107	270	69087159	69087427	4e-56	226
mc2	85.93	chr7	36	2	838	1107	270	53310703	53310436	9e-54	218
mc2	85.93	chr9	37	1	838	1107	270	31329961	31329693	4e-56	226
mc2	85.93	chr9	37	1	838	1107	270	31330405	31330137	4e-56	226
mc2	86.3	chr2	36	1	838	1107	270	4421091	4420823	1e-58	234
mc2	86.3	chr2	36	1	838	1107	270	66804883	66804615	1e-58	234
mc2	86.3	chr2	36	1	838	1107	270	154433047	154432779	1e-58	234
mc2	86.3	chr10	34	2	838	1107	270	137043766	137043500	9e-57	228
mc2	86.3	chr10	35	2	838	1107	270	92099524	92099257	4e-56	226
mc2	86.3	chr6	36	1	838	1107	270	70023912	70023644	1e-58	234
mc2	86.3	chr6	36	1	838	1107	270	80555603	80555871	1e-58	234
mc2	86.3	chr6	36	1	838	1107	270	129803263	129803531	1e-58	234
mc2	86.3	chr9	36	1	838	1107	270	6138226	6138494	1e-58	234
mc2	86.3	chr9	36	1	838	1107	270	121308235	121308503	1e-58	234
mc2	86.67	chr4	35	1	838	1107	270	59216921	59216653	6e-61	242
mc2	86.67	chr4	35	1	838	1107	270	84706280	84706012	6e-61	242
mc2	86.67	chr3	35	1	838	1107	270	97073165	97072897	6e-61	242
mc2	86.67	chr3	35	1	838	1107	270	223219014	223219282	6e-61	242
mc2	86.67	chr5	35	1	838	1107	270	1711378	1711646	6e-61	242
mc2	86.67	chr5	35	1	838	1107	270	154336210	154335942	6e-61	242
mc2	86.67	chr5	35	1	838	1107	270	211578638	211578906	6e-61	242
mc2	86.67	chr2	35	1	838	1107	270	42992597	42992329	6e-61	242
mc2	86.67	chr2	35	1	838	1107	270	226027442	226027710	6e-61	242
mc2	86.67	chr1	35	1	838	1107	270	27614504	27614236	6e-61	242
mc2	86.67	chr1	35	1	838	1107	270	176505415	176505147	6e-61	242
mc2	86.67	chr10	35	1	838	1107	270	3797445	3797177	6e-61	242
mc2	86.67	chr10	35	1	838	1107	270	5176322	5176590	6e-61	242
mc2	86.67	chr10	35	1	838	1107	270	123874321	123874589	6e-61	242
mc2	86.67	chr10	35	1	838	1107	270	131658316	131658048	6e-61	242
mc2	86.67	chr10	33	2	838	1107	270	142418360	142418626	4e-59	236
mc2	86.67	chr6	35	1	838	1107	270	85724469	85724737	6e-61	242
mc2	86.67	chr6	35	1	838	1107	270	128868199	128867931	6e-61	242
mc2	86.67	chr6	34	2	838	1107	270	162624304	162624571	1e-58	234
mc2	86.67	chr8	35	1	838	1107	270	140971519	140971251	6e-61	242
mc2	86.67	chr8	35	1	838	1107	270	170784522	170784790	6e-61	242
mc2	86.67	chr8	34	2	838	1107	270	168922416	168922683	1e-58	234
mc2	86.67	chr7	35	1	838	1107	270	58050133	58049865	6e-61	242
mc2	86.67	chr9	35	1	838	1107	270	119455448	119455716	6e-61	242
mc2	86.67	chr9	35	1	838	1107	270	121325480	121325748	6e-61	242
mc2	87.04	chr4	34	1	838	1107	270	79162837	79163105	3e-63	250
mc2	87.04	chr3	34	1	838	1107	270	32995300	32995568	3e-63	250
mc2	87.04	chr3	34	1	838	1107	270	36621734	36621466	3e-63	250
mc2	87.04	chr3	34	1	838	1107	270	144391196	144391464	3e-63	250
mc2	87.04	chr3	34	1	838	1107	270	200244584	200244852	3e-63	250
mc2	87.04	chr5	34	1	838	1107	270	46531196	46531464	3e-63	250
mc2	87.04	chr5	32	2	837	1106	270	181983455	181983189	2e-61	244
mc2	87.04	chr2	34	1	838	1107	270	46306705	46306437	3e-63	250
mc2	87.04	chr2	34	1	838	1107	270	51190049	51190317	3e-63	250
mc2	87.04	chr1	34	1	838	1107	270	7455280	7455548	3e-63	250
mc2	87.04	chr1	33	2	838	1107	270	9528270	9528003	6e-61	242
mc2	87.04	chr10	34	1	838	1107	270	53621925	53622193	3e-63	250
mc2	87.04	chr6	34	1	838	1107	270	11082029	11081761	3e-63	250
mc2	87.04	chr6	34	1	838	1107	270	85704272	85704540	3e-63	250
mc2	87.04	chr6	34	1	838	1107	270	85726075	85726343	3e-63	250
mc2	87.04	chr6	34	1	838	1107	270	94060411	94060143	3e-63	250
mc2	87.04	chr6	34	1	838	1107	270	165110966	165111234	3e-63	250
mc2	87.04	chr6	34	1	838	1107	270	167944758	167945026	3e-63	250
mc2	87.04	chr6	33	2	838	1107	270	120690460	120690727	6e-61	242
mc2	87.04	chr7	34	1	838	1107	270	399624	399356	3e-63	250
mc2	87.04	chr7	33	2	838	1107	270	151964845	151965112	6e-61	242
mc2	87.04	chr9	34	1	838	1107	270	92727246	92727514	3e-63	250
mc2	87.04	chr9	34	1	838	1107	270	127198476	127198744	3e-63	250
mc2	87.41	chr4	33	1	838	1107	270	49950754	49951022	1e-65	258
mc2	87.41	chr4	33	1	838	1107	270	130224925	130225193	1e-65	258
mc2	87.41	chr4	33	1	838	1107	270	206305175	206305443	1e-65	258
mc2	87.41	chr3	33	1	838	1107	270	53142357	53142625	1e-65	258
mc2	87.41	chr3	33	1	838	1107	270	197520253	197520521	1e-65	258
mc2	87.41	chr5	33	1	838	1107	270	8533337	8533605	1e-65	258
mc2	87.41	chr5	33	1	838	1107	270	56130272	56130004	1e-65	258
mc2	87.41	chr5	33	1	838	1107	270	207157580	207157312	1e-65	258
mc2	87.41	chr2	33	1	838	1107	270	71494269	71494001	1e-65	258
mc2	87.41	chr2	33	1	838	1107	270	142616881	142616613	1e-65	258
mc2	87.41	chr1	33	1	838	1107	270	182701715	182701447	1e-65	258
mc2	87.41	chr1	33	1	838	1107	270	215200064	215200332	1e-65	258
mc2	87.41	chr1	33	1	838	1107	270	225519905	225519637	1e-65	258
mc2	87.41	chr1	33	1	838	1107	270	230806975	230806707	1e-65	258
mc2	87.41	chr1	33	1	838	1107	270	279305529	279305261	1e-65	258
mc2	87.41	chr10	33	1	838	1107	270	140304408	140304140	1e-65	258
mc2	87.41	chr6	33	1	838	1107	270	142692374	142692642	1e-65	258
mc2	87.41	chr6	33	1	838	1107	270	152692767	152692499	1e-65	258
mc2	87.41	chr6	33	1	838	1107	270	153078836	153079104	1e-65	258
mc2	87.41	chr8	33	1	838	1107	270	153683187	153682919	1e-65	258
mc2	87.41	chr7	33	1	838	1107	270	9963543	9963811	1e-65	258
mc2	87.41	chr7	33	1	838	1107	270	21315667	21315935	1e-65	258
mc2	87.41	chr7	33	1	838	1107	270	40231238	40231506	1e-65	258
mc2	87.41	chr7	33	1	838	1107	270	158546754	158546486	1e-65	258
mc2	87.41	chr9	33	1	838	1107	270	35376922	35376654	1e-65	258
mc2	87.41	chr9	33	1	838	1107	270	130224290	130224022	1e-65	258
mc2	87.41	chr9	33	1	838	1107	270	141430677	141430945	1e-65	258
mc2	87.78	chr4	32	1	838	1107	270	1811577	1811309	4e-68	266
mc2	87.78	chr4	32	1	838	1107	270	236158993	236159261	4e-68	266
mc2	87.78	chr3	32	1	838	1107	270	187091471	187091739	4e-68	266
mc2	87.78	chr5	32	1	838	1107	270	188265214	188264946	4e-68	266
mc2	87.78	chr5	32	1	838	1107	270	190485356	190485624	4e-68	266
mc2	87.78	chr1	32	1	838	1107	270	96102326	96102058	4e-68	266
mc2	87.78	chr1	32	1	838	1107	270	230800072	230799804	4e-68	266
mc2	87.78	chr1	32	1	838	1107	270	275797273	275797005	4e-68	266
mc2	87.78	chr10	32	1	838	1107	270	24694111	24693843	4e-68	266
mc2	87.78	chr6	32	1	838	1107	270	88001750	88002018	4e-68	266
mc2	87.78	chr6	32	1	838	1107	270	111818212	111817944	4e-68	266
mc2	87.78	chr8	32	1	838	1107	270	16810244	16810512	4e-68	266
mc2	87.78	chr8	32	1	838	1107	270	21868494	21868226	4e-68	266
mc2	87.78	chr8	32	1	838	1107	270	93134719	93134451	4e-68	266
mc2	87.78	chr8	32	1	838	1107	270	112233551	112233283	4e-68	266
mc2	87.78	chr8	32	1	838	1107	270	153729072	153729340	4e-68	266
mc2	87.78	chr7	32	1	838	1107	270	60216221	60215953	4e-68	266
mc2	87.78	chr9	32	1	838	1107	270	145371563	145371831	4e-68	266
mc2	88.15	chr4	31	1	838	1107	270	233383547	233383815	2e-70	274
mc2	88.15	chr3	31	1	838	1107	270	72548161	72547893	2e-70	274
mc2	88.15	chr3	31	1	838	1107	270	122126382	122126650	2e-70	274
mc2	88.15	chr3	31	1	838	1107	270	200233572	200233304	2e-70	274
mc2	88.15	chr5	31	1	857	1126	270	77676679	77676947	2e-70	274
mc2	88.15	chr2	31	1	838	1107	270	40267212	40266944	2e-70	274
mc2	88.15	chr2	31	1	838	1107	270	103710128	103710396	2e-70	274
mc2	88.15	chr1	31	1	838	1107	270	15034462	15034194	2e-70	274
mc2	88.15	chr1	31	1	838	1107	270	46057949	46057681	2e-70	274
mc2	88.15	chr1	31	1	838	1107	270	58126217	58125949	2e-70	274
mc2	88.15	chr6	31	1	838	1107	270	148142839	148142571	2e-70	274
mc2	88.15	chr7	31	1	838	1107	270	29457152	29457420	2e-70	274
mc2	88.52	chr6	30	1	838	1107	270	78865771	78866039	7e-73	281
mc2	80.44	chr4	52	1	437	706	271	146470092	146469822	6e-21	109
mc2	80.81	chr1	51	1	437	706	271	244737327	244737597	2e-23	117
mc2	83.03	chr2	36	2	821	1091	271	45329278	45329018	5e-40	172
mc2	83.76	chr4	40	2	837	1107	271	102590274	102590540	3e-41	176
mc2	83.76	chr1	43	1	437	706	271	138712276	138712546	2e-42	180
mc2	83.76	chr1	43	1	437	706	271	138768966	138768696	2e-42	180
mc2	83.76	chr1	40	2	837	1107	271	282056929	282056663	3e-41	176
mc2	84.5	chr5	37	4	838	1106	271	144466812	144467079	1e-40	174
mc2	84.5	chr2	40	2	844	1114	271	210746573	210746305	8e-45	188
mc2	84.5	chr7	41	1	836	1106	271	158132551	158132282	3e-47	196
mc2	84.87	chr4	38	3	839	1107	271	233173583	233173314	8e-45	188
mc2	84.87	chr2	39	2	838	1107	271	212575438	212575169	3e-47	196
mc2	84.87	chr10	37	2	836	1106	271	82741542	82741808	2e-48	200
mc2	85.24	chr3	30	4	838	1107	271	221241436	221241697	2e-48	200
mc2	85.61	chr6	36	2	838	1107	271	85701054	85701322	1e-52	214
mc2	85.61	chr8	38	1	836	1106	271	139840215	139840484	2e-54	220
mc2	85.98	chr6	36	2	838	1107	271	14997288	14997557	2e-54	220
mc2	86.35	chr5	35	2	838	1107	271	35281049	35280780	9e-57	228
mc2	86.72	chr6	34	2	838	1107	271	3646885	3647154	4e-59	236
mc2	86.72	chr6	34	2	838	1107	271	85707823	85708092	4e-59	236
mc2	87.08	chr9	34	1	837	1107	271	148546815	148546546	6e-64	252
mc2	87.45	chr1	32	2	838	1107	271	169435083	169434814	6e-64	252
mc2	82.35	chr3	46	2	437	706	272	65905039	65904768	4e-31	143
mc2	82.72	chr2	45	2	437	706	272	105418695	105418424	2e-33	151
mc2	83.46	chr1	40	2	836	1107	272	54427780	54427514	5e-40	172
mc2	84.93	chr3	39	2	437	707	272	79826651	79826381	8e-48	198
mc2	84.93	chr3	39	2	838	1109	272	133981840	133981571	8e-48	198
mc2	84.93	chr6	40	1	836	1107	272	159737932	159738202	3e-50	206
mc2	84.93	chr6	34	3	838	1107	272	32757925	32757659	8e-48	198
mc2	85.29	chr2	38	2	836	1107	272	20718567	20718836	3e-50	206
mc2	85.29	chr10	38	2	837	1107	272	93747902	93748172	3e-50	206
mc2	86.03	chr8	36	2	428	697	272	105574933	105575204	6e-55	222
mc2	86.4	chr2	36	1	836	1107	272	89073813	89073543	1e-59	238
mc2	87.87	chr1	29	2	843	1114	272	17191094	17190827	4e-68	266
mc2	90.44	chr5	25	1	825	1096	272	48704725	48704455	5e-86	325
mc2	90.44	chr5	25	1	825	1096	272	48756148	48756418	5e-86	325
mc2	80.95	chr5	51	1	442	713	273	104803621	104803349	2e-24	121
mc2	82.42	chr1	38	4	838	1106	273	271002676	271002410	2e-30	141
mc2	82.78	chr1	42	2	838	1106	273	162014461	162014732	7e-36	159
mc2	84.98	chr6	30	4	878	1150	273	129311272	129311011	8e-48	198
mc2	85.71	chr5	38	1	838	1110	273	194781216	194781487	1e-55	224
mc2	85.71	chr5	35	3	838	1107	273	70339169	70339440	2e-51	210
mc2	85.71	chr8	37	1	837	1109	273	143852572	143852302	4e-56	226
mc2	86.08	chr5	31	2	2359	2630	273	49405139	49404873	1e-58	234
mc2	86.45	chr3	33	4	838	1107	273	97000554	97000283	4e-53	216
mc2	86.81	chr7	35	1	837	1109	273	160859768	160859497	1e-62	248
mc2	87.55	chr8	32	2	837	1109	273	112194343	112194073	4e-65	256
mc2	87.55	chr7	33	1	837	1109	273	169790053	169790324	2e-67	264
mc2	93.04	chr10	17	2	879	1150	273	81437256	81437527	6e-101	375
mc2	80.29	chr4	51	3	437	708	274	23570221	23569949	1e-15	91.7
mc2	81.02	chr10	51	1	445	717	274	14180750	14181023	4e-25	123
mc2	81.39	chr0	40	3	454	726	274	3136719	3136456	2e-27	131
mc2	82.48	chr2	47	1	426	698	274	219574670	219574397	1e-34	155
mc2	83.58	chr8	40	2	838	1107	274	82924914	82925186	3e-41	176
mc2	83.58	chr7	44	1	465	737	274	20920673	20920400	8e-42	178
mc2	83.94	chr8	43	1	445	717	274	693860	694133	3e-44	186
mc2	85.77	chr2	35	4	1356	1627	274	107383277	107383006	2e-36	161
mc2	85.77	chr10	38	1	465	737	274	26115584	26115857	4e-56	226
mc2	89.05	chr5	23	2	2377	2649	274	77676680	77676947	3e-78	299
mc2	90.15	chr4	25	2	825	1097	274	119318583	119318311	2e-82	313
mc2	96.35	chr6	10	0	886	1159	274	87515382	87515655	9e-128	464
mc2	80.36	chr2	52	2	454	726	275	28806410	28806684	1e-18	101
mc2	80.36	chr7	50	2	453	726	275	128983788	128983517	9e-20	105
mc2	80.73	chr2	52	1	453	726	275	116324067	116323793	2e-23	117
mc2	81.09	chr2	45	2	453	726	275	67961582	67961850	3e-26	127
mc2	81.82	chr10	48	2	453	726	275	53970375	53970648	4e-28	133
mc2	82.55	chr1	46	2	876	1150	275	277499209	277499481	7e-33	149
mc2	82.91	chr2	45	2	444	717	275	120329800	120329527	3e-35	157
mc2	82.91	chr8	46	1	453	726	275	52232207	52231933	1e-37	165
mc2	84	chr4	42	2	454	726	275	127439080	127438806	2e-42	180
mc2	84	chr4	42	2	454	726	275	127507642	127507916	2e-42	180
mc2	84	chr1	43	1	428	701	275	116820996	116821270	8e-45	188
mc2	86.18	chr1	36	2	453	726	275	71501533	71501806	9e-57	228
mc2	86.18	chr1	36	2	453	726	275	71507411	71507684	9e-57	228
mc2	86.18	chr8	37	1	840	1114	275	151744656	151744929	4e-59	236
mc2	86.18	chr7	28	3	877	1150	275	19790716	19790451	1e-58	234
mc2	91.64	chr4	22	1	876	1150	275	175525991	175526264	6e-95	355
mc2	93.82	chr8	17	0	821	1095	275	155380876	155381150	1e-111	410
mc2	94.55	chr6	13	2	1855	2129	275	89655521	89655249	1e-111	410
mc2	80.07	chr5	49	3	444	717	276	109258715	109258986	3e-16	93.7
mc2	81.52	chr7	48	3	432	705	276	170435957	170436231	6e-24	119
mc2	81.88	chr9	49	1	453	727	276	29622316	29622041	4e-31	143
mc2	82.25	chr7	47	2	427	701	276	6574765	6575039	4e-31	143
mc2	82.61	chr4	47	1	443	717	276	70496112	70495837	7e-36	159
mc2	82.61	chr8	47	1	831	1106	276	15843007	15842733	7e-36	159
mc2	82.97	chr7	46	1	427	701	276	6535191	6535466	3e-38	167
mc2	84.06	chr5	42	2	831	1106	276	71221603	71221876	5e-43	182
mc2	84.78	chr5	38	2	825	1100	276	137467252	137467523	5e-49	202
mc2	85.51	chr1	39	1	839	1114	276	264289223	264289497	6e-55	222
mc2	85.51	chr10	39	1	839	1114	276	12589439	12589713	6e-55	222
mc2	85.51	chr7	37	2	443	717	276	50692692	50692419	4e-53	216
mc2	85.87	chr3	38	1	839	1114	276	48576332	48576606	2e-57	230
mc2	86.59	chr8	36	1	839	1114	276	136210548	136210274	4e-62	246
mc2	80.51	chr3	53	1	426	701	277	40950410	40950134	4e-22	113
mc2	80.51	chr5	53	1	442	717	277	138134105	138134381	4e-22	113
mc2	80.87	chr1	51	2	426	701	277	89536689	89536964	4e-22	113
mc2	81.23	chr3	51	1	442	717	277	49771916	49771640	6e-27	129
mc2	82.67	chr5	47	1	426	701	277	113654211	113653935	2e-36	161
mc2	83.03	chr9	46	1	442	717	277	144637240	144637516	7e-39	168
mc2	83.75	chr4	37	3	442	717	277	217531727	217531458	8e-42	178
mc2	83.75	chr5	43	2	831	1107	277	14510290	14510564	3e-41	176
mc2	84.84	chr4	31	3	839	1114	277	42666477	42666211	9e-51	208
mc2	84.84	chr6	41	1	838	1114	277	85764654	85764929	9e-51	208
mc2	84.84	chr6	40	2	838	1114	277	19538868	19538594	2e-48	200
mc2	84.84	chr7	41	1	442	717	277	87062992	87062716	9e-51	208
mc2	84.84	chr9	41	1	442	717	277	35180385	35180661	9e-51	208
mc2	85.2	chr4	40	1	838	1114	277	155218461	155218736	4e-53	216
mc2	85.56	chr3	39	1	831	1107	277	25227366	25227641	1e-55	224
mc2	85.56	chr5	39	1	831	1107	277	92032855	92032580	1e-55	224
mc2	85.56	chr1	39	1	442	717	277	47687129	47687405	1e-55	224
mc2	85.56	chr1	39	1	442	717	277	47692160	47692436	1e-55	224
mc2	85.56	chr10	36	2	838	1114	277	128175310	128175038	2e-54	220
mc2	85.92	chr5	38	1	442	717	277	92846990	92847266	6e-58	232
mc2	85.92	chr10	38	1	838	1114	277	114285849	114286124	6e-58	232
mc2	85.92	chr8	38	1	838	1114	277	85884017	85883742	6e-58	232
mc2	86.28	chr1	36	2	831	1107	277	295338916	295338642	6e-58	232
mc2	86.28	chr8	31	2	2362	2637	277	136610705	136610435	6e-61	242
mc2	86.64	chr6	36	1	838	1114	277	125144168	125144443	1e-62	248
mc2	87	chr3	35	1	838	1114	277	13677124	13677399	4e-65	256
mc2	87.36	chr1	34	1	838	1114	277	288224096	288223821	2e-67	264
mc2	88.09	chr3	32	1	838	1114	277	181021022	181020747	3e-72	280
mc2	90.97	chr8	24	1	883	1159	277	160786920	160786645	2e-91	343
mc2	82.01	chr6	49	1	442	718	278	100245060	100244783	3e-32	147
mc2	82.37	chr6	48	1	442	718	278	100250156	100249879	1e-34	155
mc2	82.73	chr2	47	1	437	713	278	115215227	115215504	5e-37	163
mc2	83.81	chr4	43	2	829	1106	278	198443950	198443675	8e-42	178
mc2	84.17	chr3	34	3	838	1107	278	8223390	8223115	5e-46	192
mc2	84.53	chr3	38	4	838	1114	278	181385301	181385574	2e-42	180
mc2	85.25	chr4	40	1	829	1106	278	24469929	24470205	9e-54	218
mc2	85.25	chr1	39	2	825	1101	278	27865432	27865156	2e-51	210
mc2	85.25	chr10	39	2	838	1114	278	75162501	75162225	2e-51	210
mc2	85.61	chr5	38	2	837	1114	278	157830334	157830609	9e-54	218
mc2	85.61	chr7	38	2	821	1098	278	151346239	151346514	9e-54	218
mc2	86.33	chr1	36	2	837	1114	278	208544120	208543845	1e-58	234
mc2	86.69	chr5	36	1	837	1114	278	5932584	5932860	3e-63	250
mc2	87.05	chr1	35	1	837	1114	278	258479818	258479542	1e-65	258
mc2	87.41	chr9	33	2	837	1114	278	91396093	91395818	1e-65	258
mc2	87.77	chr8	33	1	837	1114	278	35840991	35840715	2e-70	274
mc2	88.13	chr1	32	1	837	1114	278	265952973	265952697	7e-73	281
mc2	94.24	chr1	14	2	144	419	278	187482351	187482628	5e-111	408
mc2	82.08	chr2	48	2	465	742	279	116156796	116157073	2e-30	141
mc2	82.08	chr2	48	2	465	742	279	116162354	116162631	2e-30	141
mc2	83.15	chr1	46	1	836	1114	279	176385302	176385579	5e-40	172
mc2	83.51	chr1	44	2	837	1114	279	207651925	207652202	5e-40	172
mc2	84.59	chr1	36	3	838	1114	279	280213901	280214174	3e-47	196
mc2	84.95	chr1	40	2	837	1114	279	23761483	23761760	1e-49	204
mc2	85.3	chr9	40	1	831	1109	279	107757178	107756901	2e-54	220
mc2	87.81	chr3	31	2	821	1099	279	19656568	19656843	3e-69	270
mc2	89.96	chr10	24	3	839	1117	279	84391936	84391662	3e-81	309
mc2	90.32	chr3	26	1	833	1111	279	189191998	189192275	9e-88	331
mc2	81.79	chr5	49	2	427	705	280	157424296	157424018	1e-28	135
mc2	82.5	chr2	48	1	428	706	280	140977227	140976948	7e-36	159
mc2	83.93	chr1	42	2	838	1114	280	172855955	172855676	1e-43	184
mc2	85	chr10	40	2	823	1101	280	131723683	131723405	3e-50	206
mc2	88.57	chr4	30	2	1358	1636	280	201514207	201513929	6e-64	252
mc2	90.36	chr1	25	2	825	1103	280	226210600	226210878	5e-86	325
mc2	92.14	chr4	22	0	825	1104	280	244020169	244020448	1e-102	381
mc2	93.93	chr2	17	0	879	1158	280	45370070	45370349	1e-114	420
mc2	80.07	chr1	55	1	437	716	281	2263799	2264079	9e-20	105
mc2	80.07	chr6	53	3	385	662	281	74610998	74610718	5e-15	89.7
mc2	80.43	chr2	53	2	428	706	281	140915663	140915383	9e-20	105
mc2	81.14	chr4	52	1	406	685	281	108066896	108067176	6e-27	129
mc2	81.49	chr10	50	2	426	705	281	13764542	13764263	6e-27	129
mc2	81.85	chr1	49	2	428	706	281	173762167	173762447	3e-29	137
mc2	81.85	chr1	49	2	428	706	281	173803289	173803009	3e-29	137
mc2	83.27	chr6	46	1	1726	2005	281	139046937	139047217	3e-41	176
mc2	84.7	chr3	42	1	825	1105	281	191346765	191347044	9e-51	208
mc2	84.7	chr10	40	2	836	1114	281	90290073	90289794	5e-49	202
mc2	85.05	chr2	41	1	825	1105	281	194833452	194833173	4e-53	216
mc2	85.05	chr8	41	1	826	1106	281	102427830	102427551	4e-53	216
mc2	86.12	chr2	38	1	821	1101	281	34282984	34282705	2e-60	240
mc2	86.48	chr7	36	1	825	1105	281	48012828	48013106	3e-63	250
mc2	86.83	chr5	36	1	426	705	281	60933380	60933660	4e-65	256
mc2	87.19	chr5	35	1	426	705	281	60939085	60939365	2e-67	264
mc2	90.75	chr4	25	1	426	705	281	190853654	190853934	2e-91	343
mc2	80.85	chr4	53	1	437	717	282	59950169	59950450	4e-25	123
mc2	81.21	chr6	52	1	437	717	282	15862422	15862703	2e-27	131
mc2	81.21	chr9	52	1	426	706	282	70099430	70099149	2e-27	131
mc2	81.91	chr4	48	3	426	705	282	186243487	186243767	2e-27	131
mc2	81.91	chr8	49	2	382	661	282	71875219	71874938	7e-30	139
mc2	82.27	chr3	49	1	426	706	282	122432819	122433100	1e-34	155
mc2	82.27	chr3	49	1	437	717	282	133273208	133273489	1e-34	155
mc2	82.27	chr6	49	1	437	717	282	69249254	69249535	1e-34	155
mc2	82.62	chr5	48	1	437	717	282	93393426	93393145	5e-37	163
mc2	82.62	chr10	48	1	437	717	282	63707279	63706998	5e-37	163
mc2	82.98	chr6	42	1	833	1114	282	23596989	23596714	2e-42	180
mc2	83.33	chr3	46	1	426	706	282	78970053	78970334	8e-42	178
mc2	83.33	chr3	46	1	426	706	282	79113041	79113322	8e-42	178
mc2	83.33	chr7	45	2	425	705	282	62700882	62701162	2e-39	170
mc2	83.69	chr2	33	6	837	1107	282	151758026	151757747	2e-36	161
mc2	84.04	chr3	43	2	437	717	282	79904287	79904567	3e-44	186
mc2	84.04	chr1	43	2	825	1106	282	63556224	63555945	3e-44	186
mc2	84.04	chr10	44	1	826	1107	282	4202314	4202034	1e-46	194
mc2	84.04	chr8	44	1	437	717	282	39682574	39682293	1e-46	194
mc2	84.04	chr7	44	1	476	756	282	87553645	87553926	1e-46	194
mc2	84.04	chr9	44	1	826	1107	282	139482205	139481925	1e-46	194
mc2	84.4	chr3	43	1	826	1107	282	223382677	223382957	5e-49	202
mc2	84.4	chr5	43	1	826	1107	282	209061251	209061531	5e-49	202
mc2	84.4	chr7	43	1	826	1107	282	126993314	126993034	5e-49	202
mc2	84.75	chr4	42	1	826	1107	282	49878872	49879152	2e-51	210
mc2	84.75	chr3	42	1	826	1107	282	6545689	6545969	2e-51	210
mc2	84.75	chr6	42	1	825	1106	282	38734338	38734618	2e-51	210
mc2	84.75	chr6	42	1	826	1107	282	65534325	65534605	2e-51	210
mc2	84.75	chr9	42	1	826	1107	282	113724976	113725256	2e-51	210
mc2	84.75	chr9	42	1	826	1107	282	137867611	137867891	2e-51	210
mc2	85.11	chr4	25	4	2358	2637	282	42666477	42666211	2e-54	220
mc2	85.11	chr10	41	1	825	1106	282	134120267	134119987	9e-54	218
mc2	85.11	chr6	41	1	826	1107	282	90262409	90262129	9e-54	218
mc2	85.11	chr7	40	2	1356	1637	282	140806927	140806648	1e-40	174
mc2	85.46	chr3	40	1	826	1107	282	36825043	36825323	4e-56	226
mc2	85.46	chr3	40	1	826	1107	282	49173812	49174092	4e-56	226
mc2	85.46	chr5	40	1	428	708	282	82483992	82484273	4e-56	226
mc2	85.46	chr1	40	1	437	717	282	78246571	78246290	4e-56	226
mc2	85.46	chr10	40	1	826	1107	282	117593581	117593861	4e-56	226
mc2	86.17	chr3	38	1	825	1106	282	139516788	139516508	6e-61	242
mc2	86.17	chr5	38	1	437	717	282	101331664	101331945	6e-61	242
mc2	86.52	chr4	37	1	437	717	282	121271477	121271758	3e-63	250
mc2	86.88	chr8	35	2	476	756	282	26963530	26963810	3e-63	250
mc2	86.88	chr7	36	1	825	1106	282	84755191	84754911	1e-65	258
mc2	87.59	chr6	34	1	825	1106	282	102268099	102268379	2e-70	274
mc2	89.01	chr9	29	2	825	1106	282	9103339	9103060	1e-77	297
mc2	81.27	chr3	48	2	437	718	283	223133673	223133395	2e-27	131
mc2	81.27	chr8	51	2	426	707	283	41465758	41466039	1e-25	125
mc2	81.98	chr10	49	2	437	717	283	1783556	1783274	2e-30	141
mc2	82.69	chr3	48	1	426	707	283	98627204	98626922	1e-37	165
mc2	82.69	chr5	47	2	437	717	283	173760282	173760564	3e-35	157
mc2	82.69	chr10	48	1	445	726	283	20982330	20982048	1e-37	165
mc2	82.69	chr10	47	2	437	717	283	1789198	1788916	3e-35	157
mc2	82.69	chr6	48	1	437	718	283	120111008	120111290	1e-37	165
mc2	83.04	chr8	47	1	426	707	283	96810918	96810636	5e-40	172
mc2	84.1	chr1	44	1	825	1107	283	212418232	212417951	3e-47	196
mc2	84.1	chr1	43	2	437	717	283	116865351	116865069	8e-45	188
mc2	84.1	chr8	44	1	825	1107	283	142451708	142451989	3e-47	196
mc2	84.45	chr10	44	0	825	1107	283	132619796	132619514	5e-52	212
mc2	84.45	chr9	43	1	825	1107	283	141070634	141070353	1e-49	204
mc2	84.81	chr4	41	2	826	1107	283	233724358	233724077	1e-49	204
mc2	84.81	chr5	40	2	825	1107	283	173472733	173472454	3e-50	206
mc2	84.81	chr2	42	1	426	707	283	174145449	174145731	5e-52	212
mc2	84.81	chr2	42	1	426	707	283	174201301	174201583	5e-52	212
mc2	85.51	chr2	40	1	825	1107	283	62808269	62808550	9e-57	228
mc2	85.51	chr9	40	1	825	1107	283	12240242	12240523	9e-57	228
mc2	85.51	chr9	40	1	825	1107	283	25480278	25479997	9e-57	228
mc2	85.87	chr6	39	1	825	1107	283	86687590	86687309	4e-59	236
mc2	86.22	chr3	36	2	825	1107	283	118067422	118067143	1e-59	238
mc2	86.57	chr4	36	2	825	1107	283	34445319	34445599	2e-61	244
mc2	86.57	chr5	37	1	825	1107	283	163749872	163749591	6e-64	252
mc2	86.93	chr10	36	1	825	1107	283	101921580	101921861	3e-66	260
mc2	87.99	chr3	32	2	426	706	283	69099230	69099512	4e-71	276
mc2	90.46	chr8	24	2	825	1107	283	70751068	70750789	2e-88	333
mc2	80.63	chr6	54	1	426	708	284	81949739	81950022	6e-24	119
mc2	82.04	chr6	50	1	426	708	284	18850663	18850946	2e-33	151
mc2	83.1	chr6	47	1	826	1109	284	77680292	77680010	1e-40	174
mc2	83.45	chr9	46	1	426	708	284	5810514	5810797	5e-43	182
mc2	83.8	chr3	45	1	823	1106	284	202216446	202216728	2e-45	190
mc2	85.21	chr4	41	1	831	1114	284	124906266	124905984	6e-55	222
mc2	85.21	chr8	41	1	823	1106	284	75309874	75309592	6e-55	222
mc2	85.56	chr1	39	2	831	1114	284	53103556	53103275	6e-55	222
mc2	85.56	chr1	39	2	831	1114	284	78264344	78264625	6e-55	222
mc2	85.92	chr1	39	1	442	724	284	168651768	168651485	1e-59	238
mc2	89.44	chr1	28	2	837	1120	284	61360146	61360427	3e-81	309
mc2	80.35	chr7	55	1	443	726	285	153602326	153602042	4e-22	113
mc2	81.75	chr1	50	2	442	725	285	75586637	75586354	3e-29	137
mc2	81.75	chr6	50	2	426	708	285	18980160	18979876	3e-29	137
mc2	82.46	chr1	48	2	443	726	285	125994088	125994371	4e-34	153
mc2	82.81	chr2	47	2	825	1109	285	2346912	2347194	2e-36	161
mc2	83.51	chr1	35	2	821	1105	285	231409142	231408870	3e-47	196
mc2	83.51	chr9	45	2	442	725	285	68714258	68713975	3e-41	176
mc2	84.21	chr6	43	2	825	1109	285	123455038	123455320	5e-46	192
mc2	84.56	chr3	34	3	875	1158	285	154362097	154362372	3e-50	206
mc2	84.56	chr2	42	2	823	1106	285	53467323	53467606	2e-48	200
mc2	84.56	chr1	32	4	1356	1631	285	259575655	259575374	2e-39	170
mc2	84.56	chr10	43	1	825	1109	285	26445326	26445043	9e-51	208
mc2	84.56	chr7	41	2	426	707	285	57822995	57822711	5e-49	202
mc2	84.91	chr10	41	2	823	1107	285	134077550	134077832	9e-51	208
mc2	84.91	chr6	39	3	351	633	285	60697094	60697376	5e-49	202
mc2	85.26	chr1	36	6	1356	1636	285	26419565	26419847	2e-33	151
mc2	85.26	chr8	41	1	821	1105	285	76769	77052	1e-55	224
mc2	85.61	chr3	40	1	823	1107	285	214275646	214275363	6e-58	232
mc2	86.32	chr1	37	2	825	1109	285	40995313	40995595	2e-60	240
mc2	86.67	chr1	37	1	823	1107	285	231067753	231068036	4e-65	256
mc2	90.18	chr9	27	1	862	1146	285	132207196	132207479	5e-89	335
mc2	81.47	chr3	52	1	405	689	286	118227874	118227589	7e-30	139
mc2	81.82	chr4	51	1	442	726	286	183451768	183451483	3e-32	147
mc2	81.82	chr2	51	1	442	726	286	88426756	88427041	3e-32	147
mc2	81.82	chr6	51	1	442	726	286	57334694	57334409	3e-32	147
mc2	82.17	chr10	50	1	433	717	286	14154324	14154609	1e-34	155
mc2	82.87	chr4	48	1	442	726	286	52602378	52602093	2e-39	170
mc2	83.22	chr9	43	2	442	726	286	69713761	69713480	3e-41	176
mc2	83.92	chr4	44	2	821	1106	286	40216582	40216299	3e-44	186
mc2	83.92	chr5	41	2	826	1107	286	3278835	3278551	5e-46	192
mc2	84.62	chr7	43	1	821	1106	286	15623572	15623288	2e-51	210
mc2	84.62	chr9	43	1	442	726	286	69707891	69707606	2e-51	210
mc2	84.97	chr3	42	1	822	1107	286	98997351	98997067	9e-54	218
mc2	84.97	chr5	39	2	825	1107	286	151472833	151472549	1e-52	214
mc2	84.97	chr2	42	1	821	1106	286	104352950	104353234	9e-54	218
mc2	84.97	chr7	42	1	442	726	286	64577120	64577405	9e-54	218
mc2	85.66	chr4	39	1	1600	1883	286	42667190	42666905	4e-59	236
mc2	85.66	chr5	40	1	822	1107	286	59302341	59302057	1e-58	234
mc2	85.66	chr2	38	2	1356	1641	286	164565751	164565469	3e-44	186
mc2	85.66	chr6	39	2	823	1107	286	80526814	80527098	4e-56	226
mc2	85.66	chr7	37	2	426	707	286	57817857	57817572	2e-57	230
mc2	86.01	chr5	39	1	821	1106	286	185585012	185584728	6e-61	242
mc2	86.01	chr1	39	1	821	1106	286	125804118	125803834	6e-61	242
mc2	86.36	chr1	38	1	442	726	286	42358863	42359148	3e-63	250
mc2	86.36	chr7	38	1	821	1106	286	127296191	127296475	3e-63	250
mc2	86.71	chr1	37	1	821	1106	286	101425790	101425506	1e-65	258
mc2	86.71	chr1	37	1	822	1107	286	244624907	244625191	1e-65	258
mc2	87.06	chr4	34	3	821	1106	286	182197881	182197599	3e-63	250
mc2	87.06	chr6	36	1	822	1107	286	2178230	2177946	4e-68	266
mc2	87.41	chr5	29	2	2346	2630	286	163749870	163749591	4e-71	276
mc2	87.41	chr7	35	1	822	1107	286	166247939	166248223	2e-70	274
mc2	88.46	chr8	26	2	2346	2630	286	146924804	146924525	3e-78	299
mc2	90.21	chr9	20	3	2388	2671	286	110137264	110137543	9e-88	331
mc2	81.18	chr6	52	2	442	726	287	50361545	50361259	1e-25	125
mc2	81.88	chr2	30	3	821	1107	287	165910054	165910318	2e-39	170
mc2	82.23	chr3	48	3	443	726	287	173447702	173447988	2e-30	141
mc2	82.23	chr2	48	3	442	726	287	58071196	58071481	2e-30	141
mc2	82.23	chr1	50	1	823	1109	287	188034395	188034680	3e-35	157
mc2	82.58	chr1	49	1	821	1107	287	61116530	61116815	1e-37	165
mc2	82.58	chr6	45	4	821	1106	287	131412060	131411778	4e-31	143
mc2	82.93	chr3	38	2	821	1107	287	56759129	56758854	5e-43	182
mc2	82.93	chr8	47	2	821	1107	287	27857458	27857742	1e-37	165
mc2	82.93	chr9	47	2	417	701	287	37985017	37985303	1e-37	165
mc2	83.97	chr6	44	2	821	1107	287	96755545	96755261	8e-45	188
mc2	83.97	chr8	36	2	821	1107	287	35214190	35214466	1e-49	204
mc2	84.32	chr1	44	1	821	1107	287	207777085	207777370	1e-49	204
mc2	84.32	chr10	43	2	821	1107	287	41261145	41260861	3e-47	196
mc2	84.67	chr3	43	1	821	1107	287	30725991	30725706	5e-52	212
mc2	84.67	chr1	43	1	821	1107	287	88564408	88564123	5e-52	212
mc2	84.67	chr9	41	2	821	1107	287	55436309	55436592	3e-50	206
mc2	84.67	chr9	41	2	821	1107	287	148490819	148490536	3e-50	206
mc2	84.67	chr9	42	2	417	701	287	37979915	37980201	1e-49	204
mc2	85.02	chr6	42	1	821	1107	287	165929375	165929660	2e-54	220
mc2	85.02	chr9	42	1	821	1107	287	94249212	94249497	2e-54	220
mc2	85.37	chr2	41	1	821	1107	287	49576219	49576504	9e-57	228
mc2	85.37	chr1	41	1	821	1107	287	111422112	111422397	9e-57	228
mc2	85.37	chr1	41	1	821	1107	287	242376474	242376759	9e-57	228
mc2	85.37	chr10	41	1	821	1107	287	83738498	83738783	9e-57	228
mc2	85.37	chr8	41	1	821	1107	287	140650271	140650556	9e-57	228
mc2	85.37	chr8	36	3	821	1106	287	149770064	149770345	9e-54	218
mc2	85.71	chr1	40	1	821	1107	287	233232284	233231999	4e-59	236
mc2	85.71	chr6	40	1	821	1107	287	70680556	70680271	4e-59	236
mc2	86.06	chr3	39	1	821	1107	287	64717740	64718025	2e-61	244
mc2	86.06	chr3	39	1	821	1107	287	105083160	105082875	2e-61	244
mc2	86.06	chr3	39	1	821	1107	287	120702936	120703221	2e-61	244
mc2	86.06	chr5	39	1	821	1107	287	139289442	139289157	2e-61	244
mc2	86.06	chr5	37	2	821	1107	287	33445882	33446165	1e-59	238
mc2	86.06	chr5	38	2	821	1107	287	152917114	152916830	4e-59	236
mc2	86.06	chr1	39	1	821	1107	287	53137704	53137989	2e-61	244
mc2	86.06	chr1	39	1	821	1107	287	78256245	78255960	2e-61	244
mc2	86.41	chr4	38	1	821	1107	287	122009751	122009466	6e-64	252
mc2	86.41	chr3	38	1	821	1107	287	18106106	18105821	6e-64	252
mc2	86.41	chr3	38	1	821	1107	287	74696648	74696933	6e-64	252
mc2	86.41	chr3	38	1	821	1107	287	180454914	180454629	6e-64	252
mc2	86.41	chr3	38	1	821	1107	287	220973677	220973962	6e-64	252
mc2	86.41	chr5	38	1	821	1107	287	3287638	3287923	6e-64	252
mc2	86.41	chr6	38	1	821	1107	287	139786055	139785770	6e-64	252
mc2	86.41	chr7	37	2	821	1107	287	104926258	104925974	2e-61	244
mc2	86.41	chr9	36	2	821	1107	287	98033869	98034152	4e-62	246
mc2	86.41	chr9	36	2	821	1107	287	150799340	150799623	4e-62	246
mc2	86.41	chr9	37	2	821	1107	287	118603278	118603562	2e-61	244
mc2	86.41	chr9	37	2	821	1107	287	129135467	129135751	2e-61	244
mc2	86.76	chr3	35	2	823	1107	287	14351088	14351373	2e-64	254
mc2	86.76	chr5	34	2	821	1107	287	185339382	185339100	4e-65	256
mc2	86.76	chr1	37	1	821	1107	287	121232134	121231849	3e-66	260
mc2	86.76	chr10	37	1	821	1107	287	75989725	75990010	3e-66	260
mc2	86.76	chr6	37	1	821	1107	287	80620504	80620789	3e-66	260
mc2	87.11	chr1	34	3	822	1106	287	282536994	282536709	6e-64	252
mc2	87.11	chr7	36	1	821	1107	287	99506678	99506963	1e-68	268
mc2	87.46	chr1	35	1	821	1107	287	19373638	19373353	4e-71	276
mc2	87.46	chr8	35	1	821	1107	287	10931784	10931499	4e-71	276
mc2	87.8	chr4	34	1	821	1107	287	85910345	85910630	2e-73	283
mc2	87.8	chr1	34	1	821	1107	287	251798367	251798652	2e-73	283
mc2	88.15	chr10	30	4	1353	1638	287	126393914	126394197	4e-56	226
mc2	88.15	chr8	33	1	821	1107	287	8610345	8610630	7e-76	291
mc2	80.56	chr6	53	3	432	717	288	53860699	53860413	4e-19	103
mc2	82.64	chr3	46	4	432	716	288	87664845	87664559	4e-31	143
mc2	83.33	chr10	44	4	822	1107	288	11481261	11480976	7e-36	159
mc2	83.33	chr9	45	2	417	701	288	42452015	42451728	3e-41	176
mc2	84.03	chr2	43	3	821	1107	288	196912456	196912741	5e-43	182
mc2	84.03	chr9	43	2	821	1106	288	142932846	142932560	5e-46	192
mc2	84.38	chr5	41	2	821	1106	288	165717780	165717495	5e-49	202
mc2	84.72	chr1	38	3	821	1107	288	215890693	215890975	1e-49	204
mc2	85.42	chr3	40	2	828	1114	288	209117886	209118172	6e-55	222
mc2	85.42	chr5	40	1	821	1106	288	189654542	189654255	6e-58	232
mc2	85.42	chr5	39	2	821	1106	288	132603754	132603468	1e-55	224
mc2	85.42	chr7	39	3	821	1107	288	53175882	53175597	1e-52	214
mc2	85.76	chr4	39	2	821	1107	288	2682473	2682187	2e-57	230
mc2	85.76	chr1	39	2	821	1107	288	57256016	57255730	2e-57	230
mc2	85.76	chr10	38	2	821	1106	288	141166126	141166412	6e-58	232
mc2	86.46	chr4	36	2	821	1106	288	122939941	122940227	1e-62	248
mc2	86.46	chr1	37	2	821	1107	288	65117542	65117256	4e-62	246
mc2	86.81	chr4	36	2	821	1107	288	194084936	194085222	2e-64	254
mc2	86.81	chr1	35	2	819	1106	288	76432311	76432595	4e-65	256
mc2	80.28	chr4	54	3	821	1109	289	24945390	24945105	2e-17	97.6
mc2	80.97	chr9	54	1	426	713	289	58184285	58183997	6e-27	129
mc2	81.31	chr3	53	1	426	713	289	43937303	43937015	3e-29	137
mc2	82.01	chr7	47	2	426	713	289	24824707	24824423	2e-33	151
mc2	83.04	chr5	48	1	426	713	289	135544970	135544682	3e-41	176
mc2	83.04	chr1	46	3	389	674	289	103546504	103546792	2e-36	161
mc2	83.04	chr8	44	2	821	1109	289	163164946	163164663	1e-40	174
mc2	83.04	chr7	42	5	821	1106	289	140804898	140804614	7e-33	149
mc2	83.39	chr5	45	2	821	1107	289	92066843	92067130	8e-42	178
mc2	83.39	chr1	36	5	821	1107	289	233357246	233357524	3e-38	167
mc2	83.74	chr4	46	1	426	713	289	116116675	116116387	5e-46	192
mc2	84.08	chr4	44	2	821	1109	289	78395447	78395161	5e-46	192
mc2	84.43	chr4	41	3	826	1114	289	156063596	156063880	1e-46	194
mc2	84.78	chr1	41	2	821	1107	289	67932962	67933249	2e-51	210
mc2	84.78	chr9	43	1	426	713	289	41650893	41650605	4e-53	216
mc2	85.12	chr6	38	4	821	1106	289	147471242	147471528	5e-49	202
mc2	85.12	chr7	42	1	821	1109	289	126095279	126095566	1e-55	224
mc2	85.12	chr9	40	2	821	1107	289	2321650	2321363	9e-54	218
mc2	85.12	chr9	39	3	821	1106	289	132002984	132003271	2e-51	210
mc2	85.81	chr2	33	4	821	1109	289	209095754	209095474	1e-55	224
mc2	85.81	chr10	36	3	821	1109	289	143043493	143043210	9e-57	228
mc2	85.81	chr7	37	3	821	1107	289	22619286	22619000	4e-56	226
mc2	85.81	chr9	40	1	821	1109	289	151379137	151378850	2e-60	240
mc2	86.16	chr3	39	1	819	1107	289	224070082	224070369	1e-62	248
mc2	86.16	chr5	38	2	821	1109	289	6330279	6329993	2e-60	240
mc2	86.51	chr5	38	1	819	1107	289	35401454	35401167	4e-65	256
mc2	86.51	chr7	35	2	819	1107	289	101506122	101505838	6e-64	252
mc2	87.2	chr1	29	3	2388	2674	289	178686710	178686992	4e-68	266
mc2	87.54	chr1	35	1	819	1107	289	235010573	235010860	3e-72	280
mc2	80.34	chr9	56	1	426	714	290	3898726	3899015	1e-22	115
mc2	80.34	chr9	56	1	426	714	290	3931518	3931807	1e-22	115
mc2	81.72	chr6	51	2	385	672	290	74617107	74616818	7e-30	139
mc2	82.07	chr3	49	2	819	1106	290	185319272	185318984	7e-33	149
mc2	82.07	chr1	40	4	819	1106	290	225813453	225813732	3e-32	147
mc2	82.07	chr1	40	4	819	1106	290	225917622	225917343	3e-32	147
mc2	82.41	chr8	47	3	819	1106	290	140781537	140781824	7e-33	149
mc2	82.76	chr5	49	1	825	1114	290	16214677	16214389	2e-39	170
mc2	83.1	chr3	39	2	825	1114	290	147518015	147518294	3e-44	186
mc2	83.1	chr5	46	3	426	713	290	177763821	177764109	5e-37	163
mc2	83.45	chr3	45	3	819	1107	290	208487742	208487455	2e-39	170
mc2	83.45	chr8	45	3	437	725	290	22081478	22081191	2e-39	170
mc2	83.45	chr8	45	3	437	725	290	22100413	22100700	2e-39	170
mc2	83.79	chr2	42	3	819	1106	290	208620550	208620836	5e-43	182
mc2	83.79	chr6	42	2	825	1114	290	39134305	39134021	5e-46	192
mc2	84.48	chr4	42	2	819	1106	290	240193455	240193743	1e-49	204
mc2	84.48	chr2	35	2	825	1114	290	107382860	107382581	9e-54	218
mc2	84.48	chr1	41	3	819	1106	290	242380432	242380719	3e-47	196
mc2	85.52	chr4	40	2	819	1107	290	208164564	208164852	4e-56	226
mc2	85.52	chr8	41	1	427	715	290	54070934	54070645	1e-58	234
mc2	85.86	chr3	40	1	825	1114	290	153817875	153817587	6e-61	242
mc2	85.86	chr1	39	2	825	1114	290	175327924	175327637	1e-58	234
mc2	86.21	chr5	39	1	825	1114	290	21822197	21821909	3e-63	250
mc2	86.21	chr1	39	1	825	1114	290	32698122	32697834	3e-63	250
mc2	86.55	chr6	37	2	819	1107	290	85702643	85702931	3e-63	250
mc2	86.55	chr8	38	1	825	1114	290	11707105	11707393	1e-65	258
mc2	86.9	chr7	37	1	825	1114	290	14171071	14170783	4e-68	266
mc2	87.24	chr2	33	3	821	1107	290	18234922	18234634	3e-66	260
mc2	87.59	chr3	35	1	825	1114	290	59272960	59273248	7e-73	281
mc2	88.28	chr4	25	6	876	1159	290	197203449	197203735	2e-67	264
mc2	89.66	chr10	22	3	2394	2681	290	3244288	3244005	2e-85	323
mc2	91.03	chr9	19	2	2381	2669	290	132207196	132207479	2e-97	363
mc2	80.07	chr3	56	2	428	717	291	74558091	74557802	1e-18	101
mc2	80.41	chr6	56	1	437	726	291	38094400	38094690	2e-23	117
mc2	80.76	chr4	55	1	428	717	291	409176	408886	1e-25	125
mc2	80.76	chr4	55	1	428	717	291	152491954	152492244	1e-25	125
mc2	80.76	chr3	55	1	418	707	291	103260886	103261176	1e-25	125
mc2	80.76	chr6	55	1	428	717	291	10333627	10333917	1e-25	125
mc2	80.76	chr6	55	1	437	726	291	75387769	75388059	1e-25	125
mc2	81.1	chr3	53	2	428	717	291	162254328	162254039	1e-25	125
mc2	81.1	chr3	53	2	428	717	291	162332537	162332248	1e-25	125
mc2	81.1	chr3	53	2	428	717	291	162349240	162348951	1e-25	125
mc2	81.1	chr5	53	2	428	717	291	24669909	24670198	1e-25	125
mc2	81.1	chr5	53	2	428	717	291	164651487	164651776	1e-25	125
mc2	81.1	chr6	54	1	428	717	291	10328744	10329034	4e-28	133
mc2	81.1	chr6	53	2	437	726	291	58781767	58782056	1e-25	125
mc2	81.1	chr8	54	1	437	726	291	6692687	6692397	4e-28	133
mc2	81.1	chr7	52	3	429	717	291	69659008	69659297	2e-23	117
mc2	81.44	chr4	53	1	428	717	291	152486551	152486841	2e-30	141
mc2	81.44	chr5	53	1	437	726	291	123842610	123842320	2e-30	141
mc2	81.44	chr7	52	2	437	726	291	12812663	12812952	4e-28	133
mc2	81.79	chr5	52	1	437	726	291	142854741	142854451	7e-33	149
mc2	81.79	chr6	52	1	437	726	291	53814693	53814983	7e-33	149
mc2	81.79	chr6	52	1	437	726	291	79672604	79672314	7e-33	149
mc2	82.13	chr6	51	1	437	726	291	53806983	53807273	3e-35	157
mc2	82.47	chr6	50	1	437	726	291	18133643	18133933	1e-37	165
mc2	82.82	chr2	38	4	825	1114	291	164325556	164325277	1e-37	165
mc2	82.82	chr1	49	1	437	726	291	117017601	117017311	5e-40	172
mc2	83.16	chr4	47	2	437	725	291	94484921	94485211	5e-40	172
mc2	83.16	chr3	48	1	428	717	291	55277871	55278161	2e-42	180
mc2	83.16	chr3	48	1	428	717	291	94731367	94731657	2e-42	180
mc2	83.16	chr3	46	3	428	717	291	84423652	84423364	1e-37	165
mc2	83.16	chr5	47	2	437	726	291	145346426	145346137	5e-40	172
mc2	83.51	chr5	45	2	819	1107	291	181975277	181975566	5e-43	182
mc2	83.51	chr7	47	1	437	726	291	81517030	81517320	8e-45	188
mc2	83.85	chr3	46	1	428	717	291	55283788	55284078	3e-47	196
mc2	83.85	chr6	46	1	437	726	291	18119595	18119305	3e-47	196
mc2	84.19	chr1	45	1	437	726	291	171982656	171982946	1e-49	204
mc2	84.54	chr4	44	1	428	717	291	98315613	98315323	5e-52	212
mc2	84.54	chr10	44	1	437	726	291	119218905	119219195	5e-52	212
mc2	84.54	chr10	43	2	437	726	291	42942037	42941748	1e-49	204
mc2	84.54	chr10	43	2	437	726	291	42947127	42946838	1e-49	204
mc2	84.88	chr4	42	2	825	1114	291	13747344	13747055	5e-52	212
mc2	84.88	chr3	43	1	437	726	291	16347618	16347328	2e-54	220
mc2	85.22	chr3	39	3	511	799	291	201300031	201299743	1e-52	214
mc2	85.57	chr1	40	2	825	1114	291	270531881	270531592	9e-57	228
mc2	85.91	chr2	37	3	511	799	291	155261777	155261489	2e-57	230
mc2	86.25	chr5	39	1	428	717	291	109245846	109246136	6e-64	252
mc2	86.25	chr9	38	2	825	1114	291	19447785	19448074	2e-61	244
mc2	87.97	chr1	34	1	819	1109	291	30522644	30522355	7e-76	291
mc2	80.14	chr3	57	1	427	717	292	47366088	47365797	1e-21	111
mc2	80.14	chr6	58	0	426	717	292	34897707	34897416	6e-24	119
mc2	80.48	chr5	54	3	437	726	292	51147269	51147559	4e-19	103
mc2	80.48	chr8	54	3	437	726	292	25241899	25242189	4e-19	103
mc2	81.16	chr1	52	3	427	717	292	138733483	138733194	6e-24	119
mc2	81.51	chr3	50	3	385	674	292	206001819	206001530	6e-27	129
mc2	81.51	chr7	52	2	437	726	292	47884249	47884540	1e-28	135
mc2	81.85	chr6	51	2	428	717	292	8626365	8626074	4e-31	143
mc2	82.19	chr4	49	3	437	726	292	12400064	12400354	4e-31	143
mc2	82.19	chr4	48	4	437	725	292	94478684	94478974	1e-28	135
mc2	82.19	chr1	51	1	427	717	292	138740424	138740133	7e-36	159
mc2	82.53	chr7	51	0	426	717	292	5245120	5244829	1e-40	174
mc2	82.88	chr4	48	2	428	717	292	47951661	47951370	3e-38	167
mc2	82.88	chr10	46	3	825	1114	292	43195732	43196021	2e-36	161
mc2	84.93	chr1	41	2	825	1114	292	236028688	236028978	4e-53	216
mc2	89.04	chr9	24	3	2346	2635	292	99425426	99425141	8e-82	311
mc2	80.2	chr3	56	2	426	717	293	112293617	112293908	9e-20	105
mc2	80.2	chr2	57	1	426	717	293	4472930	4473222	4e-22	113
mc2	80.2	chr1	56	2	426	717	293	169326917	169326626	9e-20	105
mc2	80.55	chr2	56	1	426	717	293	207575427	207575135	2e-24	121
mc2	80.55	chr7	56	1	426	717	293	63015707	63015415	2e-24	121
mc2	80.89	chr1	54	2	426	717	293	149481428	149481137	2e-24	121
mc2	80.89	chr1	53	3	426	717	293	169335104	169334814	4e-22	113
mc2	80.89	chr9	55	1	426	717	293	10889950	10889658	6e-27	129
mc2	81.23	chr4	54	1	426	717	293	160214693	160214985	3e-29	137
mc2	81.23	chr2	54	1	426	717	293	4458342	4458634	3e-29	137
mc2	81.23	chr2	54	1	426	717	293	68649482	68649774	3e-29	137
mc2	81.23	chr7	53	2	426	717	293	111307479	111307770	6e-27	129
mc2	81.57	chr1	53	1	426	717	293	149444594	149444302	1e-31	145
mc2	81.57	chr9	53	1	426	717	293	66926670	66926962	1e-31	145
mc2	81.91	chr2	52	1	426	717	293	35950363	35950655	4e-34	153
mc2	81.91	chr2	52	1	426	717	293	230963385	230963093	4e-34	153
mc2	81.91	chr2	52	1	426	717	293	231006751	231006459	4e-34	153
mc2	81.91	chr2	50	3	426	717	293	71100451	71100741	3e-29	137
mc2	81.91	chr7	52	1	426	717	293	24987517	24987809	4e-34	153
mc2	81.91	chr7	50	3	384	674	293	120001078	120000787	3e-29	137
mc2	81.91	chr9	49	4	426	717	293	71271475	71271186	6e-27	129
mc2	82.25	chr2	51	1	426	717	293	54137287	54137579	2e-36	161
mc2	82.25	chr2	51	1	426	717	293	54142514	54142806	2e-36	161
mc2	82.25	chr10	51	1	426	717	293	31054915	31055207	2e-36	161
mc2	82.25	chr7	51	1	426	717	293	12545736	12546028	2e-36	161
mc2	82.59	chr5	49	2	426	717	293	166761302	166761593	2e-36	161
mc2	82.59	chr2	50	1	426	717	293	105539455	105539163	7e-39	168
mc2	82.59	chr10	50	1	426	717	293	73720846	73720554	7e-39	168
mc2	83.28	chr4	48	1	426	717	293	89818764	89818472	1e-43	184
mc2	83.28	chr9	48	1	426	717	293	68608980	68609272	1e-43	184
mc2	83.62	chr7	47	1	426	717	293	45282398	45282690	5e-46	192
mc2	83.62	chr7	47	1	426	717	293	86969637	86969929	5e-46	192
mc2	83.96	chr4	46	1	426	717	293	196157406	196157698	2e-48	200
mc2	83.96	chr4	46	1	426	717	293	196162093	196162385	2e-48	200
mc2	84.3	chr0	45	1	426	717	293	13740552	13740844	9e-51	208
mc2	84.98	chr1	43	1	426	717	293	128768703	128768995	1e-55	224
mc2	85.32	chr8	42	1	426	717	293	73331605	73331313	6e-58	232
mc2	85.67	chr4	38	2	825	1114	293	91122357	91122066	4e-59	236
mc2	85.67	chr5	41	1	426	717	293	100612041	100611749	2e-60	240
mc2	85.67	chr8	41	1	426	717	293	73346654	73346362	2e-60	240
mc2	86.69	chr2	37	2	466	756	293	116385666	116385958	4e-65	256
mc2	94.54	chr10	8	3	2393	2683	293	81437251	81437537	1e-120	440
mc2	80.27	chr5	57	1	425	717	294	138120394	138120687	1e-22	115
mc2	80.27	chr1	55	3	426	717	294	125156091	125155799	6e-18	99.6
mc2	80.27	chr10	56	2	425	717	294	34837142	34837434	2e-20	107
mc2	80.95	chr5	36	3	857	1150	294	5041410	5041683	7e-33	149
mc2	81.97	chr10	52	1	425	717	294	32146710	32146417	1e-34	155
mc2	81.97	chr8	52	1	426	718	294	83085130	83085423	1e-34	155
mc2	82.31	chr7	50	2	425	717	294	92926449	92926157	1e-34	155
mc2	82.65	chr2	50	1	821	1114	294	5004673	5004381	2e-39	170
mc2	82.65	chr10	46	2	821	1114	294	79651617	79651905	7e-39	168
mc2	82.65	chr8	48	3	426	717	294	143705451	143705159	1e-34	155
mc2	82.99	chr10	47	3	426	717	294	9711303	9711595	5e-37	163
mc2	83.33	chr10	45	4	426	717	294	31048460	31048751	5e-37	163
mc2	83.67	chr8	45	2	821	1114	294	95205431	95205141	8e-45	188
mc2	85.03	chr3	33	3	2299	2591	294	157516788	157517071	4e-56	226
mc2	85.71	chr3	41	1	821	1114	294	159172260	159172552	6e-61	242
mc2	85.71	chr5	41	1	821	1114	294	185106343	185106051	6e-61	242
mc2	85.71	chr7	41	1	821	1114	294	124909765	124909473	6e-61	242
mc2	86.05	chr4	40	1	821	1114	294	207281318	207281026	3e-63	250
mc2	86.05	chr2	37	4	1389	1681	294	20107214	20107504	2e-45	190
mc2	86.05	chr7	37	2	821	1114	294	83911014	83911303	4e-62	246
mc2	87.07	chr2	36	2	465	756	294	116379169	116379462	4e-68	266
mc2	87.41	chr1	35	2	821	1114	294	52058535	52058244	2e-70	274
mc2	87.76	chr1	35	1	821	1114	294	165037609	165037317	3e-75	289
mc2	88.78	chr10	25	3	2346	2637	294	5967809	5967522	1e-80	307
mc2	82.71	chr4	50	1	432	725	295	70869744	70870038	5e-40	172
mc2	84.07	chr2	37	3	1060	1353	295	13113107	13113392	5e-49	202
mc2	84.75	chr6	43	2	821	1114	295	9672525	9672818	5e-52	212
mc2	85.42	chr6	41	2	821	1115	295	168850527	168850235	9e-57	228
mc2	86.78	chr4	37	2	464	756	295	109848532	109848826	3e-66	260
mc2	87.46	chr1	36	1	820	1114	295	101768302	101768595	2e-73	283
mc2	90.51	chr6	20	3	2389	2681	295	134095015	134094727	4e-93	349
mc2	92.2	chr1	23	0	865	1159	295	178686706	178687000	3e-109	402
mc2	92.2	chr9	21	2	865	1158	295	110137260	110137553	2e-104	387
mc2	94.58	chr2	16	0	864	1158	295	166198986	166198692	6e-126	458
mc2	80.07	chr2	58	1	432	726	296	105327254	105327549	1e-21	111
mc2	82.09	chr4	52	1	432	726	296	124534459	124534754	7e-36	159
mc2	82.43	chr2	50	2	432	726	296	88452024	88452318	7e-36	159
mc2	82.77	chr4	49	2	432	726	296	127588668	127588374	3e-38	167
mc2	84.46	chr4	42	4	1387	1681	296	216351790	216351498	1e-34	155
mc2	84.46	chr9	43	3	821	1114	296	63385899	63386193	8e-48	198
mc2	85.14	chr3	41	2	821	1114	296	128416440	128416734	1e-55	224
mc2	87.5	chr8	36	1	819	1114	296	147782256	147781962	5e-74	285
mc2	91.89	chr6	23	1	825	1120	296	2660578	2660872	4e-105	389
mc2	95.95	chr6	12	0	864	1159	296	134095021	134094726	4e-136	492
mc2	81.48	chr5	53	2	407	701	297	102163899	102164195	3e-29	137
mc2	81.48	chr10	53	2	407	701	297	96593193	96593489	3e-29	137
mc2	81.82	chr5	52	2	407	701	297	102170695	102170991	1e-31	145
mc2	84.18	chr2	45	2	461	756	297	227830832	227830537	2e-48	200
mc2	84.18	chr1	44	3	461	756	297	82267408	82267702	5e-46	192
mc2	85.52	chr2	39	3	819	1114	297	184504176	184503883	4e-56	226
mc2	88.22	chr4	28	2	2388	2683	297	185431306	185431596	5e-80	305
mc2	89.56	chr2	30	1	825	1121	297	222580445	222580150	5e-89	335
mc2	90.24	chr3	27	2	825	1120	297	25004415	25004120	2e-91	343
mc2	84.23	chr1	46	1	429	725	298	146862388	146862091	2e-51	210
mc2	84.23	chr9	45	2	1736	2031	298	72317500	72317203	5e-49	202
mc2	85.23	chr1	42	2	429	725	298	146856030	146855734	4e-56	226
mc2	85.91	chr2	41	1	430	726	298	62556076	62555779	3e-63	250
mc2	89.93	chr2	22	3	2388	2683	298	166198981	166198690	4e-90	339
mc2	92.62	chr4	21	1	861	1158	298	185431298	185431594	5e-111	408
mc2	94.97	chr1	12	2	265	559	298	94764546	94764249	6e-126	458
mc2	82.27	chr6	52	1	429	726	299	168413159	168413457	1e-37	165
mc2	82.27	chr6	51	2	429	726	299	54707985	54708282	3e-35	157
mc2	82.61	chr2	51	1	428	725	299	145949594	145949892	5e-40	172
mc2	82.61	chr1	51	1	428	725	299	117022609	117022311	5e-40	172
mc2	82.61	chr6	51	1	429	726	299	54733948	54734246	5e-40	172
mc2	83.28	chr1	49	1	1617	1914	299	243646362	243646660	8e-45	188
mc2	91.3	chr1	23	1	819	1117	299	71217021	71216726	3e-103	383
mc2	80.33	chr5	54	5	350	646	300	182318196	182317899	2e-14	87.7
mc2	80.33	chr2	57	2	384	681	300	133959064	133958765	1e-21	111
mc2	80.33	chr10	58	1	428	726	300	10492555	10492256	6e-24	119
mc2	80.67	chr5	56	2	429	726	300	50641455	50641754	6e-24	119
mc2	81.33	chr0	55	1	428	726	300	8939476	8939775	4e-31	143
mc2	81.67	chr6	54	1	428	726	300	53852555	53852256	2e-33	151
mc2	82	chr1	53	1	428	726	300	171655436	171655735	7e-36	159
mc2	84	chr5	47	1	428	726	300	82499695	82499994	3e-50	206
mc2	84.67	chr8	45	1	428	726	300	109512730	109513029	6e-55	222
mc2	85.33	chr2	43	1	428	726	300	62566337	62566038	1e-59	238
mc2	85.67	chr10	42	1	428	726	300	50573433	50573134	4e-62	246
mc2	81.4	chr3	54	2	427	726	301	175565150	175565449	3e-29	137
mc2	81.4	chr2	55	1	426	725	301	164841525	164841225	1e-31	145
mc2	81.73	chr2	54	1	426	725	301	33149286	33148986	4e-34	153
mc2	82.39	chr4	52	1	426	725	301	220572548	220572848	7e-39	168
mc2	82.39	chr5	52	1	426	725	301	31910451	31910751	7e-39	168
mc2	82.39	chr2	51	2	426	725	301	53319766	53320065	2e-36	161
mc2	82.39	chr6	52	1	426	725	301	12000259	11999959	7e-39	168
mc2	83.06	chr5	50	1	426	725	301	31896483	31896783	1e-43	184
mc2	83.39	chr5	48	2	348	646	301	102673305	102673605	1e-43	184
mc2	83.39	chr10	49	1	426	725	301	36887661	36887961	5e-46	192
mc2	83.72	chr2	47	2	427	726	301	57007415	57007714	5e-46	192
mc2	84.05	chr3	39	5	821	1114	301	115285487	115285189	1e-43	184
mc2	84.72	chr10	44	1	428	726	301	49929391	49929091	4e-56	226
mc2	90.03	chr2	28	2	821	1121	301	130786359	130786061	2e-91	343
mc2	90.03	chr1	28	2	821	1121	301	189460399	189460101	2e-91	343
mc2	92.03	chr5	21	2	858	1158	301	20299323	20299620	3e-106	392
mc2	80.13	chr5	57	3	426	726	302	116451030	116450731	6e-18	99.6
mc2	80.13	chr5	57	3	428	726	302	122991200	122991501	6e-18	99.6
mc2	80.13	chr8	58	2	385	684	302	99790124	99790425	2e-20	107
mc2	80.46	chr3	58	1	426	726	302	112761188	112761489	4e-25	123
mc2	80.46	chr2	58	1	426	726	302	26159082	26159383	4e-25	123
mc2	80.79	chr1	57	1	426	726	302	68018767	68018466	2e-27	131
mc2	81.13	chr1	56	1	426	726	302	84321622	84321321	7e-30	139
mc2	81.46	chr4	54	2	426	726	302	14728161	14728461	7e-30	139
mc2	81.46	chr1	55	1	426	726	302	84316055	84315754	3e-32	147
mc2	81.46	chr1	55	1	426	726	302	168545753	168546054	3e-32	147
mc2	81.46	chr8	54	2	385	684	302	99819075	99819376	7e-30	139
mc2	81.46	chr9	55	1	426	726	302	44678409	44678108	3e-32	147
mc2	81.46	chr9	55	1	426	726	302	105622991	105622690	3e-32	147
mc2	81.79	chr1	54	1	426	726	302	168516080	168516381	1e-34	155
mc2	81.79	chr1	51	4	426	725	302	18432322	18432621	2e-27	131
mc2	81.79	chr10	54	1	426	726	302	68890528	68890829	1e-34	155
mc2	81.79	chr7	54	1	425	725	302	63787584	63787885	1e-34	155
mc2	82.12	chr8	53	1	426	726	302	52222959	52222658	5e-37	163
mc2	82.45	chr5	52	1	426	726	302	65090442	65090743	2e-39	170
mc2	82.45	chr7	52	1	426	726	302	2852840	2852539	2e-39	170
mc2	82.45	chr7	52	1	426	726	302	81683822	81684123	2e-39	170
[truncated: 3,104 more rows]
