# Supplementary material for: Structural characterization of helitrons and their stepwise capturing of gene fragments in the maize genome
Source: BMC Genomics. 2011 Dec 17;12:609. doi: 10.1186/1471-2164-12-609 (PMC3288121; doi:10.1186/1471-2164-12-609)
Supplement: Additional file 9 — Table S6. Gene fragments carried by helAs. Annotated protein of gene fragments carried by helAs. [file 1471-2164-12-609-S9.XLS]

## Sheet: 1515helAs
Name	Srart	End	Annotated protein
AC148164.3	21161	28837
			ref|NP_001132087.1|hypothetical protein LOC100193501 [Zea mays] gb|ACF80777.1| unknown [Zea mays]
			gb|ACG32082.1|esterase [Zea mays]
AC155461.2	27823	35842
			dbj|BAC75570.1|PHD-type zinc finger protein-like [Oryza sativa Japonica Group] gb|EAZ41192.1| hypothetical protein OsJ_024675 [Oryza sativa (japonica cultivar-group)]
			gb|AAL75999.1|AF466646_7putative polyprotein [Zea mays]
			gb|ACJ72033.1|autophagy-related 3 variant 1 [Zea mays]
			gb|EEC67397.1|hypothetical protein OsI_34556 [Oryza sativa Indica Group]
AC155490.2	92177	102415
			gb|ACG25428.1|osmotin-like protein precursor [Zea mays] gb|ACG39220.1| osmotin-like protein precursor [Zea mays]
			gb|ACG33034.1|ribonuclease P [Zea mays]
			gb|ACG33859.1|retrotransposon protein SINE subclass [Zea mays] gb|ACG47928.1| retrotransposon protein SINE subclass [Zea mays]
			gb|EAY86908.1|hypothetical protein OsI_08291 [Oryza sativa Indica Group]
			ref|XP_001607443.1|PREDICTED: hypothetical protein [Nasonia vitripennis]
AC155514.2	101676	110007
			gb|ACG35129.1|deoxyribonuclease tatD [Zea mays]
			ref|NP_001132531.1|hypothetical protein LOC100193994 [Zea mays] gb|ACF81410.1| unknown [Zea mays]
			gb|ACF86683.1|unknown [Zea mays]
			gb|ACF87515.1|unknown [Zea mays]
			ref|NP_001132467.1|hypothetical protein LOC100193923 [Zea mays] gb|ACF81316.1| unknown [Zea mays]
			gb|ACF80363.1|unknown [Zea mays]
AC177820.3	208564	221541
			gb|AAD27571.1|AF114171_12polyprotein [Sorghum bicolor] gb|AAD19359.1| polyprotein [Sorghum bicolor]
AC177824.2	170839	172430
			gb|ACG41393.1|catalytic/ protein phosphatase type 2C [Zea mays]
AC177841.2	110331	122429
			gb|AAN05323.1|Hypothetical protein [Oryza sativa (japonica cultivar-group)] gb|ABF94698.1| No apical meristem protein, expressed [Oryza sativa (japonica cultivar-group)] gb|EAZ26097.1| hypothetical protein OsJ_009580 [Oryza sativa (japonica cultivar-group)]
			gb|ACG29040.1|zinc finger, C3HC4 type family protein [Zea mays]
			gb|ACF87299.1|unknown [Zea mays]
			gb|ABL09478.1|pseudo-response regulator [Triticum aestivum] gb|ABL09479.1| pseudo-response regulator [Triticum aestivum] gb|ABL09480.1| pseudo-response regulator [Triticum aestivum]
			gb|ACG36893.1|hypothetical protein [Zea mays]
			gb|ACG33209.1|hypothetical protein [Zea mays]
			gb|ACG38226.1|ATPase family AAA domain-containing protein 1 [Zea mays]
			gb|ABR19870.1|AP2 domain transcription factor [Zea mays]
AC177843.3	133541	135163
			gb|ACG41393.1|catalytic/ protein phosphatase type 2C [Zea mays]
AC177847.2	35750	45292
			gb|AAT81650.1|hypothetical protein [Oryza sativa (japonica cultivar-group)]
			gb|EAZ27789.1|hypothetical protein OsJ_011272 [Oryza sativa (japonica cultivar-group)]
			gb|ABF93650.1|hydrolase, alpha/beta fold family protein, expressed [Oryza sativa (japonica cultivar-group)] dbj|BAH01456.1| unnamed protein product [Oryza sativa Japonica Group] dbj|BAH01505.1| unnamed protein product [Oryza sativa Japonica Group]
			gb|EEC82308.1|hypothetical protein OsI_26569 [Oryza sativa Indica Group]
			ref|NP_001065552.1|Os11g0109400 [Oryza sativa (japonica cultivar-group)] gb|ABA91141.1| Sodium/hydrogen exchanger family protein, expressed [Oryza sativa (japonica cultivar-group)] dbj|BAF27397.1| Os11g0109400 [Oryza sativa (japonica cultivar-group)] gb|EAZ17164.1| hypothetical protein OsJ_031373 [Oryza sativa (japonica cultivar-group)] dbj|BAG94540.1| unnamed protein product [Oryza sativa Japoni…
			gb|AAD41594.1|AF071081_1proline-rich mucin homolog [Mycobacterium tuberculosis]
AC177856.4	67213	70769
			ref|NP_001049159.1|Os03g0180000 [Oryza sativa (japonica cultivar-group)] gb|AAN65432.1| Putative potassium-dependent sodium-calcium exchanger-like protein [Oryza sativa (japonica cultivar-group)] gb|AAO13475.1| Putative potassium-dependent sodium-calcium exchanger-like protein [Oryza sativa (japonica cultivar-group)] gb|ABF94298.1| cation exchanger, putative, expressed [Oryza sativa (japonica cul…
			gb|EAZ22822.1|hypothetical protein OsJ_006305 [Oryza sativa (japonica cultivar-group)]
AC177858.4	210230	215884
			gb|ACG28231.1|RING-H2 finger protein ATL2M [Zea mays]
			gb|AAO67719.1|sucrose synthase [Solanum tuberosum]
AC177864.5	91782	93306
			gb|ACG41393.1|catalytic/ protein phosphatase type 2C [Zea mays]
AC177864.5	62915	72814
			ref|NP_001105176.1|hypothetical protein LOC542070 [Zea mays] gb|AAK40309.1| putative methyl-binding domain protein MBD108 [Zea mays] gb|ACF83104.1| unknown [Zea mays] gb|ACF87483.1| unknown [Zea mays]
			gb|EAZ25244.1|hypothetical protein OsJ_008727 [Oryza sativa (japonica cultivar-group)]
			gb|EAY89362.1|hypothetical protein OsI_10866 [Oryza sativa Indica Group]
			gb|EEC81062.1|hypothetical protein OsI_23872 [Oryza sativa Indica Group]
			gb|ACG32355.1|alcohol dehydrogenase 1 [Zea mays]
			gb|EEC74839.1|hypothetical protein OsI_10686 [Oryza sativa Indica Group]
			gb|EAZ22109.1|hypothetical protein OsJ_005592 [Oryza sativa (japonica cultivar-group)]
			gb|EAZ35732.1|hypothetical protein OsJ_019215 [Oryza sativa (japonica cultivar-group)]
AC177874.2	176844	192724
			gb|ABF67926.1|Milt1a putative polyprotein [Zea mays]
			gb|ABF98821.1|Protein kinase domain containing protein, expressed [Oryza sativa (japonica cultivar-group)]
AC177883.2	25132	39834
			gb|ACG32889.1|aspartic proteinase oryzasin-1 precursor [Zea mays]
			gb|AAT08015.1|putative casein kinase I [Zea mays]
AC177887.2	160435	162019
			gb|ACF83293.1|unknown [Zea mays]
			gb|EED17205.1|conserved hypothetical protein [Talaromyces stipitatus ATCC 10500]
AC177887.2	14219	21397
			gb|ACG36155.1|eyes absent-like protein [Zea mays]
			gb|ACG24931.1|S-ribonuclease binding protein SBP1 [Zea mays]
			dbj|BAD69240.1|putative Spo76 protein [Oryza sativa Japonica Group] dbj|BAH00325.1| unnamed protein product [Oryza sativa Japonica Group]
			gb|ACG42328.1|magnesium-dependent phosphatase 1 [Zea mays]
			dbj|BAF98601.1|CM0545.290.nc [Lotus japonicus]
AC177893.3	155343	168215
			gb|EAZ23444.1|hypothetical protein OsJ_006927 [Oryza sativa (japonica cultivar-group)]
			gb|ACG46145.1|cat eye syndrome critical region protein 5 precursor [Zea mays]
			ref|NP_001131263.1|hypothetical protein LOC100192576 [Zea mays] gb|ACF79597.1| unknown [Zea mays] gb|ACF85183.1| unknown [Zea mays]
			gb|ACF87488.1|unknown [Zea mays]
			gb|EAZ21463.1|hypothetical protein OsJ_004946 [Oryza sativa (japonica cultivar-group)]
			ref|NP_001130373.1|hypothetical protein LOC100191468 [Zea mays] gb|ACF78564.1| unknown [Zea mays]
			ref|ZP_02322168.1|conserved hypothetical protein [Anaeromyxobacter dehalogenans 2CP-1] gb|EDR84742.1| conserved hypothetical protein [Anaeromyxobacter dehalogenans 2CP-1]
			gb|EEC82276.1|hypothetical protein OsI_26499 [Oryza sativa Indica Group]
			gb|ACG31749.1|serine-threonine kinase receptor-associated protein [Zea mays]
AC177947.2	45559	66432
			emb|CAE04932.2|OSJNBa0017P10.9 [Oryza sativa (japonica cultivar-group)]
AC182101.3	116032	121575
			gb|ACG30583.1|trehalose-6-phosphate synthase [Zea mays]
AC182107.3	143889	152607
			gb|EAY90285.1|hypothetical protein OsI_11859 [Oryza sativa Indica Group]
			gb|ACG34735.1|acetyl-CoA acetyltransferase, cytosolic 1 [Zea mays]
			gb|AAA99519.1|phytoene desaturase
			gb|EAZ41868.1|hypothetical protein OsJ_025351 [Oryza sativa (japonica cultivar-group)]
AC182413.4	6256	14870
			gb|ACG38870.1|hypothetical protein [Zea mays]
			gb|EAZ45320.1|hypothetical protein OsJ_028803 [Oryza sativa (japonica cultivar-group)]
			emb|CAN78507.1|hypothetical protein [Vitis vinifera]
			gb|ACG36090.1|ELMO domain-containing protein 2 [Zea mays]
			gb|EAY96612.1|hypothetical protein OsI_18522 [Oryza sativa Indica Group]
AC182422.3	162278	167849
			gb|ACG29239.1|sialin [Zea mays]
			gb|EEC74550.1|hypothetical protein OsI_10088 [Oryza sativa Indica Group]
			emb|CAO72001.1|unnamed protein product [Vitis vinifera]
			ref|XP_535358.2|PREDICTED: similar to serine/arginine repetitive matrix 1 isoform 1 [Canis familiaris]
			ref|NP_001059061.1|Os07g0184900 [Oryza sativa (japonica cultivar-group)] dbj|BAC83189.1| putative ATP-dependent DNA helicase II 70 kDa subunit [Oryza sativa Japonica Group] dbj|BAF20975.1| Os07g0184900 [Oryza sativa (japonica cultivar-group)] dbj|BAG95371.1| unnamed protein product [Oryza sativa Japonica Group]
AC182613.4	63480	78929
			gb|AAL66759.1|AF464738_10putative pol protein [Zea mays]
AC182623.3	99649	105682
			gb|AAS07042.1|minus agglutinin [Chlamydomonas reinhardtii]
AC182625.4	92485	94007
			gb|ACG41393.1|catalytic/ protein phosphatase type 2C [Zea mays]
AC182823.3	141728	143294
			gb|ACG41393.1|catalytic/ protein phosphatase type 2C [Zea mays]
AC182830.3	176348	180714
			gb|ACG29218.1|type I inositol-1,4,5-trisphosphate 5-phosphatase CVP2 [Zea mays]
			gb|ACF86951.1|unknown [Zea mays]
			ref|NP_001130149.1|hypothetical protein LOC100191243 [Zea mays] gb|ACF78286.1| unknown [Zea mays]
			gb|AAF74568.1|AF215854_1hexose transporter [Zea mays]
			gb|EAZ26945.1|hypothetical protein OsJ_010428 [Oryza sativa (japonica cultivar-group)] gb|EEC75271.1| hypothetical protein OsI_11600 [Oryza sativa Indica Group]
			gb|ACG34241.1|ribosome recycling factor [Zea mays]
			gb|EAZ25224.1|hypothetical protein OsJ_008707 [Oryza sativa (japonica cultivar-group)]
AC183314.3	60041	66844
			ref|NP_001105906.1|putative calcium/calmodulin dependent protein kinase [Zea mays] gb|ABD67491.1| putative calcium/calmodulin dependent protein kinase [Zea mays] gb|ACG29277.1| calcium and calcium/calmodulin-dependent serine/threonine-proteinkinase [Zea mays]
			gb|ACG25825.1|hypothetical protein [Zea mays]
			gb|EAZ25706.1|hypothetical protein OsJ_009189 [Oryza sativa (japonica cultivar-group)]
AC183506.3	11839	17623
			gb|ACG41393.1|catalytic/ protein phosphatase type 2C [Zea mays]
			gb|ACG39154.1|hypothetical protein [Zea mays]
			gb|ACG26588.1|hypothetical protein [Zea mays]
			gb|ACG30498.1|hypothetical protein [Zea mays]
AC183508.3	78616	87052
			gb|AAL76001.1|AF466646_9putative gag-pol polyprotein [Zea mays]
			gb|ACG24194.1|CDT1a protein [Zea mays]
			ref|NP_001130513.1|hypothetical protein LOC100191612 [Zea mays] gb|ACF78759.1| unknown [Zea mays] gb|ACG24863.1| 60S ribosomal protein L6 [Zea mays]
AC183513.3	43232	45567
			gb|ACF87217.1|unknown [Zea mays]
AC183514.3	56662	67156
			ref|NP_001105843.1|sialyltransferase like protein [Zea mays] emb|CAJ44459.1| sialyltransferase like protein [Zea mays] gb|ACG37363.1| sialyltransferase-like protein [Zea mays]
			gb|ACG40517.1|hypothetical protein [Zea mays]
			emb|CAN80127.1|hypothetical protein [Vitis vinifera]
			gb|ACG46145.1|cat eye syndrome critical region protein 5 precursor [Zea mays]
			gb|AAP06864.1|SR-rich pre-mRNA splicing activator [Oryza sativa (japonica cultivar-group)] gb|AAP06930.1| SR-rich pre-mRNA splicing activator [Oryza sativa (japonica cultivar-group)] gb|EAZ26406.1| hypothetical protein OsJ_009889 [Oryza sativa (japonica cultivar-group)]
			gb|AAT44198.1|unknown protein [Oryza sativa (japonica cultivar-group)]
			ref|NP_001130373.1|hypothetical protein LOC100191468 [Zea mays] gb|ACF78564.1| unknown [Zea mays]
AC183516.3	77453	83882
			gb|ACG34891.1|wound responsive protein [Zea mays]
			gb|ACG35578.1|triose phosphate/phosphate translocator, non-green plastid,chloroplast precursor [Zea mays]
			gb|ABK42021.1|vegetative cell wall protein [Chlamydomonas incerta]
AC183659.4	31321	38088
			gb|AAT39463.1|putative RNA-binding protein [Zea mays]
			ref|NP_001130304.1|hypothetical protein LOC100191398 [Zea mays] gb|ACF78481.1| unknown [Zea mays]
			gb|EAY75806.1|hypothetical protein OsI_03721 [Oryza sativa Indica Group]
			ref|NP_001130589.1|hypothetical protein LOC100191688 [Zea mays] gb|ACF78867.1| unknown [Zea mays] gb|ACF87964.1| unknown [Zea mays]
			gb|ACF79224.1|unknown [Zea mays]
AC183758.4	154985	162163
			gb|ACF83256.1|unknown [Zea mays] gb|ACG32179.1| 60S ribosomal protein L15 [Zea mays] gb|ACG38194.1| 60S ribosomal protein L15 [Zea mays]
			gb|ACF87575.1|unknown [Zea mays]
AC183815.4	118728	121387
			gb|ACG41393.1|catalytic/ protein phosphatase type 2C [Zea mays]
AC183820.4	17035	21372
			gb|AAS07042.1|minus agglutinin [Chlamydomonas reinhardtii]
AC183893.3	65024	66957
			gb|ACG41393.1|catalytic/ protein phosphatase type 2C [Zea mays]
AC183896.3	131637	137907
			gb|ACG41151.1|APx2 - Cytosolic Ascorbate Peroxidase [Zea mays]
			emb|CAA46283.1|extensin [Volvox carteri]
AC183908.3	112862	118519
			gb|ACG28231.1|RING-H2 finger protein ATL2M [Zea mays]
			gb|AAO67719.1|sucrose synthase [Solanum tuberosum]
AC183912.2	111571	113196
			gb|ACG41393.1|catalytic/ protein phosphatase type 2C [Zea mays]
AC183917.3	175866	182570
			gb|AAZ91462.1|RAB7 [Hordeum vulgare]
			gb|ACF87008.1|unknown [Zea mays]
			ref|NP_001130207.1|hypothetical protein LOC100191301 [Zea mays] gb|ACF78357.1| unknown [Zea mays] gb|ACG28453.1| oxidoreductase [Zea mays]
AC183927.3	57087	62517
			ref|NP_001131527.1|hypothetical protein LOC100192866 [Zea mays] gb|ACF79967.1| unknown [Zea mays]
			ref|XP_002143510.1|actin associated protein Wsp1, putative [Penicillium marneffei ATCC 18224] gb|EEA26995.1| actin associated protein Wsp1, putative [Penicillium marneffei ATCC 18224]
AC183928.4	58077	71437
			gb|ACG33856.1|hypothetical protein [Zea mays]
			ref|NP_001106236.1|diacylglycerol kinase 2 [Zea mays] gb|ABO16343.1| diacylglycerol kinase 2 [Zea mays]
			gb|ACG29781.1|hypothetical protein [Zea mays]
			gb|EEC79385.1|hypothetical protein OsI_20299 [Oryza sativa Indica Group]
			sp|P93231|VPS41_SOLLCRecName: Full=Vacuolar protein sorting-associated protein 41 homolog gb|AAB60857.1| VPS41 [Lycopersicon esculentum]
			ref|NP_001046024.1|Os02g0169900 [Oryza sativa (japonica cultivar-group)] dbj|BAD25178.1| putative inositol-1-monophosphatase [Oryza sativa Japonica Group] dbj|BAD25730.1| putative inositol-1-monophosphatase [Oryza sativa Japonica Group] dbj|BAF07938.1| Os02g0169900 [Oryza sativa (japonica cultivar-group)] dbj|BAG91772.1| unnamed protein product [Oryza sativa Japonica Group] dbj|BAG94078.1| unname…
AC183938.4	53166	65885
			emb|CAN67863.1|hypothetical protein [Vitis vinifera]
AC183950.1	289	6614
			gb|EEC82696.1|hypothetical protein OsI_27360 [Oryza sativa Indica Group]
			gb|EAZ32588.1|hypothetical protein OsJ_016071 [Oryza sativa (japonica cultivar-group)]
AC184119.3	14314	20969
			gb|ACG43057.1|succinate dehydrogenase flavoprotein subunit,mitochondrial precursor [Zea mays]
AC184164.2	130023	138112
			gb|ACG34059.1|metal tolerance protein A2 [Zea mays]
			gb|ACG37765.1|3-5 exonuclease/ nucleic acid binding protein [Zea mays]
			ref|NP_001051583.1|Os03g0800200 [Oryza sativa (japonica cultivar-group)] dbj|BAF13497.1| Os03g0800200 [Oryza sativa (japonica cultivar-group)]
			gb|ACG41393.1|catalytic/ protein phosphatase type 2C [Zea mays]
			ref|NP_001063308.1|Os09g0446200 [Oryza sativa (japonica cultivar-group)] dbj|BAF25222.1| Os09g0446200 [Oryza sativa (japonica cultivar-group)]
AC184165.4	135475	147541
			gb|ABF98821.1|Protein kinase domain containing protein, expressed [Oryza sativa (japonica cultivar-group)]
			gb|EAZ27792.1|hypothetical protein OsJ_011275 [Oryza sativa (japonica cultivar-group)]
			ref|NP_001130629.1|hypothetical protein LOC100191728 [Zea mays] gb|ACF78926.1| unknown [Zea mays]
			gb|ACG33669.1|testis intracellular mediator protein [Zea mays]
			ref|XP_001473166.1|PREDICTED: hypothetical protein [Mus musculus]
			gb|EAZ41025.1|hypothetical protein OsJ_024508 [Oryza sativa (japonica cultivar-group)]
			emb|CAH68237.1|H0306F03.4 [Oryza sativa (indica cultivar-group)] gb|EEC78114.1| hypothetical protein OsI_17639 [Oryza sativa Indica Group]
			ref|NP_001060125.1|Os07g0585600 [Oryza sativa (japonica cultivar-group)] dbj|BAF22039.1| Os07g0585600 [Oryza sativa (japonica cultivar-group)]
AC184171.4	7906	12210
			ref|NP_001130389.1|hypothetical protein LOC100191485 [Zea mays] gb|ACF78587.1| unknown [Zea mays] gb|ACG43333.1| protein binding protein [Zea mays]
			ref|XP_001908174.1|unnamed protein product [Podospora anserina] sp|B2AWS3|PAN1_PODAN RecName: Full=Actin cytoskeleton-regulatory complex protein PAN1 emb|CAP68847.1| unnamed protein product [Podospora anserina]
			ref|NP_001048533.1|Os02g0819300 [Oryza sativa (japonica cultivar-group)] dbj|BAD22967.1| pumilio-like [Oryza sativa Japonica Group] dbj|BAF10447.1| Os02g0819300 [Oryza sativa (japonica cultivar-group)] gb|EAY88042.1| hypothetical protein OsI_09469 [Oryza sativa Indica Group] gb|EAZ25098.1| hypothetical protein OsJ_008581 [Oryza sativa (japonica cultivar-group)]
AC184172.3	108791	113602
			gb|ACG30398.1|hypothetical protein [Zea mays] gb|ACG31080.1| hypothetical protein [Zea mays]
			gb|ACG33859.1|retrotransposon protein SINE subclass [Zea mays] gb|ACG47928.1| retrotransposon protein SINE subclass [Zea mays]
			gb|ACG41929.1|hypothetical protein [Zea mays]
			gb|ACF85432.1|unknown [Zea mays]
AC184173.3	124055	133005
			gb|ACG32602.1|cysteine protease 1 precursor [Zea mays]
AC184703.5	151638	154828
			ref|XP_001754344.1|TATA-box binding protein, component of TFIID and TFIIIB [Physcomitrella patens subsp. patens] gb|EDQ80794.1| TATA-box binding protein, component of TFIID and TFIIIB [Physcomitrella patens subsp. patens]
AC184703.5	161920	171768
			gb|EAZ29674.1|hypothetical protein OsJ_013157 [Oryza sativa (japonica cultivar-group)]
			gb|ACF84767.1|unknown [Zea mays] gb|ACG45587.1| peroxisomal membrane carrier protein [Zea mays]
			gb|EAZ41290.1|hypothetical protein OsJ_024773 [Oryza sativa (japonica cultivar-group)]
			ref|XP_001908174.1|unnamed protein product [Podospora anserina] sp|B2AWS3|PAN1_PODAN RecName: Full=Actin cytoskeleton-regulatory complex protein PAN1 emb|CAP68847.1| unnamed protein product [Podospora anserina]
AC184707.3	18124	23874
			ref|NP_001052787.1|Os04g0421900 [Oryza sativa (japonica cultivar-group)] dbj|BAF14701.1| Os04g0421900 [Oryza sativa (japonica cultivar-group)]
			ref|NP_001053078.1|Os04g0476100 [Oryza sativa (japonica cultivar-group)] dbj|BAF14992.1| Os04g0476100 [Oryza sativa (japonica cultivar-group)]
AC184792.3	96528	107465
			gb|ACG41393.1|catalytic/ protein phosphatase type 2C [Zea mays]
			gb|ACG38730.1|ATP binding protein [Zea mays]
			gb|ACG35469.1|alginate regulatory protein AlgP [Zea mays]
			gb|ACG41808.1|transaminase/ transferase, transferring nitrogenous groups [Zea mays]
			emb|CAO39844.1|unnamed protein product [Vitis vinifera]
			ref|NP_001106238.1|diacylglycerol kinase 3 [Zea mays] gb|ABO16345.1| diacylglycerol kinase 3 [Zea mays]
AC184854.4	71794	80325
			ref|XP_001420401.1|predicted protein [Ostreococcus lucimarinus CCE9901] gb|ABO98694.1| predicted protein [Ostreococcus lucimarinus CCE9901]
			emb|CAN60313.1|hypothetical protein [Vitis vinifera]
			gb|EAY92298.1|hypothetical protein OsI_14019 [Oryza sativa Indica Group]
AC185220.4	97650	103208
			gb|EAZ25154.1|hypothetical protein OsJ_008637 [Oryza sativa (japonica cultivar-group)]
			gb|EAY91707.1|hypothetical protein OsI_13348 [Oryza sativa Indica Group]
			gb|EAY95175.1|hypothetical protein OsI_16993 [Oryza sativa Indica Group]
			gb|EEC72173.1|hypothetical protein OsI_05221 [Oryza sativa Indica Group]
AC185221.2	72113	74726
			gb|ACG41393.1|catalytic/ protein phosphatase type 2C [Zea mays]
AC185224.4	4292	14885
			gb|ACG44284.1|CRAL/TRIO domain containing protein [Zea mays]
			gb|EAZ17558.1|hypothetical protein OsJ_031767 [Oryza sativa (japonica cultivar-group)]
			ref|NP_001132764.1|hypothetical protein LOC100194251 [Zea mays] gb|ACF81751.1| unknown [Zea mays] gb|ACG36741.1| sorting nexin 1 [Zea mays]
			gb|EEC80673.1|hypothetical protein OsI_23085 [Oryza sativa Indica Group]
			dbj|BAA96612.1|putative CjMDR1 [Oryza sativa Japonica Group] emb|CAD59589.1| MDR-like ABC transporter [Oryza sativa (japonica cultivar-group)] gb|EAY73601.1| hypothetical protein OsI_01485 [Oryza sativa Indica Group]
			gb|ACG37793.1|hypothetical protein [Zea mays]
			ref|NP_001104957.1|cellulose synthase7 [Zea mays] gb|AAF89967.1|AF200531_1 cellulose synthase-7 [Zea mays]
			ref|XP_747824.1|actin associated protein Wsp1 [Aspergillus fumigatus Af293] gb|EAL85786.1| actin associated protein Wsp1, putative [Aspergillus fumigatus Af293]
			gb|ACG35469.1|alginate regulatory protein AlgP [Zea mays]
AC185231.4	66880	68794
			gb|ACG41393.1|catalytic/ protein phosphatase type 2C [Zea mays]
AC185257.3	126715	133047
			emb|CAH67659.1|H0410G08.14 [Oryza sativa (indica cultivar-group)] gb|EAY95715.1| hypothetical protein OsI_17584 [Oryza sativa Indica Group]
			gb|ACG32552.1|FHA domain containing protein [Zea mays]
			gb|ACG35922.1|galactose-1-phosphate uridyl transferase-like protein [Zea mays]
			gb|ACG40530.1|protein SOF1 [Zea mays]
AC185307.3	35281	47742
			gb|AAX96317.1|ATPase, calcium-transporting-related [Oryza sativa (japonica cultivar-group)]
			gb|ACF84767.1|unknown [Zea mays] gb|ACG45587.1| peroxisomal membrane carrier protein [Zea mays]
			gb|EAZ41290.1|hypothetical protein OsJ_024773 [Oryza sativa (japonica cultivar-group)]
			gb|EAY83881.1|hypothetical protein OsI_39101 [Oryza sativa Indica Group]
			dbj|BAD35894.1|putative homeobox [Oryza sativa Japonica Group]
			gb|ACF83558.1|unknown [Zea mays]
			ref|XP_861013.1|PREDICTED: hypothetical protein XP_855920 [Canis familiaris]
			ref|NP_001102299.1|jumonji domain containing 3 [Rattus norvegicus] gb|EDM04866.1| jumonji domain containing 3 (predicted) [Rattus norvegicus]
AC185412.3	108330	116040
			ref|NP_001131677.1|hypothetical protein LOC100193037 [Zea mays] gb|ACF80194.1| unknown [Zea mays]
			emb|CAH66887.1|OSIGBa0099L20.2 [Oryza sativa (indica cultivar-group)] gb|EEC78189.1| hypothetical protein OsI_17795 [Oryza sativa Indica Group]
			ref|NP_001130796.1|hypothetical protein LOC100191900 [Zea mays] gb|ACF79152.1| unknown [Zea mays] gb|ACG33133.1| glyceraldehyde-3-phosphate dehydrogenase, cytosolic [Zea mays] gb|ACG34828.1| glyceraldehyde-3-phosphate dehydrogenase, cytosolic [Zea mays]
AC185413.3	45809	57872
			ref|NP_001051237.1|Os03g0744300 [Oryza sativa (japonica cultivar-group)] dbj|BAF13151.1| Os03g0744300 [Oryza sativa (japonica cultivar-group)]
			gb|EEC75737.1|hypothetical protein OsI_12616 [Oryza sativa Indica Group]
			gb|ACG33669.1|testis intracellular mediator protein [Zea mays]
			ref|NP_001130629.1|hypothetical protein LOC100191728 [Zea mays] gb|ACF78926.1| unknown [Zea mays]
			gb|EAZ41025.1|hypothetical protein OsJ_024508 [Oryza sativa (japonica cultivar-group)]
			ref|XP_843140.1|hypothetical protein [Leishmania major strain Friedlin] gb|AAZ14258.1| hypothetical protein, conserved [Leishmania major strain Friedlin]
			gb|EEC82974.1|hypothetical protein OsI_27981 [Oryza sativa Indica Group]
			dbj|BAC22279.1|amino acid acetyltransferase(N-acetylglutamate synthase)-like protein [Oryza sativa Japonica Group]
AC185440.4	29762	39528
			gb|ACF87205.1|unknown [Zea mays] gb|ACG34461.1| protein binding protein [Zea mays]
			gb|ACF86640.1|unknown [Zea mays] gb|ACG41024.1| serine esterase family protein [Zea mays]
			gb|ACF82735.1|unknown [Zea mays]
			gb|AAT08015.1|putative casein kinase I [Zea mays]
			sp|Q9FPQ6|GP1_CHLRERecName: Full=Vegetative cell wall protein gp1; AltName: Full=Hydroxyproline-rich glycoprotein 1; Flags: Precursor gb|AAG45420.1|AF309494_1 vegetative cell wall protein gp1 [Chlamydomonas reinhardtii]
			gb|EAZ14325.1|hypothetical protein OsJ_004150 [Oryza sativa (japonica cultivar-group)]
AC185441.3	67706	78332
			gb|ACF81360.1|unknown [Zea mays] gb|ACG26101.1| indole-3-glycerol phosphate lyase [Zea mays]
			gb|ACG39105.1|brix domain-containing protein 2 [Zea mays]
			gb|AAL75488.1|AF466202_14putative pol protein [Zea mays]
			emb|CAB61839.1|putative serine/threonine phosphatase type 2c [Sporobolus stapfianus]
			ref|YP_293890.1|hypothetical protein EhV137 [Emiliania huxleyi virus 86] emb|CAI65559.1| putative membrane protein [Emiliania huxleyi virus 86]
			gb|EAZ36614.1|hypothetical protein OsJ_020097 [Oryza sativa (japonica cultivar-group)]
			gb|ACF88348.1|unknown [Zea mays]
AC185460.3	131898	136246
			ref|NP_001064917.1|Os10g0489200 [Oryza sativa (japonica cultivar-group)] dbj|BAF26831.1| Os10g0489200 [Oryza sativa (japonica cultivar-group)]
			ref|NP_001132555.1|hypothetical protein LOC100194020 [Zea mays] gb|ACG38575.1| hypothetical protein [Zea mays]
			gb|ACF87350.1|unknown [Zea mays]
			gb|ACG36155.1|eyes absent-like protein [Zea mays]
AC185464.3	161652	166965
			gb|EAY88795.1|hypothetical protein OsI_10268 [Oryza sativa Indica Group]
			ref|NP_001050317.1|Os03g0401100 [Oryza sativa (japonica cultivar-group)] gb|AAK52142.2|AC084380_15 putative protein kinase [Oryza sativa (japonica cultivar-group)] gb|ABF96465.1| Protein kinase domain containing protein, expressed [Oryza sativa (japonica cultivar-group)] dbj|BAF12231.1| Os03g0401100 [Oryza sativa (japonica cultivar-group)]
			ref|YP_294122.1|hypothetical protein EhV364 [Emiliania huxleyi virus 86] emb|CAI65791.1| putative membrane protein [Emiliania huxleyi virus 86]
AC185470.2	152279	162631
			gb|EAZ13595.1|hypothetical protein OsJ_003420 [Oryza sativa (japonica cultivar-group)]
			gb|ACF82370.1|unknown [Zea mays]
			gb|ACF83732.1|unknown [Zea mays]
			gb|ACG44244.1|tetratricopeptide-like helical [Zea mays]
			gb|ACG36155.1|eyes absent-like protein [Zea mays]
			gb|ABX82685.1|transposase [Zea mays subsp. parviglumis]
			gb|AAX33674.1|plus agglutinin [Chlamydomonas incerta]
			gb|ACF85323.1|unknown [Zea mays] gb|ACG35851.1| OB-fold nucleic acid binding domain containing protein [Zea mays]
AC185486.3	97354	102519
AC185486.3	78834	89394
			gb|EEC71304.1|hypothetical protein OsI_03330 [Oryza sativa Indica Group]
			gb|EAZ33574.1|hypothetical protein OsJ_017057 [Oryza sativa (japonica cultivar-group)]
			ref|NP_001105823.1|dual-specificity protein-like phosphatase 1 [Zea mays] gb|ABA02561.1| dual-specificity protein-like phosphatase 1 [Zea mays]
			gb|ACF82495.1|unknown [Zea mays]
			gb|EAZ22104.1|hypothetical protein OsJ_005587 [Oryza sativa (japonica cultivar-group)]
			gb|EEB01539.1|voltage gated chloride channel domain-containing protein [Toxoplasma gondii ME49]
			gb|EEC69318.1|hypothetical protein OsI_38409 [Oryza sativa Indica Group]
			gb|ACG47746.1|hypothetical protein [Zea mays]
AC185489.3	36831	43500
			gb|EEC77204.1|hypothetical protein OsI_15716 [Oryza sativa Indica Group]
AC185496.4	19604	23683
			ref|NP_001131618.1|hypothetical protein LOC100192970 [Zea mays] gb|ACF80109.1| unknown [Zea mays]
			gb|AAT76991.1|putative centromere protein [Oryza sativa (japonica cultivar-group)] gb|ABF98294.1| bHLH family protein, putative, expressed [Oryza sativa (japonica cultivar-group)] gb|EAZ28204.1| hypothetical protein OsJ_011687 [Oryza sativa (japonica cultivar-group)]
AC185499.2	154517	161144
			gb|AAP06789.1|phytochrome B2 apoprotein; PhyB2 [Zea mays]
			gb|ACG27479.1|hypothetical protein [Zea mays]
AC185511.3	69773	75969
			gb|AAP12994.1|putative beige protein [Oryza sativa (japonica cultivar-group)]
			gb|EAY72823.1|hypothetical protein OsI_00690 [Oryza sativa Indica Group]
			gb|ACG38189.1|chloroplast outer envelope 24 kD protein [Zea mays]
AC185516.3	49472	63559
			gb|ACG40482.1|phosphatidate cytidylyltransferase [Zea mays]
			gb|ACG25549.1|calcium binding atopy-related autoantigen 1 [Zea mays]
			gb|EEC71746.1|hypothetical protein OsI_04315 [Oryza sativa Indica Group]
			gb|ACF83563.1|unknown [Zea mays]
			dbj|BAD54494.1|putative ATPase, aminophospholipid transporter (APLT), class I, type 8A, member 1 [Oryza sativa Japonica Group] dbj|BAD54535.1| putative ATPase, aminophospholipid transporter (APLT), class I, type 8A, member 1 [Oryza sativa Japonica Group] gb|EEC80823.1| hypothetical protein OsI_23406 [Oryza sativa Indica Group]
			emb|CAD41288.2|OSJNBa0005N02.6 [Oryza sativa (japonica cultivar-group)]
			gb|ACG39154.1|hypothetical protein [Zea mays]
			gb|ACG31286.1|hypothetical protein [Zea mays]
			ref|NP_001131685.1|hypothetical protein LOC100193045 [Zea mays] gb|ACF80205.1| unknown [Zea mays]
AC185519.3	134508	147160
			gb|AAL75996.1|AF466646_4putative gag protein [Zea mays]
			gb|AAP94590.1|Cinful1 polyprotein [Zea mays]
AC185602.3	10321	19315
			gb|ACF86683.1|unknown [Zea mays]
			gb|EEC74892.1|hypothetical protein OsI_10807 [Oryza sativa Indica Group]
			emb|CAO42978.1|unnamed protein product [Vitis vinifera]
			gb|ACF84400.1|unknown [Zea mays]
AC185624.4	124243	126908
			gb|EAZ24570.1|hypothetical protein OsJ_008053 [Oryza sativa (japonica cultivar-group)]
			gb|ACG41487.1|hypothetical protein [Zea mays]
			ref|NP_001105693.1|ferredoxin-dependent glutamate synthase1 [Zea mays] sp|P23225|GLTB_MAIZE RecName: Full=Ferredoxin-dependent glutamate synthase, chloroplastic; AltName: Full=Fd-GOGAT; Flags: Precursor gb|AAA33463.1| ferredoxin-dependent glutamate synthase
AC185632.2	146197	155623
			gb|ACF86662.1|unknown [Zea mays]
			gb|EEC71072.1|hypothetical protein OsI_02831 [Oryza sativa Indica Group]
			gb|ACF85327.1|unknown [Zea mays]
			gb|EAZ10973.1|hypothetical protein OsJ_000798 [Oryza sativa (japonica cultivar-group)]
			gb|EEC68313.1|hypothetical protein OsI_36402 [Oryza sativa Indica Group]
			gb|ACG39526.1|hypothetical protein [Zea mays]
AC185635.4	18676	26212
			ref|NP_001130868.1|hypothetical protein LOC100191972 [Zea mays] gb|ACF79239.1| unknown [Zea mays]
			gb|ACG44792.1|carnitine racemase like protein [Zea mays]
			ref|NP_001055254.1|Os05g0344400 [Oryza sativa (japonica cultivar-group)] gb|AAV43796.1| unknown protein [Oryza sativa (japonica cultivar-group)] gb|AAV44168.1| unknown protein [Oryza sativa (japonica cultivar-group)] dbj|BAF17168.1| Os05g0344400 [Oryza sativa (japonica cultivar-group)] gb|EAY97612.1| hypothetical protein OsI_19537 [Oryza sativa Indica Group]
			gb|ACG45357.1|cycloartenol synthase [Zea mays]
AC185639.3	119529	131098
			gb|AAD20307.1|copia-type pol polyprotein [Zea mays]
			gb|ABF67922.1|Ji1 putative gag protein [Zea mays]
AC185647.3	125073	126576
			gb|ACG41393.1|catalytic/ protein phosphatase type 2C [Zea mays]
AC185667.3	36962	41291
			ref|NP_001044018.1|Os01g0706700 [Oryza sativa (japonica cultivar-group)] dbj|BAF05932.1| Os01g0706700 [Oryza sativa (japonica cultivar-group)]
			gb|ACF85525.1|unknown [Zea mays]
			emb|CAA23000.1|putative protein [Arabidopsis thaliana] emb|CAB79373.1| putative protein [Arabidopsis thaliana]
AC185966.4	121084	129791
			gb|ACF84877.1|unknown [Zea mays]
			gb|EAZ43138.1|hypothetical protein OsJ_026621 [Oryza sativa (japonica cultivar-group)]
			gb|EEA68530.1|hypothetical protein BRAFLDRAFT_120702 [Branchiostoma floridae]
			gb|ABG00000.1|retrotransposon protein, putative, Ty1-copia subclass [Oryza sativa (japonica cultivar-group)]
AC186014.4	65762	78883
			gb|EAZ38072.1|hypothetical protein OsJ_021555 [Oryza sativa (japonica cultivar-group)]
			gb|ACG43149.1|50S ribosomal protein L14 [Zea mays]
			dbj|BAD38858.1|pseudo-response regulator 37 [Oryza sativa Indica Group]
			gb|ACF87299.1|unknown [Zea mays]
AC186166.3	92310	95281
			gb|ACG42722.1|hypothetical protein [Zea mays]
			gb|EAZ28865.1|hypothetical protein OsJ_012348 [Oryza sativa (japonica cultivar-group)]
			gb|ACG43512.1|protein kinase-like [Zea mays]
			gb|ACG37116.1|hypothetical protein [Zea mays]
AC186166.3	72912	82370
			gb|EAY81974.1|hypothetical protein OsI_37152 [Oryza sativa Indica Group]
AC186188.2	38945	47469
			gb|ACG47669.1|fructose-bisphosphate aldolase [Zea mays]
			gb|EAZ41868.1|hypothetical protein OsJ_025351 [Oryza sativa (japonica cultivar-group)]
			gb|ACF86644.1|unknown [Zea mays]
AC186195.4	153292	165085
			gb|ACF84587.1|unknown [Zea mays]
			gb|ACG25158.1|genetic modifier [Zea mays]
			gb|ACG30864.1|hypothetical protein [Zea mays]
			gb|ACF82741.1|unknown [Zea mays]
			sp|Q9FPQ6|GP1_CHLRERecName: Full=Vegetative cell wall protein gp1; AltName: Full=Hydroxyproline-rich glycoprotein 1; Flags: Precursor gb|AAG45420.1|AF309494_1 vegetative cell wall protein gp1 [Chlamydomonas reinhardtii]
			gb|AAY58313.1|cyclic nucleotide-gated ion channel 2 [Hordeum vulgare subsp. vulgare]
AC186220.4	87004	93574
			gb|EAZ25607.1|hypothetical protein OsJ_009090 [Oryza sativa (japonica cultivar-group)]
			gb|ACG36859.1|CUE domain containing protein [Zea mays]
			gb|ACF86107.1|unknown [Zea mays]
			gb|ACG47996.1|hypothetical protein [Zea mays]
			ref|YP_001157335.1|hypothetical protein Strop_0472 [Salinispora tropica CNB-440] gb|ABP52957.1| hypothetical protein Strop_0472 [Salinispora tropica CNB-440]
			ref|NP_001047422.1|Os02g0614100 [Oryza sativa (japonica cultivar-group)] dbj|BAD19722.1| putative UDP-N-acetylglucosamine transporter [Oryza sativa Japonica Group] dbj|BAF09336.1| Os02g0614100 [Oryza sativa (japonica cultivar-group)] dbj|BAG90178.1| unnamed protein product [Oryza sativa Japonica Group]
AC186223.3	35296	38049
			gb|ACG43263.1|hypothetical protein [Zea mays]
AC186223.3	101095	110828
			gb|ACG31578.1|CTD small phosphatase-like protein [Zea mays]
			gb|ACG43308.1|hypothetical protein [Zea mays]
			gb|EAZ32467.1|hypothetical protein OsJ_015950 [Oryza sativa (japonica cultivar-group)]
			gb|ACG32751.1|DNA binding protein [Zea mays]
			gb|EAY76760.1|hypothetical protein OsI_04716 [Oryza sativa Indica Group] gb|EAZ14420.1| hypothetical protein OsJ_004245 [Oryza sativa (japonica cultivar-group)]
			gb|ACF78348.1|unknown [Zea mays] gb|ACF86196.1| unknown [Zea mays] gb|ACF86435.1| unknown [Zea mays] gb|ACG34729.1| set1 complex component swd2 [Zea mays]
			ref|NP_001060049.1|Os07g0571100 [Oryza sativa (japonica cultivar-group)] dbj|BAF21963.1| Os07g0571100 [Oryza sativa (japonica cultivar-group)]
AC186229.3	68405	77700
			ref|NP_001132813.1|hypothetical protein LOC100194303 [Zea mays] gb|ACF81816.1| unknown [Zea mays]
			ref|NP_001050067.1|Os03g0340900 [Oryza sativa (japonica cultivar-group)] dbj|BAB21484.1| chloroplast RelA homologue 1 [Oryza sativa Japonica Group] gb|ABF95859.1| RelA/SpoT protein, putative, expressed [Oryza sativa (japonica cultivar-group)] dbj|BAF11981.1| Os03g0340900 [Oryza sativa (japonica cultivar-group)]
			ref|NP_001056824.1|Os06g0150600 [Oryza sativa (japonica cultivar-group)] dbj|BAF18738.1| Os06g0150600 [Oryza sativa (japonica cultivar-group)]
			gb|AAL76000.1|AF466646_8putative oxysterol-binding protein [Zea mays]
			sp|Q69T58|ROC8_ORYSJRecName: Full=Homeobox-leucine zipper protein ROC8; AltName: Full=Homeodomain transcription factor ROC8; AltName: Full=HD-ZIP protein ROC8; AltName: Full=Protein RICE OUTERMOST CELL-SPECIFIC 8; AltName: Full=GLABRA 2-like homeobox protein 8
AC186231.3	78133	86516
			gb|EAZ33574.1|hypothetical protein OsJ_017057 [Oryza sativa (japonica cultivar-group)]
			ref|NP_001131750.1|hypothetical protein LOC100193117 [Zea mays] gb|ACF80297.1| unknown [Zea mays]
			gb|EEC80501.1|hypothetical protein OsI_22753 [Oryza sativa Indica Group]
			gb|ACG44284.1|CRAL/TRIO domain containing protein [Zea mays]
			ref|NP_001105823.1|dual-specificity protein-like phosphatase 1 [Zea mays] gb|ABA02561.1| dual-specificity protein-like phosphatase 1 [Zea mays]
			gb|ACF82495.1|unknown [Zea mays]
AC186302.3	143196	159182
			gb|EAY88660.1|hypothetical protein OsI_10135 [Oryza sativa Indica Group]
			ref|NP_001052201.1|Os04g0191000 [Oryza sativa (japonica cultivar-group)] emb|CAE01900.2| OSJNBa0059D20.8 [Oryza sativa (japonica cultivar-group)] dbj|BAF14115.1| Os04g0191000 [Oryza sativa (japonica cultivar-group)]
AC186316.2	16095	24501
			gb|ACG40574.1|tetraspanin family protein [Zea mays]
			ref|YP_463458.1|LigA [Anaeromyxobacter dehalogenans 2CP-C] gb|ABC80021.1| LigA [Anaeromyxobacter dehalogenans 2CP-C]
			gb|ACF86987.1|unknown [Zea mays]
			gb|EAZ38857.1|hypothetical protein OsJ_022340 [Oryza sativa (japonica cultivar-group)]
			gb|ACF86837.1|unknown [Zea mays]
AC186317.3	104238	112361
			gb|ACG29695.1|hypothetical protein [Zea mays]
			gb|AAT39464.1|unknown [Zea mays]
			gb|EAY81073.1|hypothetical protein OsI_36253 [Oryza sativa Indica Group]
			gb|EEC71116.1|hypothetical protein OsI_02920 [Oryza sativa Indica Group]
			gb|EAX07174.1|hCG1793893 [Homo sapiens]
			gb|EEC77398.1|hypothetical protein OsI_16157 [Oryza sativa Indica Group]
AC186322.4	52111	56232
AC186329.3	32604	42102
			gb|EEC82736.1|hypothetical protein OsI_27439 [Oryza sativa Indica Group]
			gb|ACF84104.1|unknown [Zea mays]
			dbj|BAD19147.1|putative phragmoplast-associated kinesin [Oryza sativa Japonica Group] dbj|BAD21583.1| putative phragmoplast-associated kinesin [Oryza sativa Japonica Group]
			gb|EAZ39780.1|hypothetical protein OsJ_023263 [Oryza sativa (japonica cultivar-group)]
			emb|CAO62213.1|unnamed protein product [Vitis vinifera]
AC186331.3	85517	88275
			gb|ACF87850.1|unknown [Zea mays] gb|ACG36532.1| catalytic/ protein phosphatase type 2C [Zea mays]
			gb|ACG38445.1|polyubiquitin containing 7 ubiquitin monomers [Zea mays]
			ref|NP_001063680.1|Os09g0517600 [Oryza sativa (japonica cultivar-group)] sp|Q69MT2|FH15_ORYSJ RecName: Full=Formin-like protein 15; AltName: Full=OsFH15; Flags: Precursor dbj|BAD33833.1| diaphanous protein-like [Oryza sativa Japonica Group] dbj|BAF25594.1| Os09g0517600 [Oryza sativa (japonica cultivar-group)] dbj|BAG95250.1| unnamed protein product [Oryza sativa Japonica Group]
AC186332.3	144035	154595
			gb|EEC71304.1|hypothetical protein OsI_03330 [Oryza sativa Indica Group]
			gb|EAZ33574.1|hypothetical protein OsJ_017057 [Oryza sativa (japonica cultivar-group)]
			ref|NP_001105823.1|dual-specificity protein-like phosphatase 1 [Zea mays] gb|ABA02561.1| dual-specificity protein-like phosphatase 1 [Zea mays]
			gb|ACF82495.1|unknown [Zea mays]
			gb|EEB01539.1|voltage gated chloride channel domain-containing protein [Toxoplasma gondii ME49]
			gb|EAZ22104.1|hypothetical protein OsJ_005587 [Oryza sativa (japonica cultivar-group)]
			ref|NP_334701.1|hypothetical protein MT0291.4 [Mycobacterium tuberculosis CDC1551] gb|AAK44515.1| hypothetical protein MT0291.4 [Mycobacterium tuberculosis CDC1551]
			gb|EEC69318.1|hypothetical protein OsI_38409 [Oryza sativa Indica Group]
			gb|ACG47746.1|hypothetical protein [Zea mays]
AC186335.3	144065	150911
			ref|NP_001131718.1|hypothetical protein LOC100193083 [Zea mays] gb|ACF80248.1| unknown [Zea mays]
			gb|EEA68530.1|hypothetical protein BRAFLDRAFT_120702 [Branchiostoma floridae]
			gb|ACF88122.1|unknown [Zea mays] gb|ACG32376.1| SNF4 [Zea mays]
			dbj|BAD69279.1|hypothetical protein [Oryza sativa Japonica Group]
AC186372.4	124407	127580
			gb|ACG38055.1|hypothetical protein [Zea mays]
			ref|NP_001049103.1|Os03g0169800 [Oryza sativa (japonica cultivar-group)] gb|AAL84291.1|AC073556_8 putative endonuclease [Oryza sativa (japonica cultivar-group)] gb|ABF94196.1| HNH endonuclease domain-containing protein, putative, expressed [Oryza sativa (japonica cultivar-group)] dbj|BAF11017.1| Os03g0169800 [Oryza sativa (japonica cultivar-group)] dbj|BAG90840.1| unnamed protein product [Oryza s…
			gb|AAU93533.1|hypothetical protein [Zea mays]
			ref|YP_001610746.1|hypothetical protein sce0109 [Sorangium cellulosum 'So ce 56'] emb|CAN90266.1| hypothetical protein [Sorangium cellulosum 'So ce 56']
AC186401.3	18733	23754
			gb|AAT40504.2|Polyprotein, putative [Solanum demissum]
			gb|ABF97907.1|expressed protein [Oryza sativa (japonica cultivar-group)]
			ref|NP_193070.1|leucine-rich repeat family protein / extensin family protein [Arabidopsis thaliana] emb|CAB40769.1| extensin-like protein [Arabidopsis thaliana] emb|CAB78376.1| extensin-like protein [Arabidopsis thaliana]
AC186412.4	95260	97939
			gb|ACG41393.1|catalytic/ protein phosphatase type 2C [Zea mays]
AC186418.4	20572	25967
			gb|EEB01539.1|voltage gated chloride channel domain-containing protein [Toxoplasma gondii ME49]
			gb|AAG46114.1|AC073166_12putative Mlo (pathogen resistance) protein [Oryza sativa]
			dbj|BAG92007.1|unnamed protein product [Oryza sativa Japonica Group]
AC186430.4	82202	83791
			gb|ACG41393.1|catalytic/ protein phosphatase type 2C [Zea mays]
AC186503.3	164268	165914
AC186512.3	141800	150328
			gb|EAZ26633.1|hypothetical protein OsJ_010116 [Oryza sativa (japonica cultivar-group)]
			ref|NP_001130362.1|hypothetical protein LOC100191457 [Zea mays] gb|ACF78553.1| unknown [Zea mays]
			gb|ACG47304.1|hypothetical protein [Zea mays]
			ref|NP_001132368.1|hypothetical protein LOC100193813 [Zea mays] gb|ACF81183.1| unknown [Zea mays]
			ref|XP_747238.1|conserved hypothetical protein [Aspergillus fumigatus Af293] gb|EAL85200.1| conserved hypothetical protein [Aspergillus fumigatus Af293] gb|EDP48875.1| conserved hypothetical protein [Aspergillus fumigatus A1163]
			ref|NP_001051373.1|Os03g0765000 [Oryza sativa (japonica cultivar-group)] gb|ABF99037.1| Serine/threonine-protein kinase 12, putative, expressed [Oryza sativa (japonica cultivar-group)] dbj|BAF13287.1| Os03g0765000 [Oryza sativa (japonica cultivar-group)] dbj|BAG93708.1| unnamed protein product [Oryza sativa Japonica Group]
AC186515.3	24829	35426
			gb|EAY98791.1|hypothetical protein OsI_20734 [Oryza sativa Indica Group]
			gb|ACG37353.1|major Facilitator superfamily protein [Zea mays]
			gb|ACF86683.1|unknown [Zea mays]
			gb|ACG34703.1|acid phosphatase [Zea mays]
			gb|EAZ26311.1|hypothetical protein OsJ_009794 [Oryza sativa (japonica cultivar-group)]
AC186519.4	118640	119761
AC186520.5	65029	77677
			gb|AAP94590.1|Cinful1 polyprotein [Zea mays]
			gb|AAL75996.1|AF466646_4putative gag protein [Zea mays]
AC186524.3	98456	106717
			sp|Q9FPQ6|GP1_CHLRERecName: Full=Vegetative cell wall protein gp1; AltName: Full=Hydroxyproline-rich glycoprotein 1; Flags: Precursor gb|AAG45420.1|AF309494_1 vegetative cell wall protein gp1 [Chlamydomonas reinhardtii]
			gb|EEC69828.1|hypothetical protein OsI_00149 [Oryza sativa Indica Group]
			gb|EAZ14112.1|hypothetical protein OsJ_003937 [Oryza sativa (japonica cultivar-group)]
			emb|CAA69605.1|HMGc1 [Zea mays] emb|CAB46753.1| HMGc1 protein [Zea mays] gb|ACF79245.1| unknown [Zea mays] gb|ACF86110.1| unknown [Zea mays]
AC186527.3	23182	26046
			gb|ACG44302.1|transferase, transferring glycosyl groups [Zea mays]
			ref|NP_001054191.1|Os04g0667800 [Oryza sativa (japonica cultivar-group)] emb|CAE02801.1| OSJNBa0043A12.6 [Oryza sativa (japonica cultivar-group)] emb|CAH68307.1| B0811B10.8 [Oryza sativa (indica cultivar-group)] dbj|BAF16105.1| Os04g0667800 [Oryza sativa (japonica cultivar-group)] emb|CAH66000.1| H1005F08.29 [Oryza sativa (indica cultivar-group)] gb|EAY95969.1| hypothetical protein OsI_17840 [Ory…
AC186566.4	21400	26498
			gb|EEC82488.1|hypothetical protein OsI_26945 [Oryza sativa Indica Group]
			gb|ACG40141.1|hypothetical protein [Zea mays]
			gb|ACF80215.1|unknown [Zea mays]
			ref|NP_001130526.1|hypothetical protein LOC100191625 [Zea mays] gb|ACF78776.1| unknown [Zea mays]
AC186573.3	110974	124941
			ref|NP_001044018.1|Os01g0706700 [Oryza sativa (japonica cultivar-group)] dbj|BAF05932.1| Os01g0706700 [Oryza sativa (japonica cultivar-group)]
			gb|EAZ25607.1|hypothetical protein OsJ_009090 [Oryza sativa (japonica cultivar-group)]
			gb|ACG38900.1|hypothetical protein [Zea mays]
			gb|AAQ06256.1|putative magnesium-protoporphyrin IX methyltransferase [Sorghum bicolor]
			emb|CAO43606.1|unnamed protein product [Vitis vinifera]
			gb|ACG32833.1|HECT domain and RCC1-like domain-containing protein 2 [Zea mays]
AC186587.3	54681	59624
			pir||T48355transitional endoplasmic reticulum ATPase - Arabidopsis thaliana emb|CAB83290.1| transitional endoplasmic reticulum ATPase [Arabidopsis thaliana]
AC186598.3	102996	106004
			ref|NP_001063351.1|Os09g0454300 [Oryza sativa (japonica cultivar-group)] dbj|BAD38264.1| F-box protein-like [Oryza sativa Japonica Group] dbj|BAD38037.1| F-box protein-like [Oryza sativa Japonica Group] dbj|BAF25265.1| Os09g0454300 [Oryza sativa (japonica cultivar-group)] dbj|BAG88741.1| unnamed protein product [Oryza sativa Japonica Group] gb|EEC84697.1| hypothetical protein OsI_31628 [Oryza sat…
			gb|EEB01539.1|voltage gated chloride channel domain-containing protein [Toxoplasma gondii ME49]
			gb|ACF86044.1|unknown [Zea mays]
AC186613.4	158749	161391
			gb|ACG41393.1|catalytic/ protein phosphatase type 2C [Zea mays]
AC186613.4	134005	137999
			gb|ACG41393.1|catalytic/ protein phosphatase type 2C [Zea mays]
AC186621.4	163261	164875
			gb|ACG41393.1|catalytic/ protein phosphatase type 2C [Zea mays]
AC186623.5	171429	178999
			gb|ACG39191.1|actin-1 [Zea mays]
AC186656.4	39505	44472
			gb|EAZ03422.1|hypothetical protein OsI_25561 [Oryza sativa Indica Group]
			ref|NP_001052443.1|Os04g0312100 [Oryza sativa (japonica cultivar-group)] emb|CAE02242.2| OSJNBb0054B09.13 [Oryza sativa (japonica cultivar-group)] dbj|BAF14357.1| Os04g0312100 [Oryza sativa (japonica cultivar-group)] emb|CAH66293.1| OSIGBa0139J17.2 [Oryza sativa (indica cultivar-group)] dbj|BAH00130.1| unnamed protein product [Oryza sativa Japonica Group]
			gb|ACG31816.1|tetratricopeptide repeat domain 4 [Zea mays]
			gb|EAZ45024.1|hypothetical protein OsJ_028507 [Oryza sativa (japonica cultivar-group)]
AC186657.3	145582	147170
			gb|ACG41393.1|catalytic/ protein phosphatase type 2C [Zea mays]
AC186668.3	46585	50255
			ref|XP_001075527.1|PREDICTED: hypothetical protein [Rattus norvegicus] ref|XP_001061739.1| PREDICTED: hypothetical protein [Rattus norvegicus]
			gb|AAK73147.1|AC079022_20putative RING-H2 finger protein [Oryza sativa]
AC186670.3	119839	124434
			ref|NP_001105835.1|HIRA [Zea mays] sp|Q32SG6|HIRA_MAIZE RecName: Full=Protein HIRA; AltName: Full=Histone regulator protein gb|AAY24681.1| HIRA [Zea mays]
			gb|EAY95508.1|hypothetical protein OsI_17353 [Oryza sativa Indica Group]
			gb|AAS90684.2|unknown protein [Oryza sativa (japonica cultivar-group)]
			emb|CAB62280.1|hydroxyproline-rich glycoprotein DZ-HRGP [Volvox carteri f. nagariensis]
AC186680.3	1746	9652
			sp|Q8LPU5|CMT3_MAIZERecName: Full=DNA (cytosine-5)-methyltransferase 3; AltName: Full=Chromomethylase 3; AltName: Full=DNA methyltransferase 105 gb|AAM28227.1| DNA methyltransferase 105 [Zea mays]
			gb|EEC84577.1|hypothetical protein OsI_31377 [Oryza sativa Indica Group]
			gb|ACG36241.1|hypothetical protein [Zea mays]
AC186683.3	90588	92165
			gb|AAQ06294.1|hypothetical protein [Zea mays]
AC186684.4	153688	158745
			gb|EAZ03101.1|hypothetical protein OsI_25245 [Oryza sativa Indica Group]
			gb|AAV28534.2|cell-division-cycle-2 kinase; cyclin-dependent kinase [Saccharum officinarum]
AC186691.4	141426	149197
			gb|ACG27916.1|COBRA-like protein 4 precursor [Zea mays]
			emb|CAC09461.2|H0423H10.7 [Oryza sativa (indica cultivar-group)] gb|EAY95758.1| hypothetical protein OsI_17633 [Oryza sativa Indica Group]
			gb|ACF84978.1|unknown [Zea mays]
			gb|EAY81449.1|hypothetical protein OsI_36620 [Oryza sativa Indica Group]
AC186784.3	141578	143181
			gb|ACF84978.1|unknown [Zea mays]
AC186792.3	152400	159735
			gb|ACF86122.1|unknown [Zea mays] gb|ACG35909.1| transmembrane emp24 domain-containing protein 10 precursor [Zea mays]
			ref|NP_001052916.1|Os04g0447500 [Oryza sativa (japonica cultivar-group)] emb|CAD40880.2| OSJNBa0064H22.3 [Oryza sativa (japonica cultivar-group)] dbj|BAF14830.1| Os04g0447500 [Oryza sativa (japonica cultivar-group)] emb|CAH67191.1| OSIGBa0152K17.3 [Oryza sativa (indica cultivar-group)] gb|EAY94302.1| hypothetical protein OsI_16071 [Oryza sativa Indica Group] gb|EAZ30884.1| hypothetical protein Os…
			gb|ACG29039.1|hypothetical protein [Zea mays]
			gb|ACF84385.1|unknown [Zea mays]
			emb|CAA46283.1|extensin [Volvox carteri]
			ref|NP_001105102.1|bromodomain protein 103 [Zea mays] gb|AAN41251.1| bromodomain protein 103 [Zea mays]
AC186794.3	31227	34806
			gb|ACG48167.1|hypothetical protein [Zea mays]
			gb|EEC84901.1|hypothetical protein OsI_32082 [Oryza sativa Indica Group]
			gb|ACG48150.1|periodic tryptophan protein 1 [Zea mays]
AC186804.4	25757	34666
			gb|EEC81208.1|hypothetical protein OsI_24240 [Oryza sativa Indica Group]
			gb|ACF86337.1|unknown [Zea mays]
			gb|EAY87363.1|hypothetical protein OsI_08767 [Oryza sativa Indica Group]
AC186805.5	28149	36211
			gb|EEC82001.1|hypothetical protein OsI_25941 [Oryza sativa Indica Group]
			ref|NP_001130339.1|hypothetical protein LOC100191434 [Zea mays] gb|ACF78526.1| unknown [Zea mays]
AC186815.3	50586	59681
			gb|ACG43179.1|hypothetical protein [Zea mays]
			gb|ACG29612.1|MAC/Perforin domain containing protein [Zea mays]
			gb|EAZ28972.1|hypothetical protein OsJ_012455 [Oryza sativa (japonica cultivar-group)]
			ref|NP_001065724.1|Os11g0143500 [Oryza sativa (japonica cultivar-group)] dbj|BAF27569.1| Os11g0143500 [Oryza sativa (japonica cultivar-group)]
			gb|ACG28690.1|MGD2 [Zea mays]
			gb|EEC71865.1|hypothetical protein OsI_04574 [Oryza sativa Indica Group]
			ref|XP_001699163.1|hydroxyproline-rich glycoprotein [Chlamydomonas reinhardtii] gb|AAG45421.1|AF309495_1 gamete-specific hydroxyproline-rich glycoprotein a2 [Chlamydomonas reinhardtii] gb|EDO98803.1| hydroxyproline-rich glycoprotein [Chlamydomonas reinhardtii]
			gb|EAZ34429.1|hypothetical protein OsJ_017912 [Oryza sativa (japonica cultivar-group)]
			gb|ACG29251.1|hypothetical protein [Zea mays]
			gb|EEC84599.1|hypothetical protein OsI_31422 [Oryza sativa Indica Group]
AC186839.4	162634	178044
			ref|XP_848677.1|PREDICTED: similar to Retrovirus-related Pol polyprotein from transposon 297 [Canis familiaris]
AC186844.3	88620	90303
			gb|ACG41393.1|catalytic/ protein phosphatase type 2C [Zea mays]
AC186885.3	74392	81612
			ref|NP_001064629.1|Os10g0422300 [Oryza sativa (japonica cultivar-group)] dbj|BAF26543.1| Os10g0422300 [Oryza sativa (japonica cultivar-group)] gb|EAZ16116.1| hypothetical protein OsJ_030325 [Oryza sativa (japonica cultivar-group)]
			gb|EAZ32001.1|hypothetical protein OsJ_015484 [Oryza sativa (japonica cultivar-group)]
			emb|CAA69605.1|HMGc1 [Zea mays] emb|CAB46753.1| HMGc1 protein [Zea mays] gb|ACF79245.1| unknown [Zea mays] gb|ACF86110.1| unknown [Zea mays]
			gb|ACG34558.1|hypothetical protein [Zea mays]
AC186893.4	1563	9741
			gb|ACG41393.1|catalytic/ protein phosphatase type 2C [Zea mays]
			gb|ACG30007.1|ATP binding protein [Zea mays]
			gb|ACF83202.1|unknown [Zea mays]
AC186900.4	153938	155487
			gb|ACG41393.1|catalytic/ protein phosphatase type 2C [Zea mays]
AC186900.4	174455	176072
			gb|ACF84978.1|unknown [Zea mays]
AC186902.4	224253	227772
			gb|ACF83865.1|unknown [Zea mays]
			gb|EEC69798.1|hypothetical protein OsI_00092 [Oryza sativa Indica Group]
AC187046.3	34539	48094
			gb|ACG33631.1|serine palmitoyltransferase 2 [Zea mays]
			sp|A2XDA1|CRTI_ORYSIRecName: Full=Phytoene dehydrogenase, chloroplastic/chromoplastic; AltName: Full=Phytoene desaturase; Flags: Precursor sp|Q0DUI8|CRTI_ORYSJ RecName: Full=Phytoene dehydrogenase, chloroplastic/chromoplastic; AltName: Full=Phytoene desaturase; Flags: Precursor gb|AAK92625.1|AC079633_5 Putative phytoene dehydrogenase precursor [Oryza sativa] gb|ABF94340.1| Phytoene dehydrogenase,…
AC187047.5	70187	78385
			ref|NP_001064804.1|Os10g0466300 [Oryza sativa (japonica cultivar-group)] gb|AAK27816.1|AC022457_19 putative WD-repeat containing protein [Oryza sativa (japonica cultivar-group)] gb|AAP54192.1| PRP19/PSO4, putative, expressed [Oryza sativa (japonica cultivar-group)] gb|ABG66129.1| PRP19/PSO4, putative, expressed [Oryza sativa (japonica cultivar-group)] dbj|BAF26718.1| Os10g0466300 [Oryza sativa (j…
			emb|CAB62280.1|hydroxyproline-rich glycoprotein DZ-HRGP [Volvox carteri f. nagariensis]
AC187053.4	138622	151852
			gb|ACG35494.1|cyclin-A2 [Zea mays]
			ref|NP_001132546.1|hypothetical protein LOC100194011 [Zea mays] gb|ACF81432.1| unknown [Zea mays]
			gb|ACG31148.1|protein translocase/ protein transporter [Zea mays]
AC187072.4	50597	55845
			ref|NP_001130752.1|hypothetical protein LOC100191856 [Zea mays] gb|ACF85838.1| unknown [Zea mays] gb|ACG23997.1| chorismate mutase [Zea mays]
			gb|EAZ40379.1|hypothetical protein OsJ_023862 [Oryza sativa (japonica cultivar-group)]
			ref|XP_001773683.1|predicted protein [Physcomitrella patens subsp. patens] gb|EDQ61571.1| predicted protein [Physcomitrella patens subsp. patens]
			gb|EAZ32739.1|hypothetical protein OsJ_016222 [Oryza sativa (japonica cultivar-group)]
			ref|XP_001362791.1|PREDICTED: similar to serine/arginine repetitive matrix 1, isoform 1 [Monodelphis domestica]
			gb|EEC82400.1|hypothetical protein OsI_26768 [Oryza sativa Indica Group]
AC187073.4	65241	75994
			ref|NP_001132533.1|hypothetical protein LOC100193996 [Zea mays] gb|ACF81412.1| unknown [Zea mays]
			gb|ACG44458.1|hypothetical protein [Zea mays]
			gb|ACF82726.1|unknown [Zea mays] gb|ACG26937.1| hypothetical protein [Zea mays] gb|ACG28194.1| hypothetical protein [Zea mays] gb|ACG48714.1| hypothetical protein [Zea mays]
			gb|ACG29440.1|60S ribosomal protein L23a [Zea mays] gb|ACG37795.1| 60S ribosomal protein L23a [Zea mays]
			ref|NP_001050076.1|Os03g0343300 [Oryza sativa (japonica cultivar-group)] gb|ABF95877.1| Utp14 protein, expressed [Oryza sativa (japonica cultivar-group)] dbj|BAF11990.1| Os03g0343300 [Oryza sativa (japonica cultivar-group)] gb|EAY90047.1| hypothetical protein OsI_11618 [Oryza sativa Indica Group] gb|EAZ26876.1| hypothetical protein OsJ_010359 [Oryza sativa (japonica cultivar-group)]
			gb|EAY82401.1|hypothetical protein OsI_37615 [Oryza sativa Indica Group]
AC187075.4	45406	53138
			gb|ACF78732.1|unknown [Zea mays] gb|ACF85429.1| unknown [Zea mays]
			gb|ACG46937.1|hypothetical protein [Zea mays]
			emb|CAO22733.1|unnamed protein product [Vitis vinifera]
			emb|CAH17895.1|Protease-1 (PRT1) protein, putative [Pneumocystis carinii]
AC187076.4	130928	137881
			dbj|BAC75570.1|PHD-type zinc finger protein-like [Oryza sativa Japonica Group] gb|EAZ41192.1| hypothetical protein OsJ_024675 [Oryza sativa (japonica cultivar-group)]
			gb|EEC76830.1|hypothetical protein OsI_14976 [Oryza sativa Indica Group]
			gb|EEC67397.1|hypothetical protein OsI_34556 [Oryza sativa Indica Group]
			ref|NP_001045864.1|Os02g0142500 [Oryza sativa (japonica cultivar-group)] dbj|BAD10644.1| Nucleoporin-like protein [Oryza sativa Japonica Group] dbj|BAF07778.1| Os02g0142500 [Oryza sativa (japonica cultivar-group)] gb|EAY84440.1| hypothetical protein OsI_05813 [Oryza sativa Indica Group] gb|EAZ21709.1| hypothetical protein OsJ_005192 [Oryza sativa (japonica cultivar-group)]
AC187078.3	24047	26511
AC187084.2	195436	201318
			gb|ACF84110.1|unknown [Zea mays]
			gb|ACF80612.1|unknown [Zea mays]
			ref|ZP_02322168.1|conserved hypothetical protein [Anaeromyxobacter dehalogenans 2CP-1] gb|EDR84742.1| conserved hypothetical protein [Anaeromyxobacter dehalogenans 2CP-1]
AC187094.4	116774	123477
			gb|ACG29609.1|peptide transporter PTR2 [Zea mays]
			gb|ABA10486.1|faciata 1-like protein [Zea mays]
			gb|ABP65327.1|chloroplast heat shock protein 70 [Pennisetum glaucum]
AC187095.4	128439	130550
			ref|NP_001052632.1|Os04g0388700 [Oryza sativa (japonica cultivar-group)] dbj|BAF14546.1| Os04g0388700 [Oryza sativa (japonica cultivar-group)] emb|CAH66429.1| OSIGBa0096P03.3 [Oryza sativa (indica cultivar-group)] gb|EEC77175.1| hypothetical protein OsI_15661 [Oryza sativa Indica Group]
AC187098.4	132003	138354
			ref|NP_001130940.1|hypothetical protein LOC100192045 [Zea mays] gb|ACF79333.1| unknown [Zea mays]
			gb|EEC75103.1|hypothetical protein OsI_11272 [Oryza sativa Indica Group]
			gb|ACG41393.1|catalytic/ protein phosphatase type 2C [Zea mays]
			gb|ACG48336.1|hypothetical protein [Zea mays]
AC187099.5	152335	156298
			gb|AAT06023.1|phosphatidylinositol 4-kinase [Oryza sativa (indica cultivar-group)]
			gb|ABA96195.2|Sodium/hydrogen exchanger family protein [Oryza sativa (japonica cultivar-group)]
			emb|CAB88874.1|phosphatidylinositol 4-kinase [Solanum tuberosum]
			ref|XP_001670109.1|Hypothetical protein CBG21638 [Caenorhabditis briggsae AF16] emb|CAP38515.1| Hypothetical protein CBG21638 [Caenorhabditis briggsae]
AC187155.3	194174	200557
			ref|NP_001050132.1|Os03g0355200 [Oryza sativa (japonica cultivar-group)] gb|ABF96003.1| U4/U6 small nuclear ribonucleoprotein PRP4, putative, expressed [Oryza sativa (japonica cultivar-group)] gb|ABF96007.1| U4/U6 small nuclear ribonucleoprotein PRP4, putative, expressed [Oryza sativa (japonica cultivar-group)] dbj|BAF12046.1| Os03g0355200 [Oryza sativa (japonica cultivar-group)]
			gb|ACG48970.1|FHY1 [Zea mays]
			ref|NP_001056601.1|Os06g0114000 [Oryza sativa (japonica cultivar-group)] dbj|BAA92724.1| putative chaperonin 60 beta precursor [Oryza sativa Japonica Group] dbj|BAF18515.1| Os06g0114000 [Oryza sativa (japonica cultivar-group)] gb|ABY52934.1| RuBisCo subunit binding-protein beta subunit [Oryza sativa Japonica Group] dbj|BAG95015.1| unnamed protein product [Oryza sativa Japonica Group]
AC187234.2	155862	157431
			ref|NP_001055303.1|Os05g0358500 [Oryza sativa (japonica cultivar-group)] gb|AAT38039.1| putative protein phosphatase 2C [Oryza sativa (japonica cultivar-group)] gb|AAV43855.1| unknown protein [Oryza sativa (japonica cultivar-group)] dbj|BAF17217.1| Os05g0358500 [Oryza sativa (japonica cultivar-group)] gb|EAY97700.1| hypothetical protein OsI_19622 [Oryza sativa Indica Group]
AC187281.4	30991	32770
			gb|ACF83293.1|unknown [Zea mays]
AC187288.2	65792	69642
			gb|ACG43542.1|RALFL33 [Zea mays]
			gb|ACF87850.1|unknown [Zea mays] gb|ACG36532.1| catalytic/ protein phosphatase type 2C [Zea mays]
AC187392.3	44087	50064
			gb|EEC80085.1|hypothetical protein OsI_21820 [Oryza sativa Indica Group]
AC187404.3	31775	33582
			gb|ACF84978.1|unknown [Zea mays]
			emb|CAO48799.1|unnamed protein product [Vitis vinifera]
AC187463.3	60052	69284
			gb|ACG39854.1|VAP27-2 [Zea mays]
			gb|EEC79153.1|hypothetical protein OsI_19824 [Oryza sativa Indica Group]
			gb|EEC71120.1|hypothetical protein OsI_02924 [Oryza sativa Indica Group]
			gb|EEC79819.1|hypothetical protein OsI_21272 [Oryza sativa Indica Group]
			gb|ABA18104.1|putative plasma membrane ATPase [Capsella rubella]
AC187481.4	182460	189002
			gb|ACF82570.1|unknown [Zea mays]
			gb|ACG27061.1|hypothetical protein [Zea mays]
			gb|ACG40036.1|hypothetical protein [Zea mays]
			gb|ACG46991.1|hypothetical protein [Zea mays]
			gb|ACG46558.1|hypothetical protein [Zea mays] gb|ACG48310.1| hypothetical protein [Zea mays]
AC187554.6	104725	107386
			gb|ACG41393.1|catalytic/ protein phosphatase type 2C [Zea mays]
AC187555.4	46982	56117
			gb|ACG32108.1|receptor expression-enhancing protein 3 [Zea mays]
			gb|ACG47891.1|hypothetical protein [Zea mays]
			gb|ACG36341.1|hypothetical protein [Zea mays] gb|ACG46737.1| hypothetical protein [Zea mays]
			gb|AAL77129.1|AC098566_16Putative polyprotein [Oryza sativa] gb|AAP52413.1| retrotransposon protein, putative, Ty3-gypsy subclass [Oryza sativa (japonica cultivar-group)]
			gb|AAW66005.1|Ca2+ binding protein cbp1 [Triticum aestivum]
AC187558.4	94467	104285
			ref|NP_001052787.1|Os04g0421900 [Oryza sativa (japonica cultivar-group)] dbj|BAF14701.1| Os04g0421900 [Oryza sativa (japonica cultivar-group)]
			gb|ACG43010.1|hypothetical protein [Zea mays]
			gb|EEC82080.1|hypothetical protein OsI_26076 [Oryza sativa Indica Group]
			emb|CAA36735.1|DNA-directed RNA polymerase [Arabidopsis thaliana]
			gb|EAZ07078.1|hypothetical protein OsI_29324 [Oryza sativa Indica Group]
AC187560.5	35723	42538
			emb|CAO45603.1|unnamed protein product [Vitis vinifera]
			gb|ACF84877.1|unknown [Zea mays]
			gb|ACG23978.1|ectonucleotide pyrophosphatase/phosphodiesterase 1 [Zea mays]
AC187564.4	149633	154167
			ref|NP_001051076.1|Os03g0715400 [Oryza sativa (japonica cultivar-group)] dbj|BAF12990.1| Os03g0715400 [Oryza sativa (japonica cultivar-group)] dbj|BAG95299.1| unnamed protein product [Oryza sativa Japonica Group]
AC187565.4	117058	121396
			gb|EEB18701.1|ngd5/osm-6/ift52, putative [Pediculus humanus corporis]
			gb|AAK73147.1|AC079022_20putative RING-H2 finger protein [Oryza sativa]
AC187579.4	58537	68910
			ref|NP_001105401.1|kinase interacting kinase1 [Zea mays] gb|AAB93834.1| KI domain interacting kinase 1 [Zea mays]
AC187657.4	68183	71076
			ref|XP_001075527.1|PREDICTED: hypothetical protein [Rattus norvegicus] ref|XP_001061739.1| PREDICTED: hypothetical protein [Rattus norvegicus]
AC187657.4	92509	98001
			gb|ACG35922.1|galactose-1-phosphate uridyl transferase-like protein [Zea mays]
			gb|ABR68855.1|major ampullate spidroin 2 [Latrodectus hesperus]
			gb|ABE77197.1|putative protein phosphatase 2C [Sorghum bicolor]
AC187777.3	69562	76740
			gb|ACF83323.1|unknown [Zea mays]
			gb|ACG43102.1|hypothetical protein [Zea mays]
			gb|EEC75286.1|hypothetical protein OsI_11627 [Oryza sativa Indica Group]
			gb|ACG34502.1|arsenical pump-driving ATPase [Zea mays]
AC187782.4	61007	66512
			gb|EAZ45689.1|hypothetical protein OsJ_029172 [Oryza sativa (japonica cultivar-group)]
			sp|A2WKK5|ARP5_ORYSIRecName: Full=Actin-related protein 5 sp|A2ZP58|ARP5_ORYSJ RecName: Full=Actin-related protein 5
			gb|AAU04626.1|CENP-C1 [Saccharum officinarum] gb|AAU04628.1| CENP-C1 [Saccharum officinarum]
			emb|CAO22834.1|unnamed protein product [Vitis vinifera]
			ref|YP_482476.1|hypothetical protein Francci3_3393 [Frankia sp. CcI3] gb|ABD12747.1| hypothetical protein Francci3_3393 [Frankia sp. CcI3]
			gb|ACF87203.1|unknown [Zea mays]
			gb|ACF79680.1|unknown [Zea mays]
AC187788.3	114996	126453
			gb|AAG17043.1|AF187822_1transposase [Zea mays]
			ref|NP_001104953.1|transposase DOPA [Zea mays] gb|AAG17044.1|AF187823_1 transposase DOPA [Zea mays]
			gb|ACG25239.1|CBL-interacting serine/threonine-protein kinase 11 [Zea mays]
			gb|ACF84634.1|unknown [Zea mays]
			gb|EAY85485.1|hypothetical protein OsI_06862 [Oryza sativa Indica Group]
AC187830.4	77971	81999
			gb|ACF83502.1|unknown [Zea mays]
			ref|NP_001130422.1|hypothetical protein LOC100191518 [Zea mays] gb|ACF78623.1| unknown [Zea mays]
			gb|ACF82615.1|unknown [Zea mays]
AC187839.3	95052	97736
			gb|ACG41393.1|catalytic/ protein phosphatase type 2C [Zea mays]
AC187845.3	116665	120258
			gb|EAZ11099.1|hypothetical protein OsJ_000924 [Oryza sativa (japonica cultivar-group)]
AC187845.3	27899	33081
			gb|ACG42923.1|glycosyltransferase 5 [Zea mays]
			gb|EAY94172.1|hypothetical protein OsI_15944 [Oryza sativa Indica Group]
			gb|AAP53938.2|Nucleolar protein, putative, expressed [Oryza sativa (japonica cultivar-group)]
			emb|CAA46283.1|extensin [Volvox carteri]
			gb|ABK23720.1|unknown [Picea sitchensis]
AC187894.3	49472	54536
			ref|NP_001131257.1|hypothetical protein LOC100192570 [Zea mays] gb|ACF79590.1| unknown [Zea mays]
			emb|CAA46283.1|extensin [Volvox carteri]
			gb|ABM97609.1|aluminum-induced protein-like protein [Setaria italica]
AC187906.3	98354	107934
			gb|ACG39154.1|hypothetical protein [Zea mays]
			gb|ACG43359.1|hypothetical protein [Zea mays]
			gb|ACG32508.1|60S ribosomal protein L29 [Zea mays]
			gb|EEC69275.1|hypothetical protein OsI_38321 [Oryza sativa Indica Group]
			gb|EAZ40977.1|hypothetical protein OsJ_024460 [Oryza sativa (japonica cultivar-group)]
AC187917.3	118585	130177
			gb|AAM22635.1|AF434192_2Gag and Pol [Zea mays]
AC187919.5	120697	129846
AC187920.3	21936	31673
			dbj|BAF36333.1|hypothetical protein [Ipomoea trifida]
			ref|NP_001130828.1|hypothetical protein LOC100191932 [Zea mays] gb|ACF79195.1| unknown [Zea mays]
			gb|ACG35493.1|ubiquinone biosynthesis protein COQ4 [Zea mays]
			gb|ACG25507.1|uncharacterized protein UPF0114 [Zea mays]
			gb|EAZ19824.1|hypothetical protein OsJ_034033 [Oryza sativa (japonica cultivar-group)]
AC188008.3	33947	38332
AC188010.3	5981	15258
			ref|NP_001131768.1|hypothetical protein LOC100193137 [Zea mays] gb|ACF80326.1| unknown [Zea mays] gb|ACG33807.1| exosome complex exonuclease RRP43 [Zea mays]
			dbj|BAD19147.1|putative phragmoplast-associated kinesin [Oryza sativa Japonica Group] dbj|BAD21583.1| putative phragmoplast-associated kinesin [Oryza sativa Japonica Group]
			gb|AAV32162.1|unknown protein [Oryza sativa (japonica cultivar-group)]
			gb|EAY92161.1|hypothetical protein OsI_13874 [Oryza sativa Indica Group] gb|EAZ28893.1| hypothetical protein OsJ_012376 [Oryza sativa (japonica cultivar-group)]
			emb|CAN74986.1|hypothetical protein [Vitis vinifera]
AC188011.3	45456	58688
			gb|AAC01574.1|hypothetical protein [Zea mays]
AC188023.3	94737	107015
			gb|ACG34800.1|transposon protein Pong sub-class [Zea mays]
			gb|ACG37042.1|transposon protein Pong sub-class [Zea mays]
			gb|ACG42330.1|hypothetical protein [Zea mays]
			ref|NP_001047731.1|Os02g0678200 [Oryza sativa (japonica cultivar-group)] dbj|BAF09645.1| Os02g0678200 [Oryza sativa (japonica cultivar-group)] gb|EAY87067.1| hypothetical protein OsI_08463 [Oryza sativa Indica Group]
			gb|ACG37232.1|MPK6 - putative MAPK [Zea mays]
			gb|ACG45127.1|dihydroorotase [Zea mays]
AC188033.3	31122	34975
			gb|AAK94516.1|gag-pol polyprotein [Hordeum vulgare]
AC188126.3	43820	47259
			gb|AAO33768.1|putative ABC transporter [Oryza sativa (indica cultivar-group)]
			ref|ZP_02322168.1|conserved hypothetical protein [Anaeromyxobacter dehalogenans 2CP-1] gb|EDR84742.1| conserved hypothetical protein [Anaeromyxobacter dehalogenans 2CP-1]
			ref|NP_001132796.1|hypothetical protein LOC100194285 [Zea mays] gb|ACF81792.1| unknown [Zea mays]
			gb|EAZ44243.1|hypothetical protein OsJ_027726 [Oryza sativa (japonica cultivar-group)]
AC188127.3	33420	38754
			gb|ACG40251.1|cytochrome P450 74A1 [Zea mays]
			gb|ACG42685.1|UDP-glucuronic acid/UDP-N-acetylgalactosamine transporter [Zea mays]
			gb|EEC74885.1|hypothetical protein OsI_10796 [Oryza sativa Indica Group]
			gb|ACG30187.1|SWIB/MDM2 domain containing protein [Zea mays]
			gb|ACG44854.1|ELMO domain-containing protein 2 [Zea mays]
AC188128.3	29954	44448
			gb|ACG37722.1|CID11 [Zea mays]
			gb|ACG40147.1|acid phosphatase/vanadium-dependent haloperoxidase related [Zea mays]
			gb|ACF87283.1|unknown [Zea mays]
			gb|ACG28701.1|viviparous-14 [Zea mays]
			gb|ACG49031.1|ubiquinone biosynthesis methyltransferase COQ5 [Zea mays]
			gb|ACF82028.1|unknown [Zea mays]
			ref|NP_001060181.1|Os07g0598300 [Oryza sativa (japonica cultivar-group)] dbj|BAC83216.1| putative DNA helicase [Oryza sativa Japonica Group] dbj|BAF22095.1| Os07g0598300 [Oryza sativa (japonica cultivar-group)]
AC188130.2	150673	152779
			ref|NP_001131766.1|hypothetical protein LOC100193135 [Zea mays] gb|ACF80324.1| unknown [Zea mays] gb|ACF87865.1| unknown [Zea mays]
AC188134.2	125955	130147
			gb|ACG28622.1|hypothetical protein [Zea mays]
			gb|ACG48061.1|digalactosyldiacylglycerol synthase 1 [Zea mays]
			ref|NP_001131763.1|hypothetical protein LOC100193132 [Zea mays] gb|ACF80319.1| unknown [Zea mays]
AC188195.2	27901	31406
			gb|ACG41393.1|catalytic/ protein phosphatase type 2C [Zea mays]
AC188198.2	53438	59217
			gb|ACF83790.1|unknown [Zea mays] gb|ACG25155.1| BSD domain containing protein [Zea mays]
			ref|NP_001131201.1|hypothetical protein LOC100192509 [Zea mays] gb|ACF79511.1| unknown [Zea mays]
			gb|ACG32357.1|rhomboid-like protein [Zea mays]
AC188396.5	20987	27736
			ref|NP_001045714.1|Os02g0121000 [Oryza sativa (japonica cultivar-group)] dbj|BAD08137.1| putative glutamate-tRNA ligase [Oryza sativa Japonica Group] dbj|BAD07597.1| putative glutamate-tRNA ligase [Oryza sativa Japonica Group] dbj|BAF07628.1| Os02g0121000 [Oryza sativa (japonica cultivar-group)] dbj|BAG94360.1| unnamed protein product [Oryza sativa Japonica Group]
			gb|ACG39105.1|brix domain-containing protein 2 [Zea mays]
			gb|ACF86574.1|unknown [Zea mays] gb|ACG39678.1| serine/threonine-protein phosphatase PP1 [Zea mays]
AC188400.2	57290	63356
			ref|NP_001130894.1|hypothetical protein LOC100191998 [Zea mays] gb|ACF79276.1| unknown [Zea mays]
			ref|YP_463458.1|LigA [Anaeromyxobacter dehalogenans 2CP-C] gb|ABC80021.1| LigA [Anaeromyxobacter dehalogenans 2CP-C]
AC188582.3	108548	109793
			ref|XP_001166856.1|PREDICTED: similar to putative cell wall protein FLO11p, partial [Pan troglodytes]
AC188582.3	110253	119286
			gb|ACF84767.1|unknown [Zea mays] gb|ACG45587.1| peroxisomal membrane carrier protein [Zea mays]
			gb|EEC71045.1|hypothetical protein OsI_02767 [Oryza sativa Indica Group]
			gb|EAY89175.1|hypothetical protein OsI_10671 [Oryza sativa Indica Group]
			ref|ZP_02322168.1|conserved hypothetical protein [Anaeromyxobacter dehalogenans 2CP-1] gb|EDR84742.1| conserved hypothetical protein [Anaeromyxobacter dehalogenans 2CP-1]
AC188612.3	48074	58752
			gb|ACF84503.1|unknown [Zea mays] gb|ACG38786.1| stem-specific protein TSJT1 [Zea mays]
			gb|ACG41393.1|catalytic/ protein phosphatase type 2C [Zea mays]
			gb|ACF80612.1|unknown [Zea mays]
			gb|EEC82434.1|hypothetical protein OsI_26847 [Oryza sativa Indica Group]
			gb|ACG45648.1|acyl-CoA binding protein [Zea mays]
			emb|CAL56005.1|Predicted membrane protein (patched superfamily) (ISS) [Ostreococcus tauri]
AC188612.3	159283	173857
			gb|AAD20307.1|copia-type pol polyprotein [Zea mays]
			gb|ABF67922.1|Ji1 putative gag protein [Zea mays]
AC188711.3	101634	112789
			gb|AAL75486.1|AF466202_12putative Fourf gag/pol protein [Zea mays]
AC188717.3	50652	55239
			ref|NP_001132607.1|hypothetical protein LOC100194079 [Zea mays] gb|ACF81523.1| unknown [Zea mays]
			gb|ACF84978.1|unknown [Zea mays]
AC188718.3	33495	45690
			gb|ACG28701.1|viviparous-14 [Zea mays]
AC188720.3	148980	153171
			ref|NP_001130940.1|hypothetical protein LOC100192045 [Zea mays] gb|ACF79333.1| unknown [Zea mays]
			gb|EEC75103.1|hypothetical protein OsI_11272 [Oryza sativa Indica Group]
AC188724.3	9185	15333
			gb|EAZ23634.1|hypothetical protein OsJ_007117 [Oryza sativa (japonica cultivar-group)]
			gb|ACG38657.1|kelch motif family protein [Zea mays]
			gb|ACF86351.1|unknown [Zea mays]
			ref|XP_001779001.1|predicted protein [Physcomitrella patens subsp. patens] gb|EDQ56147.1| predicted protein [Physcomitrella patens subsp. patens]
			ref|XP_001755363.1|predicted protein [Physcomitrella patens subsp. patens] gb|EDQ79843.1| predicted protein [Physcomitrella patens subsp. patens]
AC188734.3	124	4317
			gb|ACG28622.1|hypothetical protein [Zea mays]
			gb|ACG48061.1|digalactosyldiacylglycerol synthase 1 [Zea mays]
			ref|NP_001131763.1|hypothetical protein LOC100193132 [Zea mays] gb|ACF80319.1| unknown [Zea mays]
AC188743.2	81897	90386
			ref|NP_001055073.1|Os05g0275000 [Oryza sativa (japonica cultivar-group)] gb|AAT85125.1| 'unknown protein, contains pentatricopeptide (PPR) repeat, PF01535' [Oryza sativa (japonica cultivar-group)] dbj|BAF16987.1| Os05g0275000 [Oryza sativa (japonica cultivar-group)] dbj|BAG90285.1| unnamed protein product [Oryza sativa Japonica Group]
			sp|Q7XSR9|ICMT_ORYSJRecName: Full=Probable protein-S-isoprenylcysteine O-methyltransferase; AltName: Full=Isoprenylcysteine carboxylmethyltransferase; AltName: Full=Prenylcysteine carboxyl methyltransferase; AltName: Full=Prenylated protein carboxyl methyltransferase sp|A2XX73|ICMT_ORYSI RecName: Full=Probable protein-S-isoprenylcysteine O-methyltransferase; AltName: Full=Isoprenylcysteine carbox…
			gb|EAY92222.1|hypothetical protein OsI_13943 [Oryza sativa Indica Group]
			gb|ACG44222.1|protein SEY1 [Zea mays]
			gb|ACF83856.1|unknown [Zea mays]
			gb|ACG42426.1|ATP binding protein [Zea mays]
			gb|ACG33583.1|hypothetical protein [Zea mays]
AC188745.3	145666	148951
			emb|CAN76247.1|hypothetical protein [Vitis vinifera]
AC188746.2	130390	133072
			gb|ACG41393.1|catalytic/ protein phosphatase type 2C [Zea mays]
AC188750.4	48807	57163
			gb|EEC71701.1|hypothetical protein OsI_04204 [Oryza sativa Indica Group]
			emb|CAA46283.1|extensin [Volvox carteri]
			ref|NP_001044213.1|Os01g0742400 [Oryza sativa (japonica cultivar-group)] dbj|BAD87898.1| putative LRK1 protein [Oryza sativa Japonica Group] dbj|BAF06127.1| Os01g0742400 [Oryza sativa (japonica cultivar-group)]
AC188776.3	21968	25188
			gb|ACG36924.1|mu-crystallin [Zea mays]
			gb|EEC67695.1|hypothetical protein OsI_35163 [Oryza sativa Indica Group]
			ref|ZP_01514152.1|hypothetical protein CaggDRAFT_2631 [Chloroflexus aggregans DSM 9485] gb|EAV12150.1| hypothetical protein CaggDRAFT_2631 [Chloroflexus aggregans DSM 9485]
AC188843.3	100670	108557
			gb|ACF84968.1|unknown [Zea mays]
			gb|ACG46988.1|cytochrome P450 85A1 [Zea mays]
			gb|ACG43102.1|hypothetical protein [Zea mays]
			gb|EEC80673.1|hypothetical protein OsI_23085 [Oryza sativa Indica Group]
			gb|ACG34464.1|ADP-ribosylation factor [Zea mays] gb|ACG40067.1| ADP-ribosylation factor [Zea mays]
AC188960.3	72880	80971
			gb|ACG41393.1|catalytic/ protein phosphatase type 2C [Zea mays]
AC188966.3	127345	130489
			gb|ACG41393.1|catalytic/ protein phosphatase type 2C [Zea mays]
AC188975.3	79780	93758
			gb|AAL75996.1|AF466646_4putative gag protein [Zea mays]
			gb|AAP94590.1|Cinful1 polyprotein [Zea mays]
			gb|ACG44328.1|hypothetical protein [Zea mays]
			ref|NP_001132322.1|hypothetical protein LOC100193764 [Zea mays] gb|ACF81122.1| unknown [Zea mays]
			ref|NP_767161.1|hypothetical protein blr0521 [Bradyrhizobium japonicum USDA 110] dbj|BAC45786.1| blr0521 [Bradyrhizobium japonicum USDA 110]
AC188980.3	31902	37925
			gb|ACG25650.1|hypothetical protein [Zea mays]
			gb|EEC78024.1|hypothetical protein OsI_17451 [Oryza sativa Indica Group]
AC188986.3	157510	165088
			gb|ACG25790.1|60S ribosomal protein L23a [Zea mays]
AC189060.4	72436	79496
			gb|EAZ24850.1|hypothetical protein OsJ_008333 [Oryza sativa (japonica cultivar-group)]
			gb|ACF83223.1|unknown [Zea mays]
			gb|AAK16188.1|AC079887_20putative cyclic nucleotide and calmodulin-regulated ion channel protein [Oryza sativa (japonica cultivar-group)] gb|ABF98977.1| Cyclic nucleotide-gated ion channel 2, putative, expressed [Oryza sativa (japonica cultivar-group)] gb|EAZ28646.1| hypothetical protein OsJ_012129 [Oryza sativa (japonica cultivar-group)]
			gb|ACG32651.1|60 ribosomal protein L14 [Zea mays]
AC189081.2	8038	15683
			gb|ACG37529.1|homocysteine S-methyltransferase 3 [Zea mays]
			gb|ACG33389.1|hypothetical protein [Zea mays]
			gb|EEC78390.1|hypothetical protein OsI_18172 [Oryza sativa Indica Group]
			ref|NP_001132313.1|hypothetical protein LOC100193755 [Zea mays] gb|ACF81110.1| unknown [Zea mays]
			ref|NP_722951.1|cappuccino CG3399-PD, isoform D [Drosophila melanogaster] gb|AAF51053.2| CG3399-PD, isoform D [Drosophila melanogaster]
AC189277.3	156594	159687
			gb|EEC81350.1|hypothetical protein OsI_24539 [Oryza sativa Indica Group]
			gb|ACG24121.1|hypothetical protein [Zea mays]
AC189699.4	21838	24810
AC189754.3	181081	189535
			gb|EAY88873.1|hypothetical protein OsI_10350 [Oryza sativa Indica Group]
AC189765.3	112997	120561
			gb|ACG28745.1|rho GTPase activator [Zea mays]
			gb|EAY72457.1|hypothetical protein OsI_00311 [Oryza sativa Indica Group]
			gb|ACG47539.1|choline/ethanolamine kinase [Zea mays]
			gb|ACF85055.1|unknown [Zea mays] gb|ACG32128.1| hydrolase-like protein [Zea mays]
AC189770.3	109319	114808
			gb|ACG30583.1|trehalose-6-phosphate synthase [Zea mays]
			gb|EAZ21699.1|hypothetical protein OsJ_005182 [Oryza sativa (japonica cultivar-group)]
AC189773.3	96027	111857
			gb|ABF67945.1|putative Opie4 gag protein [Zea mays]
			gb|AAC49502.1|Pol [Zea mays]
AC189776.3	46715	49325
			gb|ACG41393.1|catalytic/ protein phosphatase type 2C [Zea mays]
AC189776.3	97664	105970
			gb|ACG33412.1|myosin-like protein [Zea mays]
			ref|NP_001132838.1|hypothetical protein LOC100194330 [Zea mays] gb|ACF81853.1| unknown [Zea mays]
			ref|XP_001953654.1|GF17870 [Drosophila ananassae] gb|EDV42215.1| GF17870 [Drosophila ananassae]
			dbj|BAF00990.1|putative phosphoprotein phosphatase [Arabidopsis thaliana]
			ref|NP_001132909.1|hypothetical protein LOC100194409 [Zea mays] gb|ACF81948.1| unknown [Zea mays]
AC189785.3	81004	94446
			gb|ABF70031.1|DNA helicase homolog, putative [Musa acuminata]
			gb|AAK63208.1|AF311223_1C2H2 zinc-finger protein [Zea mays]
AC189800.3	70575	76288
			ref|NP_001131606.1|hypothetical protein LOC100192956 [Zea mays] gb|ACF80093.1| unknown [Zea mays]
			ref|NP_001105176.1|hypothetical protein LOC542070 [Zea mays] gb|AAK40309.1| putative methyl-binding domain protein MBD108 [Zea mays] gb|ACF83104.1| unknown [Zea mays] gb|ACF87483.1| unknown [Zea mays]
			gb|EAZ25864.1|hypothetical protein OsJ_009347 [Oryza sativa (japonica cultivar-group)]
			gb|ABF95136.1|RNA recognition motif family protein, expressed [Oryza sativa (japonica cultivar-group)]
AC189877.4	122645	138500
			gb|AAL76007.1|AF466646_15prpol [Zea mays]
			gb|AAL76006.1|AF466646_14putative retrotransposon protein [Zea mays]
AC189879.3	50500	55950
			gb|EAY88795.1|hypothetical protein OsI_10268 [Oryza sativa Indica Group]
			emb|CAB62280.1|hydroxyproline-rich glycoprotein DZ-HRGP [Volvox carteri f. nagariensis]
			gb|ACF86485.1|unknown [Zea mays] gb|ACG34181.1| protein phosphatase 2C ABI1 [Zea mays]
AC190489.1	11664	17665
			gb|ACG45130.1|esterase/lipase/thioesterase [Zea mays]
			gb|ACG46390.1|ribosomal RNA methyltransferase 1 [Zea mays]
			gb|ACG44916.1|heparanase-like protein 2 precursor [Zea mays]
			gb|ACG35420.1|VIP1 protein [Zea mays]
AC190498.1	15643	17072
			gb|EEC81071.1|hypothetical protein OsI_23887 [Oryza sativa Indica Group]
AC190507.1	37834	40515
			gb|ACG41393.1|catalytic/ protein phosphatase type 2C [Zea mays]
AC190522.1	37375	40776
			ref|NP_001104954.1|cellulose synthase-1 [Zea mays] gb|AAF89961.1|AF200525_1 cellulose synthase-1 [Zea mays]
			ref|NP_767161.1|hypothetical protein blr0521 [Bradyrhizobium japonicum USDA 110] dbj|BAC45786.1| blr0521 [Bradyrhizobium japonicum USDA 110]
			gb|ACG29422.1|hypothetical protein [Zea mays]
			ref|NP_001119263.1|succinyl-CoA ligase (GDP-forming) alpha-chain, mitochondrial, putative / succinyl-CoA synthetase, alpha chain, putative / SCS-alpha, putative [Arabidopsis thaliana]
AC190550.3	95040	96635
			gb|ACG41393.1|catalytic/ protein phosphatase type 2C [Zea mays]
AC190550.3	130905	135953
			ref|NP_001067573.1|Os11g0237900 [Oryza sativa (japonica cultivar-group)] dbj|BAF27936.1| Os11g0237900 [Oryza sativa (japonica cultivar-group)]
			gb|AAQ55291.1|plasma membrane H+-ATPase [Juglans regia]
			gb|ACG34703.1|acid phosphatase [Zea mays]
			ref|NP_001106238.1|diacylglycerol kinase 3 [Zea mays] gb|ABO16345.1| diacylglycerol kinase 3 [Zea mays]
AC190553.3	79807	81436
			gb|AAQ06294.1|hypothetical protein [Zea mays]
AC190561.3	61494	66715
			gb|EAZ38059.1|hypothetical protein OsJ_021542 [Oryza sativa (japonica cultivar-group)]
			gb|AAT58770.1|putative polyprotein [Oryza sativa (japonica cultivar-group)]
			gb|ACG29039.1|hypothetical protein [Zea mays]
			gb|AAS07044.1|plus agglutinin [Chlamydomonas reinhardtii]
AC190575.2	136051	137639
			gb|ACF84978.1|unknown [Zea mays]
AC190588.3	135384	141083
			gb|ACG47041.1|hypothetical protein [Zea mays]
			gb|ACG48728.1|acidic leucine-rich nuclear phosphoprotein 32 family member A [Zea mays]
			gb|ABJ91231.1|CBL-interacting protein kinase 25 [Populus trichocarpa]
AC190601.3	57557	66448
			gb|AAN62780.1|Unknown protein [Oryza sativa (japonica cultivar-group)] gb|EAZ25294.1| hypothetical protein OsJ_008777 [Oryza sativa (japonica cultivar-group)]
			ref|NP_001061297.1|Os08g0230200 [Oryza sativa (japonica cultivar-group)] dbj|BAD01247.1| unknown protein [Oryza sativa Japonica Group] dbj|BAD01408.1| unknown protein [Oryza sativa Japonica Group] dbj|BAF23211.1| Os08g0230200 [Oryza sativa (japonica cultivar-group)] gb|EAZ06087.1| hypothetical protein OsI_28323 [Oryza sativa Indica Group] gb|EAZ41946.1| hypothetical protein OsJ_025429 [Oryza sati…
			gb|EEC82107.1|hypothetical protein OsI_26123 [Oryza sativa Indica Group]
AC190615.3	134578	136032
			gb|EEC67750.1|hypothetical protein OsI_35270 [Oryza sativa Indica Group]
AC190617.4	5619	11665
			ref|NP_001130898.1|hypothetical protein LOC100192002 [Zea mays] gb|ACF79282.1| unknown [Zea mays]
			gb|EEC81208.1|hypothetical protein OsI_24240 [Oryza sativa Indica Group]
AC190630.2	162598	171395
			ref|NP_001130818.1|hypothetical protein LOC100191922 [Zea mays] gb|ACF79182.1| unknown [Zea mays]
			gb|ACF83008.1|unknown [Zea mays]
			gb|ACG28358.1|fiber protein Fb2 [Zea mays]
AC190643.4	172887	182251
			gb|AAT08010.1|putative kinase [Zea mays]
			ref|NP_001131248.1|hypothetical protein LOC100192560 [Zea mays] gb|ACG47698.1| nucleic acid binding protein [Zea mays]
			ref|NP_001050085.1|Os03g0344800 [Oryza sativa (japonica cultivar-group)] dbj|BAF11999.1| Os03g0344800 [Oryza sativa (japonica cultivar-group)]
			gb|ACF82989.1|unknown [Zea mays] gb|ACG42143.1| DNA binding protein [Zea mays]
			gb|ACF81945.1|unknown [Zea mays]
			gb|ACG28674.1|hypothetical protein [Zea mays]
AC190664.3	88494	97642
			gb|ACG39309.1|30S ribosomal protein S9 [Zea mays]
			gb|EAZ32892.1|hypothetical protein OsJ_016375 [Oryza sativa (japonica cultivar-group)] gb|EEC78525.1| hypothetical protein OsI_18469 [Oryza sativa Indica Group]
			gb|ACG47013.1|T-complex protein 1 subunit gamma [Zea mays]
			gb|AAT76444.1|starch branching enzyme II [Vigna radiata]
			gb|ACF85762.1|unknown [Zea mays]
			gb|ACG47361.1|hypothetical protein [Zea mays]
AC190669.3	2233	4369
			gb|ACG41393.1|catalytic/ protein phosphatase type 2C [Zea mays]
AC190671.4	15928	26866
			gb|EAY88744.1|hypothetical protein OsI_10219 [Oryza sativa Indica Group]
			gb|EAZ31778.1|hypothetical protein OsJ_015261 [Oryza sativa (japonica cultivar-group)]
			gb|ACG29239.1|sialin [Zea mays]
			gb|ACG33669.1|testis intracellular mediator protein [Zea mays]
			ref|NP_001049017.1|Os03g0157800 [Oryza sativa (japonica cultivar-group)] gb|ABF94068.1| 3'-5' exonuclease family protein, expressed [Oryza sativa (japonica cultivar-group)] dbj|BAF10931.1| Os03g0157800 [Oryza sativa (japonica cultivar-group)] dbj|BAG90393.1| unnamed protein product [Oryza sativa Japonica Group]
			ref|XP_001782894.1|predicted protein [Physcomitrella patens subsp. patens] gb|EDQ52294.1| predicted protein [Physcomitrella patens subsp. patens]
			gb|EAZ14112.1|hypothetical protein OsJ_003937 [Oryza sativa (japonica cultivar-group)]
			gb|ACG34138.1|receptor-type tyrosine-protein phosphatase S precursor [Zea mays]
AC190676.2	140790	149258
			gb|ACF83323.1|unknown [Zea mays]
			gb|ACG43102.1|hypothetical protein [Zea mays]
			gb|EEC75286.1|hypothetical protein OsI_11627 [Oryza sativa Indica Group]
			ref|YP_711026.1|putative protein-tyrosine kinase [Frankia alni ACN14a] emb|CAJ59425.1| putative protein-tyrosine kinase [Frankia alni ACN14a]
AC190677.3	178139	180159
			gb|ACG41393.1|catalytic/ protein phosphatase type 2C [Zea mays]
AC190688.3	87529	95398
			gb|ACG37722.1|CID11 [Zea mays]
			gb|ACF86871.1|unknown [Zea mays]
			gb|EEC67700.1|hypothetical protein OsI_35169 [Oryza sativa Indica Group]
			gb|ACF84767.1|unknown [Zea mays] gb|ACG45587.1| peroxisomal membrane carrier protein [Zea mays]
			ref|NP_001065724.1|Os11g0143500 [Oryza sativa (japonica cultivar-group)] dbj|BAF27569.1| Os11g0143500 [Oryza sativa (japonica cultivar-group)]
			ref|ZP_02322168.1|conserved hypothetical protein [Anaeromyxobacter dehalogenans 2CP-1] gb|EDR84742.1| conserved hypothetical protein [Anaeromyxobacter dehalogenans 2CP-1]
AC190698.5	28768	41043
			gb|ACG34800.1|transposon protein Pong sub-class [Zea mays]
			gb|ACG37042.1|transposon protein Pong sub-class [Zea mays]
			gb|ACG42330.1|hypothetical protein [Zea mays]
			dbj|BAD29241.1|SPX (SYG1/Pho81/XPR1) domain-containing protein-like [Oryza sativa Japonica Group] dbj|BAD29367.1| SPX (SYG1/Pho81/XPR1) domain-containing protein-like [Oryza sativa Japonica Group]
			gb|AAR29048.1|MAPK [Zea mays]
			gb|ACG45127.1|dihydroorotase [Zea mays]
AC190706.3	30186	38204
			dbj|BAC75570.1|PHD-type zinc finger protein-like [Oryza sativa Japonica Group] gb|EAZ41192.1| hypothetical protein OsJ_024675 [Oryza sativa (japonica cultivar-group)]
			gb|AAL75999.1|AF466646_7putative polyprotein [Zea mays]
			gb|ACJ72033.1|autophagy-related 3 variant 1 [Zea mays]
			gb|EEC67397.1|hypothetical protein OsI_34556 [Oryza sativa Indica Group]
AC190713.3	23072	38498
			ref|XP_848677.1|PREDICTED: similar to Retrovirus-related Pol polyprotein from transposon 297 [Canis familiaris]
AC190716.3	28816	40538
			ref|NP_001130373.1|hypothetical protein LOC100191468 [Zea mays] gb|ACF78564.1| unknown [Zea mays]
			gb|ACF84678.1|unknown [Zea mays]
			gb|ACG32539.1|cell division control protein 2 [Zea mays]
			gb|ACG47187.1|bHLH transcription factor [Zea mays]
			ref|NP_001131291.1|hypothetical protein LOC100192604 [Zea mays] gb|ACF79632.1| unknown [Zea mays]
			gb|ACG40443.1|ZIM motif family protein [Zea mays]
			ref|XP_001926145.1|PREDICTED: similar to 26S proteasome-associated pad1 homolog [Sus scrofa]
			gb|AAL75478.2|AF466202_4putative NADP-dependent malic enzyme [Zea mays]
AC190739.4	60250	67195
			gb|EAY75671.1|hypothetical protein OsI_03578 [Oryza sativa Indica Group]
			ref|NP_001045092.1|Os01g0898300 [Oryza sativa (japonica cultivar-group)] dbj|BAD82352.1| cyclin-like [Oryza sativa Japonica Group] dbj|BAD82189.1| cyclin-like [Oryza sativa Japonica Group] dbj|BAF07006.1| Os01g0898300 [Oryza sativa (japonica cultivar-group)]
AC190741.4	33617	37831
			gb|AAQ06294.1|hypothetical protein [Zea mays]
			gb|AAT39464.1|unknown [Zea mays]
			gb|ACF86822.1|unknown [Zea mays]
AC190743.3	97238	103941
			gb|AAZ91462.1|RAB7 [Hordeum vulgare]
			gb|ACF87008.1|unknown [Zea mays]
			ref|NP_001130207.1|hypothetical protein LOC100191301 [Zea mays] gb|ACF78357.1| unknown [Zea mays] gb|ACG28453.1| oxidoreductase [Zea mays]
AC190745.2	56997	64256
			gb|ACF83576.1|unknown [Zea mays]
			ref|NP_001130208.1|hypothetical protein LOC100191302 [Zea mays] gb|ACF78358.1| unknown [Zea mays] gb|ACF84841.1| unknown [Zea mays] gb|ACF86208.1| unknown [Zea mays] gb|ACF88271.1| unknown [Zea mays] gb|ACG35197.1| Grave disease carrier protein [Zea mays]
			gb|ACG44003.1|SLD5 [Zea mays]
			gb|EEA97825.1|hypothetical protein TGME49_057300 [Toxoplasma gondii ME49]
			gb|ACF83638.1|unknown [Zea mays]
AC190752.2	56354	67728
			gb|AAT08015.1|putative casein kinase I [Zea mays]
			gb|ACG41393.1|catalytic/ protein phosphatase type 2C [Zea mays]
			dbj|BAD07878.1|unknown protein [Oryza sativa Japonica Group]
AC190772.4	82613	88524
			gb|AAO37802.1|NADH dehydrogenase F [Panicum stenodes]
AC190788.2	139510	141151
			gb|ACG41393.1|catalytic/ protein phosphatase type 2C [Zea mays]
AC190818.2	5204	15706
			gb|AAL76001.1|AF466646_9putative gag-pol polyprotein [Zea mays]
			gb|ABK95293.1|unknown [Populus trichocarpa]
			gb|EEC79678.1|hypothetical protein OsI_20940 [Oryza sativa Indica Group]
			gb|ACG45501.1|hypothetical protein [Zea mays]
			gb|EAY85852.1|hypothetical protein OsI_07214 [Oryza sativa Indica Group]
			gb|ACF82097.1|unknown [Zea mays]
			ref|NP_001056045.1|Os05g0516400 [Oryza sativa (japonica cultivar-group)] dbj|BAF17959.1| Os05g0516400 [Oryza sativa (japonica cultivar-group)]
			gb|AAT39464.1|unknown [Zea mays]
AC190837.3	139672	145624
			gb|ACG45725.1|receptor-like protein kinase RK20-1 [Zea mays]
			gb|ACG48118.1|acetylglucosaminyltransferase [Zea mays]
			gb|ACF85010.1|unknown [Zea mays]
			ref|NP_001105763.1|protein disulfide isomerase [Zea mays] gb|AAX09971.1| protein disulfide isomerase [Zea mays]
AC190857.3	101954	111920
			gb|ACG47077.1|BRASSINOSTEROID INSENSITIVE 1-associated receptor kinase 1 precursor [Zea mays]
			ref|NP_001065884.1|Os11g0176200 [Oryza sativa (japonica cultivar-group)] gb|AAX95802.1| HUA enhancer 2 [Oryza sativa (japonica cultivar-group)] gb|ABA91715.1| DEAD/DEAH box helicase family protein, expressed [Oryza sativa (japonica cultivar-group)] dbj|BAF27729.1| Os11g0176200 [Oryza sativa (japonica cultivar-group)] gb|EEC67778.1| hypothetical protein OsI_35316 [Oryza sativa Indica Group]
			ref|NP_001105634.1|ribosomal protein s6 RPS6-2 [Zea mays] gb|AAG02240.1|AF295599_1 ribosomal protein s6 RPS6-2 [Zea mays] gb|ACG41143.1| 40S ribosomal protein S6 [Zea mays]
AC190859.3	36260	43541
			gb|EAZ14334.1|hypothetical protein OsJ_004159 [Oryza sativa (japonica cultivar-group)]
			gb|ACG37550.1|histone-lysine N-methyltransferase ASHR1 [Zea mays]
			ref|XP_658724.1|hypothetical protein AN1120.2 [Aspergillus nidulans FGSC A4] gb|EAA66238.1| hypothetical protein AN1120.2 [Aspergillus nidulans FGSC A4]
AC190897.3	89934	97807
			gb|ACG31858.1|nuclease PA3 [Zea mays]
			ref|NP_001104954.1|cellulose synthase-1 [Zea mays] gb|AAF89961.1|AF200525_1 cellulose synthase-1 [Zea mays]
			gb|AAL75488.1|AF466202_14putative pol protein [Zea mays]
			gb|ACG32268.1|hypothetical protein [Zea mays]
			gb|ACG24187.1|hypothetical protein [Zea mays]
			ref|YP_578810.1|OmpA/MotB [Nitrobacter hamburgensis X14] gb|ABE64350.1| OmpA/MotB [Nitrobacter hamburgensis X14]
AC190928.1	83404	85076
			gb|ACG41393.1|catalytic/ protein phosphatase type 2C [Zea mays]
AC190932.3	125932	131735
			ref|NP_001132612.1|hypothetical protein LOC100194085 [Zea mays] gb|ACF81530.1| unknown [Zea mays]
			emb|CAD27794.1|phosphatidylinositol-4-phosphate 5-kinase [Oryza sativa (japonica cultivar-group)]
			gb|ACG32377.1|ran GTPase activating protein [Zea mays]
AC190942.3	78843	88308
			gb|ACG40800.1|CMV 1a interacting protein 1 [Zea mays]
			gb|EAZ32892.1|hypothetical protein OsJ_016375 [Oryza sativa (japonica cultivar-group)] gb|EEC78525.1| hypothetical protein OsI_18469 [Oryza sativa Indica Group]
			gb|ACG37034.1|metal ion transporter [Zea mays]
			gb|EAX07174.1|hCG1793893 [Homo sapiens]
AC190964.2	160378	168988
			ref|NP_001049874.1|Os03g0303100 [Oryza sativa (japonica cultivar-group)] gb|ABF95503.1| expressed protein [Oryza sativa (japonica cultivar-group)] dbj|BAF11788.1| Os03g0303100 [Oryza sativa (japonica cultivar-group)] gb|EAY89677.1| hypothetical protein OsI_11211 [Oryza sativa Indica Group] dbj|BAG92276.1| unnamed protein product [Oryza sativa Japonica Group]
			ref|NP_001130362.1|hypothetical protein LOC100191457 [Zea mays] gb|ACF78553.1| unknown [Zea mays]
			gb|ACG47304.1|hypothetical protein [Zea mays]
			ref|NP_001132368.1|hypothetical protein LOC100193813 [Zea mays] gb|ACF81183.1| unknown [Zea mays]
			ref|XP_002046177.1|GJ12655 [Drosophila virilis] gb|EDW68519.1| GJ12655 [Drosophila virilis]
AC190967.2	94565	99786
			gb|ACG26706.1|calmodulin binding protein [Zea mays]
			ref|XP_501679.1|YALI0C10450p [Yarrowia lipolytica] emb|CAG81986.1| YALI0C10450p [Yarrowia lipolytica]
			gb|EAZ21996.1|hypothetical protein OsJ_005479 [Oryza sativa (japonica cultivar-group)]
			gb|ACF80612.1|unknown [Zea mays]
AC190970.2	97365	98894
			gb|ACG41393.1|catalytic/ protein phosphatase type 2C [Zea mays]
AC190971.3	149673	152359
			gb|ACG41393.1|catalytic/ protein phosphatase type 2C [Zea mays]
AC190972.4	41761	53754
			gb|AAN06837.1|Putative RNA-binding protein [Oryza sativa (japonica cultivar-group)] gb|EAZ25646.1| hypothetical protein OsJ_009129 [Oryza sativa (japonica cultivar-group)]
			gb|ACG41094.1|NADP-dependent malic enzyme [Zea mays]
AC190975.3	12379	20362
			ref|NP_001065010.1|Os10g0506000 [Oryza sativa (japonica cultivar-group)] gb|AAP54520.1| pentatricopeptide, putative [Oryza sativa (japonica cultivar-group)] gb|AAX95727.1| hypothetical protein [Oryza sativa (japonica cultivar-group)] dbj|BAF26924.1| Os10g0506000 [Oryza sativa (japonica cultivar-group)] gb|EAZ16620.1| hypothetical protein OsJ_030829 [Oryza sativa (japonica cultivar-group)]
			ref|NP_001052787.1|Os04g0421900 [Oryza sativa (japonica cultivar-group)] dbj|BAF14701.1| Os04g0421900 [Oryza sativa (japonica cultivar-group)]
			emb|CAC09461.2|H0423H10.7 [Oryza sativa (indica cultivar-group)] gb|EAY95758.1| hypothetical protein OsI_17633 [Oryza sativa Indica Group]
			ref|NP_001130472.1|hypothetical protein LOC100191570 [Zea mays] gb|ACF78694.1| unknown [Zea mays] gb|ACF84696.1| unknown [Zea mays]
			gb|EAZ26909.1|hypothetical protein OsJ_010392 [Oryza sativa (japonica cultivar-group)]
			gb|ACG47194.1|electron carrier/ electron transporter/ iron ion binding protein [Zea mays]
			emb|CAD58629.1|SUI1 protein [Coffea arabica]
AC190982.3	177234	186301
			gb|ABK92476.1|unknown [Populus trichocarpa]
			gb|EEC69043.1|hypothetical protein OsI_37874 [Oryza sativa Indica Group]
			ref|NP_001059657.1|Os07g0485400 [Oryza sativa (japonica cultivar-group)] dbj|BAF21571.1| Os07g0485400 [Oryza sativa (japonica cultivar-group)]
AC190989.3	138662	142154
			gb|ACF82711.1|unknown [Zea mays]
			gb|EAZ13694.1|hypothetical protein OsJ_003519 [Oryza sativa (japonica cultivar-group)]
AC190994.2	57889	68108
			gb|AAU10819.1|putative polyprotein [Oryza sativa (japonica cultivar-group)] gb|AAV24907.1| hypothetical protein [Oryza sativa (japonica cultivar-group)]
			gb|ACF84232.1|unknown [Zea mays]
	0	0	emb|CAE05127.3|OSJNBa0079F16.14 [Oryza sativa (japonica cultivar-group)]
AC190996.4	5444	12616
			emb|CAO65934.1|unnamed protein product [Vitis vinifera]
			gb|ABF70031.1|DNA helicase homolog, putative [Musa acuminata]
			gb|EAZ36115.1|hypothetical protein OsJ_019598 [Oryza sativa (japonica cultivar-group)]
AC190998.3	170761	178292
			gb|ACF83498.1|unknown [Zea mays]
			gb|ACG47228.1|heat shock protein 83 [Zea mays]
			dbj|BAD61138.1|putative protein kinase Xa21 [Oryza sativa Japonica Group] gb|EAZ10548.1| hypothetical protein OsJ_000373 [Oryza sativa (japonica cultivar-group)]
AC190999.2	68269	69768
			gb|ACG41393.1|catalytic/ protein phosphatase type 2C [Zea mays]
AC190999.2	81335	86344
			ref|NP_001054679.1|Os05g0153400 [Oryza sativa (japonica cultivar-group)] gb|AAU44160.1| unknown protein [Oryza sativa (japonica cultivar-group)] gb|AAV31314.1| unknown protein [Oryza sativa (japonica cultivar-group)] dbj|BAF16593.1| Os05g0153400 [Oryza sativa (japonica cultivar-group)] gb|EAZ32922.1| hypothetical protein OsJ_016405 [Oryza sativa (japonica cultivar-group)] dbj|BAG98270.1| unnamed …
			gb|ACG42923.1|glycosyltransferase 5 [Zea mays]
AC190999.2	142800	149424
			gb|ACG35757.1|succinate dehydrogenase iron-sulfur protein,mitochondrial precursor [Zea mays]
			gb|EAY77662.1|hypothetical protein OsI_32701 [Oryza sativa Indica Group]
			emb|CAP92171.1|Pc13g11020 [Penicillium chrysogenum Wisconsin 54-1255]
			gb|EAZ35844.1|hypothetical protein OsJ_019327 [Oryza sativa (japonica cultivar-group)]
AC191009.3	3152	10742
			gb|ACG27968.1|ATP-dependent RNA helicase DRS1 [Zea mays]
			gb|EEC72655.1|hypothetical protein OsI_06182 [Oryza sativa Indica Group]
			ref|YP_002296191.1|putative membrane protein [Emiliania huxleyi virus 86]
AC191024.3	91657	104365
			gb|ACF82490.1|unknown [Zea mays]
			gb|ACG48969.1|polcalcin Jun o 2 [Zea mays]
			gb|ACF87991.1|unknown [Zea mays] gb|ACG35599.1| coiled-coil domain-containing protein 25 [Zea mays] gb|ACG37875.1| coiled-coil domain-containing protein 25 [Zea mays]
			ref|NP_199757.1|ACLB-2 (ATP-citrate lyase B-2) [Arabidopsis thaliana] dbj|BAB09916.1| ATP citrate lyase [Arabidopsis thaliana] gb|AAK59572.1| putative ATP citrate lyase [Arabidopsis thaliana] gb|AAL25638.1| ATP-citrate lyase subunit B [Arabidopsis thaliana] gb|AAL33788.1| putative ATP citrate lyase [Arabidopsis thaliana]
			ref|NP_001131984.1|hypothetical protein LOC100193383 [Zea mays] gb|ACF80635.1| unknown [Zea mays]
			emb|CAN78578.1|hypothetical protein [Vitis vinifera]
			emb|CAO63785.1|unnamed protein product [Vitis vinifera]
			ref|XP_570905.1|hypothetical protein CNE03390 [Cryptococcus neoformans var. neoformans JEC21] gb|AAW43598.1| hypothetical protein CNE03390 [Cryptococcus neoformans var. neoformans JEC21]
AC191041.2	86881	88368
			gb|ACG41393.1|catalytic/ protein phosphatase type 2C [Zea mays]
AC191072.3	93919	100764
			ref|NP_001131718.1|hypothetical protein LOC100193083 [Zea mays] gb|ACF80248.1| unknown [Zea mays]
			gb|EEA33411.1|hypothetical protein BRAFLDRAFT_132304 [Branchiostoma floridae]
			gb|ACF88122.1|unknown [Zea mays] gb|ACG32376.1| SNF4 [Zea mays]
			dbj|BAD69279.1|hypothetical protein [Oryza sativa Japonica Group]
AC191082.3	15754	23333
			gb|ACG45545.1|RNA-binding protein [Zea mays]
			gb|ABA97267.1|retrotransposon protein, putative, LINE subclass [Oryza sativa (japonica cultivar-group)]
			gb|AAR87182.1|expressed protein [Oryza sativa (japonica cultivar-group)] gb|AAU89147.1| hypothetical protein [Oryza sativa (japonica cultivar-group)] gb|ABF98083.1| membrane associated salt-inducible protein, putative, expressed [Oryza sativa (japonica cultivar-group)] gb|EAY91310.1| hypothetical protein OsI_12925 [Oryza sativa Indica Group] gb|EAZ28053.1| hypothetical protein OsJ_011536 [Oryza s…
AC191088.3	60630	69015
			ref|NP_001131183.1|hypothetical protein LOC100192491 [Zea mays] gb|ACF79485.1| unknown [Zea mays] gb|ACG37484.1| hypothetical protein [Zea mays]
			gb|EEC81068.1|hypothetical protein OsI_23879 [Oryza sativa Indica Group]
			ref|NP_001042068.1|Os01g0156000 [Oryza sativa (japonica cultivar-group)] dbj|BAF03982.1| Os01g0156000 [Oryza sativa (japonica cultivar-group)] dbj|BAG97899.1| unnamed protein product [Oryza sativa Japonica Group]
			ref|NP_001104959.1|cellulose synthase-9 [Zea mays] gb|AAF89969.1|AF200533_1 cellulose synthase-9 [Zea mays]
			ref|NP_001104922.1|calcium pump1 [Zea mays] gb|AAF73985.1|AF096871_1 calcium ATPase [Zea mays]
AC191108.3	78762	80429
AC191109.3	27426	39595
			dbj|BAB84371.1|1,3-beta-glucan synthase component-like [Oryza sativa Japonica Group] dbj|BAC01168.1| 1,3-beta-glucan synthase component-like [Oryza sativa Japonica Group]
			gb|EAZ16395.1|hypothetical protein OsJ_030604 [Oryza sativa (japonica cultivar-group)]
			gb|EAY99799.1|hypothetical protein OsI_21789 [Oryza sativa Indica Group]
AC191112.3	190833	201450
			ref|NP_568638.2|UMUC-like DNA repair family protein [Arabidopsis thaliana] emb|CAC94893.1| putative DNA polymerase eta [Arabidopsis thaliana]
			gb|EAY95263.1|hypothetical protein OsI_17086 [Oryza sativa Indica Group]
			gb|EAZ06167.1|hypothetical protein OsI_28402 [Oryza sativa Indica Group]
			gb|EEC74391.1|hypothetical protein OsI_09734 [Oryza sativa Indica Group]
AC191122.4	193740	195372
			gb|ACG40104.1|sec12-like protein 2 [Zea mays]
AC191135.3	3799	18270
			emb|CAN71267.1|hypothetical protein [Vitis vinifera]
AC191248.3	56885	58451
			gb|ACF84978.1|unknown [Zea mays]
AC191249.1	185186	192260
			gb|EEC75482.1|hypothetical protein OsI_12070 [Oryza sativa Indica Group]
			gb|ACG23899.1|pyrophosphate--fructose 6-phosphate 1-phosphotransferase alpha subunit [Zea mays]
			gb|EAZ25226.1|hypothetical protein OsJ_008709 [Oryza sativa (japonica cultivar-group)]
			gb|EAZ26867.1|hypothetical protein OsJ_010350 [Oryza sativa (japonica cultivar-group)]
			gb|ACF79913.1|unknown [Zea mays]
			gb|EAZ28552.1|hypothetical protein OsJ_012035 [Oryza sativa (japonica cultivar-group)]
AC191257.2	170935	177422
			gb|AAT93959.1|unknown protein [Oryza sativa (japonica cultivar-group)] gb|AAT94019.1| unknown protein [Oryza sativa (japonica cultivar-group)]
			gb|AAA02747.1|membrane protein [Saccharum hybrid cultivar H65-7052]
			ref|YP_001236439.1|OmpA family protein [Bradyrhizobium sp. BTAi1] gb|ABQ32533.1| putative exported protein of unknown function with OmpA family domain [Bradyrhizobium sp. BTAi1]
			ref|NP_001044633.1|Os01g0818700 [Oryza sativa (japonica cultivar-group)] dbj|BAF06547.1| Os01g0818700 [Oryza sativa (japonica cultivar-group)]
			ref|NP_001132185.1|hypothetical protein LOC100193612 [Zea mays] gb|ACF80930.1| unknown [Zea mays]
AC191261.3	91963	96224
			gb|ACG31573.1|RNA binding protein [Zea mays]
			gb|ACF81945.1|unknown [Zea mays]
AC191271.2	153250	155172
			gb|ACF80975.1|unknown [Zea mays]
			gb|ABA41400.1|pherophorin-C2 protein precursor [Chlamydomonas reinhardtii]
AC191271.2	22819	25299
AC191299.4	68191	75052
			gb|ACG41134.1|hypothetical protein [Zea mays]
			ref|NP_001131822.1|hypothetical protein LOC100193195 [Zea mays] gb|ACF80403.1| unknown [Zea mays] gb|ACG44361.1| zinc finger protein CONSTANS-LIKE 11 [Zea mays]
			gb|ACG28057.1|pheophorbide a oxygenase [Zea mays]
			gb|ACF84318.1|unknown [Zea mays]
			gb|ACG41791.1|serine carboxypeptidase 1 precursor [Zea mays]
			ref|XP_001693539.1|predicted protein [Chlamydomonas reinhardtii] gb|EDP08793.1| predicted protein [Chlamydomonas reinhardtii]
AC191313.3	54970	63817
			gb|ACG43420.1|heat shock 70 kDa protein 4 [Zea mays]
			ref|NP_001105203.1|cold acclimation protein COR413-TM1 [Zea mays] gb|AAO24630.1| truncated cold acclimation protein COR413-TM1 [Zea mays]
			gb|AAD41269.1|unknown [Zea mays]
			gb|EEC69601.1|hypothetical protein OsI_38957 [Oryza sativa Indica Group]
			gb|EAY79105.1|hypothetical protein OsI_34211 [Oryza sativa Indica Group]
AC191319.3	26570	33716
			gb|ACG47187.1|bHLH transcription factor [Zea mays]
			gb|ACG39493.1|serine carboxypeptidase K10B2.2 precursor [Zea mays]
			ref|NP_001130472.1|hypothetical protein LOC100191570 [Zea mays] gb|ACF78694.1| unknown [Zea mays] gb|ACF84696.1| unknown [Zea mays]
			ref|XP_001701526.1|glyoxal or galactose oxidase [Chlamydomonas reinhardtii] gb|EDO97403.1| glyoxal or galactose oxidase [Chlamydomonas reinhardtii]
AC191324.3	15037	16648
			gb|ACG41393.1|catalytic/ protein phosphatase type 2C [Zea mays]
AC191332.3	100554	115382
			gb|AAC25984.1|beta-galactosidase [Lycopersicon esculentum]
			gb|ACG39154.1|hypothetical protein [Zea mays]
			gb|ACG33737.1|sugar transport protein 14 [Zea mays]
AC191337.4	77485	87951
			gb|EEC75290.1|hypothetical protein OsI_11635 [Oryza sativa Indica Group]
			ref|NP_001130682.1|hypothetical protein LOC100191785 [Zea mays] gb|ACF78995.1| unknown [Zea mays]
			dbj|BAD07728.1|putative immunophilin / FKBP-type peptidyl-prolyl cis-trans isomerase [Oryza sativa Japonica Group] dbj|BAG96465.1| unnamed protein product [Oryza sativa Japonica Group] dbj|BAG99317.1| unnamed protein product [Oryza sativa Japonica Group]
			gb|EAY88059.1|hypothetical protein OsI_09488 [Oryza sativa Indica Group]
			ref|NP_176927.1|unknown protein [Arabidopsis thaliana] gb|AAG28897.1|AC008113_13 F12A21.27 [Arabidopsis thaliana] gb|AAM63870.1| unknown [Arabidopsis thaliana] gb|ABD65596.1| At1g67600 [Arabidopsis thaliana]
			ref|NP_001048243.1|Os02g0769600 [Oryza sativa (japonica cultivar-group)] dbj|BAF10157.1| Os02g0769600 [Oryza sativa (japonica cultivar-group)]
			gb|EAZ05386.1|hypothetical protein OsI_27594 [Oryza sativa Indica Group]
			gb|AAQ81632.1|roothairless 1 [Zea mays]
			gb|EEC73709.1|hypothetical protein OsI_08308 [Oryza sativa Indica Group]
			ref|XP_001486605.1|conserved hypothetical protein [Pichia guilliermondii ATCC 6260] gb|EDK38178.1| conserved hypothetical protein [Pichia guilliermondii ATCC 6260]
AC191359.3	84663	89248
			gb|ACG33746.1|alpha-1,4-glucan-protein synthase 1 [Zea mays]
			ref|NP_001045361.1|Os01g0941800 [Oryza sativa (japonica cultivar-group)] dbj|BAB85431.1| purple acid phosphatase-like [Oryza sativa Japonica Group] dbj|BAF07275.1| Os01g0941800 [Oryza sativa (japonica cultivar-group)] gb|EAY77176.1| hypothetical protein OsI_05146 [Oryza sativa Indica Group] gb|EAZ14795.1| hypothetical protein OsJ_004620 [Oryza sativa (japonica cultivar-group)] dbj|BAG98043.1| unn…
			gb|EEC82400.1|hypothetical protein OsI_26768 [Oryza sativa Indica Group]
			emb|CAO47727.1|unnamed protein product [Vitis vinifera]
AC191363.3	110861	113314
			gb|ACG43646.1|transcription factor PosF21 [Zea mays]
AC191367.3	169027	177336
			gb|ACG33412.1|myosin-like protein [Zea mays]
			ref|NP_001132838.1|hypothetical protein LOC100194330 [Zea mays] gb|ACF81853.1| unknown [Zea mays]
			ref|XP_001953654.1|GF17870 [Drosophila ananassae] gb|EDV42215.1| GF17870 [Drosophila ananassae]
			gb|ABV91338.1|kelch repeat-containing protein /serine/threonine phosphoesterase family protein [Arabidopsis thaliana]
			ref|NP_001132909.1|hypothetical protein LOC100194409 [Zea mays] gb|ACF81948.1| unknown [Zea mays]
AC191379.3	102319	108179
			gb|ACG42923.1|glycosyltransferase 5 [Zea mays]
			ref|NP_001066770.1|Os12g0481000 [Oryza sativa (japonica cultivar-group)] gb|ABA98486.1| hypothetical protein LOC_Os12g29650 [Oryza sativa (japonica cultivar-group)] dbj|BAF29789.1| Os12g0481000 [Oryza sativa (japonica cultivar-group)]
AC191379.3	84701	92425
			ref|NP_001130824.1|hypothetical protein LOC100191928 [Zea mays] gb|ACF79189.1| unknown [Zea mays]
			gb|ACG47004.1|hypothetical protein [Zea mays]
			gb|EEC84974.1|hypothetical protein OsI_32231 [Oryza sativa Indica Group]
			gb|ACG40873.1|nudix hydrolase 24 [Zea mays]
			gb|EEC81910.1|hypothetical protein OsI_25742 [Oryza sativa Indica Group]
AC191389.3	76082	84377
			gb|AAW02798.1|calreticulin-like protein [Triticum aestivum]
			gb|ACG42136.1|ornithine carbamoyltransferase [Zea mays]
			dbj|BAD19447.1|hypothetical protein [Oryza sativa Japonica Group]
			ref|XP_001468867.1|proteophosphoglycan ppg4 [Leishmania infantum] emb|CAM71958.1| proteophosphoglycan ppg4 [Leishmania infantum]
AC191423.2	91862	97048
			gb|AAB66392.1|unknown [murid herpesvirus 4]
AC191425.4	82543	84188
			gb|ACF84978.1|unknown [Zea mays]
AC191431.2	106691	109204
			gb|ACG41393.1|catalytic/ protein phosphatase type 2C [Zea mays]
AC191457.3	26019	38118
			gb|ACG29040.1|zinc finger, C3HC4 type family protein [Zea mays]
			gb|AAN05323.1|Hypothetical protein [Oryza sativa (japonica cultivar-group)] gb|ABF94698.1| No apical meristem protein, expressed [Oryza sativa (japonica cultivar-group)] gb|EAZ26097.1| hypothetical protein OsJ_009580 [Oryza sativa (japonica cultivar-group)]
			gb|ACF87299.1|unknown [Zea mays]
			gb|ABL09478.1|pseudo-response regulator [Triticum aestivum] gb|ABL09479.1| pseudo-response regulator [Triticum aestivum] gb|ABL09480.1| pseudo-response regulator [Triticum aestivum]
			gb|ACG36893.1|hypothetical protein [Zea mays]
			gb|ACG33209.1|hypothetical protein [Zea mays]
			gb|ACG38226.1|ATPase family AAA domain-containing protein 1 [Zea mays]
			gb|ABR19870.1|AP2 domain transcription factor [Zea mays]
AC191523.3	73080	82489
			gb|EEC74789.1|hypothetical protein OsI_10576 [Oryza sativa Indica Group]
			gb|ACG47464.1|fructose-bisphosphate aldolase [Zea mays]
			gb|ACG47093.1|ethylene-responsive element binding protein 2 [Zea mays]
			gb|EAZ38020.1|hypothetical protein OsJ_021503 [Oryza sativa (japonica cultivar-group)]
			ref|NP_001045532.1|Os01g0971200 [Oryza sativa (japonica cultivar-group)] dbj|BAD87361.1| lysine ketoglutarate reductase trans-splicing related 1-like [Oryza sativa Japonica Group] dbj|BAF07446.1| Os01g0971200 [Oryza sativa (japonica cultivar-group)] gb|EAZ14986.1| hypothetical protein OsJ_004811 [Oryza sativa (japonica cultivar-group)] dbj|BAG95217.1| unnamed protein product [Oryza sativa Japonic…
			gb|AAT39463.1|putative RNA-binding protein [Zea mays]
AC191526.3	69000	72319
			ref|NP_001130890.1|hypothetical protein LOC100191994 [Zea mays] gb|ACF79272.1| unknown [Zea mays]
			gb|ACG46542.1|hypothetical protein [Zea mays]
			gb|EAZ41238.1|hypothetical protein OsJ_024721 [Oryza sativa (japonica cultivar-group)]
			gb|AAY84877.1|nuclear transportin [Triticum aestivum]
AC191531.3	16336	25182
			emb|CAB58998.1|CYCB1-1 protein [Petunia x hybrida]
			gb|ACG38571.1|protein brittle-1 [Zea mays]
			ref|NP_001060320.1|Os07g0623100 [Oryza sativa (japonica cultivar-group)] dbj|BAF22234.1| Os07g0623100 [Oryza sativa (japonica cultivar-group)]
AC191532.3	75090	80152
			ref|YP_002187789.1|oxidoreductase [Streptomyces sp. SPB74] gb|EDY43596.1| oxidoreductase [Streptomyces sp. SPB74]
			gb|ACG43606.1|transmembrane protein 18 [Zea mays]
			emb|CAN73548.1|hypothetical protein [Vitis vinifera]
AC191595.3	109515	114278
			gb|ACG36883.1|hypothetical protein [Zea mays]
			gb|AAP03366.1|putative RNA polymerase III [Oryza sativa (japonica cultivar-group)]
			dbj|BAF48663.1|leucine-rich repeat/extensin [Nicotiana plumbaginifolia] dbj|BAF48664.1| leucine-rich repeat/extensin [Nicotiana plumbaginifolia]
			gb|EAZ10793.1|hypothetical protein OsJ_000618 [Oryza sativa (japonica cultivar-group)]
			gb|ACF88058.1|unknown [Zea mays]
AC191596.3	128903	135838
			gb|ACG48984.1|ABA response element binding factor [Zea mays]
			gb|ACF86865.1|unknown [Zea mays]
			ref|NP_001130408.1|hypothetical protein LOC100191504 [Zea mays] gb|ACF78607.1| unknown [Zea mays]
			gb|EAZ41132.1|hypothetical protein OsJ_024615 [Oryza sativa (japonica cultivar-group)]
			gb|ACG34437.1|IWS1 C-terminus family protein [Zea mays]
			gb|ACG25713.1|TPR domain containing protein [Zea mays]
			gb|AAQ81632.1|roothairless 1 [Zea mays]
AC191633.2	136725	142932
			gb|ACG34054.1|early fruit mRNA [Zea mays]
			gb|ACF82801.1|unknown [Zea mays]
			gb|ACG45431.1|acyl-coenzyme A oxidase 2 [Zea mays]
			gb|ACG45384.1|serine/threonine-protein kinase Nek4 [Zea mays]
			ref|NP_001056348.1|Os05g0567100 [Oryza sativa (japonica cultivar-group)] sp|Q42456|ASPR1_ORYSJ RecName: Full=Aspartic proteinase oryzasin-1; Flags: Precursor gb|AAU10663.1| aspartic proteinase oryzasin 1 precursor [Oryza sativa (japonica cultivar-group)] dbj|BAF18262.1| Os05g0567100 [Oryza sativa (japonica cultivar-group)] gb|EAY99059.1| hypothetical protein OsI_21016 [Oryza sativa Indica Group] …
AC191635.2	909	13451
			gb|ACG28907.1|protein binding protein [Zea mays]
			gb|ACG36972.1|ARF GAP-like zinc finger-containing protein ZIGA3 [Zea mays]
			gb|ACG25005.1|60S ribosomal protein L17 [Zea mays]
			gb|ACG36893.1|hypothetical protein [Zea mays]
			gb|ACG36883.1|hypothetical protein [Zea mays]
			gb|ACG24854.1|guanine nucleotide-binding protein beta subunit-like protein [Zea mays]
			dbj|BAD44978.1|putative SecA [Oryza sativa Japonica Group]
			ref|NP_001105398.1|kinase associated protein phosphatase [Zea mays] gb|AAB93832.1| kinase associated protein phosphatase [Zea mays]
			gb|AAP03366.1|putative RNA polymerase III [Oryza sativa (japonica cultivar-group)]
AC191650.3	71503	73177
			gb|ACG40147.1|acid phosphatase/vanadium-dependent haloperoxidase related [Zea mays]
AC191662.4	157679	168528
			ref|NP_001058915.1|Os07g0154400 [Oryza sativa (japonica cultivar-group)] dbj|BAF20829.1| Os07g0154400 [Oryza sativa (japonica cultivar-group)]
			gb|ACG37324.1|ras-related protein RIC2 [Zea mays]
			gb|ACG35012.1|hypothetical protein [Zea mays]
AC191667.3	43413	52325
AC191667.3	41914	43413
			ref|NP_001059373.1|Os07g0280200 [Oryza sativa (japonica cultivar-group)] sp|Q69RG7|4CLL7_ORYSJ RecName: Full=4-coumarate--CoA ligase-like 7 dbj|BAD31128.1| putative 4-coumarate--CoA ligase 1 [Oryza sativa Japonica Group] dbj|BAF21287.1| Os07g0280200 [Oryza sativa (japonica cultivar-group)] dbj|BAG98479.1| unnamed protein product [Oryza sativa Japonica Group]
AC191687.3	148566	155335
			gb|AAT39463.1|putative RNA-binding protein [Zea mays]
			ref|NP_001130304.1|hypothetical protein LOC100191398 [Zea mays] gb|ACF78481.1| unknown [Zea mays]
			gb|EAY75806.1|hypothetical protein OsI_03721 [Oryza sativa Indica Group]
			ref|NP_001130589.1|hypothetical protein LOC100191688 [Zea mays] gb|ACF78867.1| unknown [Zea mays] gb|ACF87964.1| unknown [Zea mays]
			gb|ACF79224.1|unknown [Zea mays]
AC191691.3	160573	170683
			gb|EEC81721.1|hypothetical protein OsI_25341 [Oryza sativa Indica Group]
			gb|ACG38021.1|gibberellin receptor GID1L2 [Zea mays]
			ref|NP_001131291.1|hypothetical protein LOC100192604 [Zea mays] gb|ACF79632.1| unknown [Zea mays]
			dbj|BAA75685.1|WREBP-2 [Nicotiana tabacum]
			gb|AAS07044.1|plus agglutinin [Chlamydomonas reinhardtii]
AC191702.3	21833	25203
			gb|ACG41393.1|catalytic/ protein phosphatase type 2C [Zea mays]
AC191705.3	127390	128700
			ref|NP_001051931.1|Os03g0853700 [Oryza sativa (japonica cultivar-group)] gb|AAO66523.1| expressed protein [Oryza sativa (japonica cultivar-group)] gb|ABF99954.1| expressed protein [Oryza sativa (japonica cultivar-group)] dbj|BAF13845.1| Os03g0853700 [Oryza sativa (japonica cultivar-group)] gb|EAZ29345.1| hypothetical protein OsJ_012828 [Oryza sativa (japonica cultivar-group)]
AC191727.3	9239	10748
			gb|AAQ06294.1|hypothetical protein [Zea mays]
AC191735.3	128408	129923
			gb|ACG41393.1|catalytic/ protein phosphatase type 2C [Zea mays]
AC191735.3	18235	33261
			gb|AAU10819.1|putative polyprotein [Oryza sativa (japonica cultivar-group)] gb|AAV24907.1| hypothetical protein [Oryza sativa (japonica cultivar-group)]
AC191751.3	97226	98797
			gb|ACF84978.1|unknown [Zea mays]
AC191764.4	94807	96707
			gb|ACG41393.1|catalytic/ protein phosphatase type 2C [Zea mays]
			gb|ABW91148.1|hypothetical protein [mini-chromosome MMC1]
AC191799.3	16687	21638
			ref|NP_001104954.1|cellulose synthase-1 [Zea mays] gb|AAF89961.1|AF200525_1 cellulose synthase-1 [Zea mays]
			gb|ACG31858.1|nuclease PA3 [Zea mays]
			gb|ACG29422.1|hypothetical protein [Zea mays]
AC191801.3	149751	164401
			gb|AAK50132.1|AC087797_17putative gag-pol polyprotein [Oryza sativa]
			gb|ACF85627.1|unknown [Zea mays]
AC191925.3	80762	82343
			gb|ACF83293.1|unknown [Zea mays]
AC191949.3	98315	110050
			gb|ACG36522.1|transcription initiation factor IIB [Zea mays]
			gb|EEC74789.1|hypothetical protein OsI_10576 [Oryza sativa Indica Group]
			gb|ACG29659.1|hypothetical protein [Zea mays]
			gb|EAZ24368.1|hypothetical protein OsJ_007851 [Oryza sativa (japonica cultivar-group)]
			gb|AAT39463.1|putative RNA-binding protein [Zea mays]
			gb|ACF79224.1|unknown [Zea mays]
			gb|ACG44492.1|hypothetical protein [Zea mays] gb|ACG46972.1| hypothetical protein [Zea mays]
AC191997.3	77329	83962
			gb|EEC82770.1|hypothetical protein OsI_27507 [Oryza sativa Indica Group]
			gb|ACG30529.1|hypothetical protein [Zea mays]
AC192175.3	43558	45021
			gb|ACG41393.1|catalytic/ protein phosphatase type 2C [Zea mays]
AC192175.3	168776	170390
			gb|ACG41393.1|catalytic/ protein phosphatase type 2C [Zea mays]
AC192210.3	67769	69938
			gb|EAZ05347.1|hypothetical protein OsI_27551 [Oryza sativa Indica Group]
AC192253.3	166723	179186
			gb|ABA93313.2|phospholipid-translocating P-type ATPase, flippase family protein, expressed [Oryza sativa (japonica cultivar-group)]
			gb|ACF84767.1|unknown [Zea mays] gb|ACG45587.1| peroxisomal membrane carrier protein [Zea mays]
			gb|EAZ41290.1|hypothetical protein OsJ_024773 [Oryza sativa (japonica cultivar-group)]
			gb|EAY83881.1|hypothetical protein OsI_39101 [Oryza sativa Indica Group]
			dbj|BAD35894.1|putative homeobox [Oryza sativa Japonica Group]
			gb|ACF83558.1|unknown [Zea mays]
			ref|XP_861013.1|PREDICTED: hypothetical protein XP_855920 [Canis familiaris]
			ref|NP_001102299.1|jumonji domain containing 3 [Rattus norvegicus] gb|EDM04866.1| jumonji domain containing 3 (predicted) [Rattus norvegicus]
AC192262.2	73712	79629
			gb|EAY85485.1|hypothetical protein OsI_06862 [Oryza sativa Indica Group]
			gb|ACF86131.1|unknown [Zea mays]
			gb|ABA97563.1|retrotransposon protein, putative, unclassified [Oryza sativa (japonica cultivar-group)]
			gb|ACG29748.1|protein kinase [Zea mays]
			gb|EEC72173.1|hypothetical protein OsI_05221 [Oryza sativa Indica Group]
			gb|EEC79285.1|hypothetical protein OsI_20087 [Oryza sativa Indica Group] gb|EEC79286.1| hypothetical protein OsI_20088 [Oryza sativa Indica Group]
AC192263.2	58295	71547
			gb|ACF84232.1|unknown [Zea mays]
			gb|AAX33674.1|plus agglutinin [Chlamydomonas incerta]
			gb|ACG44166.1|hypothetical protein [Zea mays]
AC192274.3	112627	116372
			gb|ACG35578.1|triose phosphate/phosphate translocator, non-green plastid,chloroplast precursor [Zea mays]
AC192282.3	30032	33148
			gb|AAQ06294.1|hypothetical protein [Zea mays]
			gb|ACG46625.1|hypothetical protein [Zea mays]
			emb|CAN74450.1|hypothetical protein [Vitis vinifera]
AC192283.3	75483	80024
AC192404.2	26019	27536
			gb|ACG41393.1|catalytic/ protein phosphatase type 2C [Zea mays]
AC192600.3	108310	116183
			ref|NP_001048828.1|Os03g0126800 [Oryza sativa (japonica cultivar-group)] gb|AAM19110.1|AC104427_8 Putative serine/threonine kinase [Oryza sativa (japonica cultivar-group)] dbj|BAF10742.1| Os03g0126800 [Oryza sativa (japonica cultivar-group)] gb|EAZ25434.1| hypothetical protein OsJ_008917 [Oryza sativa (japonica cultivar-group)]
			gb|AAT08015.1|putative casein kinase I [Zea mays]
			ref|NP_001131976.1|hypothetical protein LOC100193374 [Zea mays] gb|ACF80625.1| unknown [Zea mays] gb|ACG32198.1| splicing factor, arginine/serine-rich 2 [Zea mays]
			gb|AAL75995.1|AF466646_3ornithine carbamoyltransferase [Zea mays]
			gb|ACF78312.1|unknown [Zea mays]
			gb|AAS82605.1|putative 4-coumarate-CoA ligase-like protein [Zea mays]
AC193314.2	94328	102576
			gb|ACG29162.1|ubiquitin-protein ligase/ zinc ion binding protein [Zea mays]
			gb|ACG45298.1|nucleotide-sugar transporter/ sugar porter [Zea mays]
			ref|XP_001766095.1|predicted protein [Physcomitrella patens subsp. patens] gb|EDQ69154.1| predicted protein [Physcomitrella patens subsp. patens]
			gb|ACG29039.1|hypothetical protein [Zea mays]
			gb|AAS82601.1|putative aldose reductase-related protein [Zea mays]
			ref|YP_001103243.1|PE-PGRS family protein [Saccharopolyspora erythraea NRRL 2338] emb|CAM00318.1| PE-PGRS family protein [Saccharopolyspora erythraea NRRL 2338]
			ref|NP_001064970.1|Os10g0498700 [Oryza sativa (japonica cultivar-group)] gb|AAP54457.2| expressed protein [Oryza sativa (japonica cultivar-group)] dbj|BAF26884.1| Os10g0498700 [Oryza sativa (japonica cultivar-group)]
			gb|ACG34432.1|L-allo-threonine aldolase [Zea mays]
AC193336.3	97818	100857
			gb|ACG32927.1|hypothetical protein [Zea mays]
			gb|ACG38175.1|biotin synthase [Zea mays]
AC193340.3	97078	106001
			gb|ACG38900.1|hypothetical protein [Zea mays]
			gb|EAZ39857.1|hypothetical protein OsJ_023340 [Oryza sativa (japonica cultivar-group)]
			sp|Q9FPQ6|GP1_CHLRERecName: Full=Vegetative cell wall protein gp1; AltName: Full=Hydroxyproline-rich glycoprotein 1; Flags: Precursor gb|AAG45420.1|AF309494_1 vegetative cell wall protein gp1 [Chlamydomonas reinhardtii]
			gb|ACG34201.1|hypothetical protein [Zea mays]
			ref|NP_001049587.1|Os03g0254700 [Oryza sativa (japonica cultivar-group)] gb|ABF95023.1| expressed protein [Oryza sativa (japonica cultivar-group)] dbj|BAF11501.1| Os03g0254700 [Oryza sativa (japonica cultivar-group)]
AC193343.2	47347	51197
			gb|ACF84978.1|unknown [Zea mays]
AC193361.3	114416	121690
			ref|NP_001130816.1|hypothetical protein LOC100191920 [Zea mays] gb|ACF79180.1| unknown [Zea mays]
			gb|ACF82163.1|unknown [Zea mays]
			ref|NP_001053839.1|Os04g0611500 [Oryza sativa (japonica cultivar-group)] dbj|BAF15753.1| Os04g0611500 [Oryza sativa (japonica cultivar-group)]
			gb|AAA99519.1|phytoene desaturase
			gb|AAK92807.1|putative receptor protein kinase [Arabidopsis thaliana]
AC193369.3	51479	56691
			gb|EAZ40363.1|hypothetical protein OsJ_023846 [Oryza sativa (japonica cultivar-group)]
			gb|ACG29310.1|DNA-binding protein [Zea mays]
			gb|EEC82770.1|hypothetical protein OsI_27507 [Oryza sativa Indica Group]
			ref|NP_001066200.1|Os12g0157200 [Oryza sativa (japonica cultivar-group)] gb|ABA96505.1| TLD family protein, expressed [Oryza sativa (japonica cultivar-group)] dbj|BAF29219.1| Os12g0157200 [Oryza sativa (japonica cultivar-group)] gb|EAY82328.1| hypothetical protein OsI_37538 [Oryza sativa Indica Group]
			ref|YP_001236439.1|OmpA family protein [Bradyrhizobium sp. BTAi1] gb|ABQ32533.1| putative exported protein of unknown function with OmpA family domain [Bradyrhizobium sp. BTAi1]
AC193390.3	9218	12409
			ref|XP_001506662.1|PREDICTED: similar to splicing coactivator subunit SRm300, partial [Ornithorhynchus anatinus]
AC193390.3	61950	74016
			gb|ABF98821.1|Protein kinase domain containing protein, expressed [Oryza sativa (japonica cultivar-group)]
			gb|EAZ27792.1|hypothetical protein OsJ_011275 [Oryza sativa (japonica cultivar-group)]
			ref|NP_001130629.1|hypothetical protein LOC100191728 [Zea mays] gb|ACF78926.1| unknown [Zea mays]
			gb|ACG33669.1|testis intracellular mediator protein [Zea mays]
			ref|XP_001473166.1|PREDICTED: hypothetical protein [Mus musculus]
			gb|EAZ41025.1|hypothetical protein OsJ_024508 [Oryza sativa (japonica cultivar-group)]
			emb|CAH68237.1|H0306F03.4 [Oryza sativa (indica cultivar-group)] gb|EEC78114.1| hypothetical protein OsI_17639 [Oryza sativa Indica Group]
			ref|NP_001060125.1|Os07g0585600 [Oryza sativa (japonica cultivar-group)] dbj|BAF22039.1| Os07g0585600 [Oryza sativa (japonica cultivar-group)]
AC193402.2	119869	127480
			gb|ACF88064.1|unknown [Zea mays] gb|ACG29329.1| ribosomal protein L11 methyltransferase containing protein [Zea mays]
			gb|ACG45384.1|serine/threonine-protein kinase Nek4 [Zea mays]
			gb|EAY81449.1|hypothetical protein OsI_36620 [Oryza sativa Indica Group]
			gb|ABD17618.1|phytoene synthase 3 [Zea mays]
			gb|AAU04626.1|CENP-C1 [Saccharum officinarum] gb|AAU04628.1| CENP-C1 [Saccharum officinarum]
			gb|EAZ33719.1|hypothetical protein OsJ_017202 [Oryza sativa (japonica cultivar-group)]
AC193412.3	66221	67805
			gb|ACG41393.1|catalytic/ protein phosphatase type 2C [Zea mays]
AC193441.3	68631	75178
			gb|ACF82570.1|unknown [Zea mays]
			gb|ACG27061.1|hypothetical protein [Zea mays]
			gb|ACG40036.1|hypothetical protein [Zea mays]
			gb|ACG46991.1|hypothetical protein [Zea mays]
			gb|ACG46558.1|hypothetical protein [Zea mays] gb|ACG48310.1| hypothetical protein [Zea mays]
AC193445.3	20596	25946
			ref|NP_001131331.1|hypothetical protein LOC100192647 [Zea mays] gb|ACF79690.1| unknown [Zea mays]
			gb|EEC71721.1|hypothetical protein OsI_04256 [Oryza sativa Indica Group]
			ref|NP_001059561.1|Os07g0456700 [Oryza sativa (japonica cultivar-group)] dbj|BAC57375.2| putative 1,4-beta-D xylan xylanohydrolase [Oryza sativa Japonica Group] dbj|BAF21475.1| Os07g0456700 [Oryza sativa (japonica cultivar-group)] dbj|BAG94814.1| unnamed protein product [Oryza sativa Japonica Group]
AC193460.2	146689	148243
			gb|ACF84978.1|unknown [Zea mays]
AC193462.3	107790	109379
			gb|ACG41393.1|catalytic/ protein phosphatase type 2C [Zea mays]
AC193466.2	99707	101308
			gb|ACG41393.1|catalytic/ protein phosphatase type 2C [Zea mays]
AC193473.2	90058	97446
			gb|ACG46988.1|cytochrome P450 85A1 [Zea mays]
			gb|ACF84968.1|unknown [Zea mays]
			gb|ACG43102.1|hypothetical protein [Zea mays]
			gb|ACG34464.1|ADP-ribosylation factor [Zea mays] gb|ACG40067.1| ADP-ribosylation factor [Zea mays]
			gb|ABF99416.1|expressed protein [Oryza sativa (japonica cultivar-group)]
AC193473.2	76501	84836
			gb|ACG35129.1|deoxyribonuclease tatD [Zea mays]
			gb|ACF86662.1|unknown [Zea mays]
			gb|ACF86683.1|unknown [Zea mays]
			ref|NP_001130818.1|hypothetical protein LOC100191922 [Zea mays] gb|ACF79182.1| unknown [Zea mays]
			ref|NP_001132467.1|hypothetical protein LOC100193923 [Zea mays] gb|ACF81316.1| unknown [Zea mays]
			gb|ACG48214.1|hypothetical protein [Zea mays]
AC193473.2	68951	84836
			ref|NP_001064986.1|Os10g0501500 [Oryza sativa (japonica cultivar-group)] gb|AAM93679.1| unknown protein [Oryza sativa (japonica cultivar-group)] gb|ABB47841.2| expressed protein [Oryza sativa (japonica cultivar-group)] dbj|BAF26900.1| Os10g0501500 [Oryza sativa (japonica cultivar-group)]
			gb|ACG35129.1|deoxyribonuclease tatD [Zea mays]
			ref|NP_001132531.1|hypothetical protein LOC100193994 [Zea mays] gb|ACF81410.1| unknown [Zea mays]
			gb|ACF86683.1|unknown [Zea mays]
			ref|NP_001130818.1|hypothetical protein LOC100191922 [Zea mays] gb|ACF79182.1| unknown [Zea mays]
			ref|XP_001770746.1|predicted protein [Physcomitrella patens subsp. patens] gb|EDQ64428.1| predicted protein [Physcomitrella patens subsp. patens]
			gb|ACG48969.1|polcalcin Jun o 2 [Zea mays]
			ref|NP_001132467.1|hypothetical protein LOC100193923 [Zea mays] gb|ACF81316.1| unknown [Zea mays]
			gb|ACF80363.1|unknown [Zea mays]
AC193481.2	67033	69333
			gb|ACG41393.1|catalytic/ protein phosphatase type 2C [Zea mays]
			gb|ACF87628.1|unknown [Zea mays]
AC193483.3	62505	70297
			gb|ACF78732.1|unknown [Zea mays] gb|ACF85429.1| unknown [Zea mays]
			gb|EEC79708.1|hypothetical protein OsI_21010 [Oryza sativa Indica Group]
			gb|ACG44358.1|hypothetical protein [Zea mays]
			ref|XP_001733752.1|formin 2,3 and collagen domain-containing protein [Entamoeba dispar SAW760] gb|EDR30114.1| formin 2,3 and collagen domain-containing protein, putative [Entamoeba dispar SAW760]
AC193490.3	109538	112439
			gb|ACG41393.1|catalytic/ protein phosphatase type 2C [Zea mays]
AC193503.3	87310	98291
			gb|ACG28823.1|DNA binding protein [Zea mays]
			emb|CAH66166.1|H0107B07.5 [Oryza sativa (indica cultivar-group)]
			ref|NP_001105763.1|protein disulfide isomerase [Zea mays] gb|AAX09971.1| protein disulfide isomerase [Zea mays]
			gb|ACF82423.1|unknown [Zea mays]
			gb|ACG41955.1|hypothetical protein [Zea mays]
			sp|Q9H6K5|YS027_HUMANRecName: Full=Putative uncharacterized protein FLJ22184 dbj|BAB15254.1| unnamed protein product [Homo sapiens]
			gb|EEC74097.1|hypothetical protein OsI_09138 [Oryza sativa Indica Group]
			gb|ACG39196.1|flavonol synthase/flavanone 3-hydroxylase [Zea mays]
			ref|NP_001130289.1|hypothetical protein LOC100191383 [Zea mays] gb|ACF78463.1| unknown [Zea mays]
AC193530.2	145005	154281
			ref|NP_001131768.1|hypothetical protein LOC100193137 [Zea mays] gb|ACF80326.1| unknown [Zea mays] gb|ACG33807.1| exosome complex exonuclease RRP43 [Zea mays]
			dbj|BAD19147.1|putative phragmoplast-associated kinesin [Oryza sativa Japonica Group] dbj|BAD21583.1| putative phragmoplast-associated kinesin [Oryza sativa Japonica Group]
			gb|AAV32162.1|unknown protein [Oryza sativa (japonica cultivar-group)]
			gb|EAY92161.1|hypothetical protein OsI_13874 [Oryza sativa Indica Group] gb|EAZ28893.1| hypothetical protein OsJ_012376 [Oryza sativa (japonica cultivar-group)]
			emb|CAN74986.1|hypothetical protein [Vitis vinifera]
AC193593.3	112132	113768
			gb|ACG41393.1|catalytic/ protein phosphatase type 2C [Zea mays]
AC193597.2	94070	95701
			gb|ACF84978.1|unknown [Zea mays]
AC193645.3	49676	57253
			gb|ACG25790.1|60S ribosomal protein L23a [Zea mays]
AC193746.3	124810	133170
			gb|EEC71701.1|hypothetical protein OsI_04204 [Oryza sativa Indica Group]
			emb|CAA46283.1|extensin [Volvox carteri]
			ref|NP_001044213.1|Os01g0742400 [Oryza sativa (japonica cultivar-group)] dbj|BAD87898.1| putative LRK1 protein [Oryza sativa Japonica Group] dbj|BAF06127.1| Os01g0742400 [Oryza sativa (japonica cultivar-group)]
AC193752.3	97707	106209
			ref|NP_001045124.1|Os01g0904500 [Oryza sativa (japonica cultivar-group)] dbj|BAD82796.1| unknown protein [Oryza sativa Japonica Group] dbj|BAF07038.1| Os01g0904500 [Oryza sativa (japonica cultivar-group)]
			ref|NP_001042524.1|Os01g0235700 [Oryza sativa (japonica cultivar-group)] dbj|BAF04438.1| Os01g0235700 [Oryza sativa (japonica cultivar-group)] dbj|BAG89289.1| unnamed protein product [Oryza sativa Japonica Group] dbj|BAH00275.1| unnamed protein product [Oryza sativa Japonica Group]
			ref|NP_001041976.1|Os01g0139200 [Oryza sativa (japonica cultivar-group)] dbj|BAF03890.1| Os01g0139200 [Oryza sativa (japonica cultivar-group)]
			gb|ACF78648.1|unknown [Zea mays] gb|ACF83511.1| unknown [Zea mays]
			gb|EAY97342.1|hypothetical protein OsI_19265 [Oryza sativa Indica Group]
			gb|EAZ45172.1|hypothetical protein OsJ_028655 [Oryza sativa (japonica cultivar-group)]
			gb|EAZ41025.1|hypothetical protein OsJ_024508 [Oryza sativa (japonica cultivar-group)]
AC193767.3	113669	118057
			emb|CAH67432.1|H0305E08.3 [Oryza sativa (indica cultivar-group)]
			gb|ACG25516.1|cytochrome P450 family protein [Zea mays]
			gb|ACG28413.1|TPR domain containing protein [Zea mays]
			gb|ACF85627.1|unknown [Zea mays]
			ref|NP_001043333.1|Os01g0558200 [Oryza sativa (japonica cultivar-group)] dbj|BAD87940.1| putative NADP-specific glutamate dehydrogenase (NADP-GDH) (NADP-dependent glutamate dehydrogenase) [Oryza sativa Japonica Group] dbj|BAD87655.1| putative NADP-specific glutamate dehydrogenase (NADP-GDH) (NADP-dependent glutamate dehydrogenase) [Oryza sativa Japonica Group] dbj|BAF05247.1| Os01g0558200 [Oryza …
AC193784.3	14989	20747
			sp|Q9FPQ6|GP1_CHLRERecName: Full=Vegetative cell wall protein gp1; AltName: Full=Hydroxyproline-rich glycoprotein 1; Flags: Precursor gb|AAG45420.1|AF309494_1 vegetative cell wall protein gp1 [Chlamydomonas reinhardtii]
AC193939.2	41915	48082
			emb|CAH66826.1|OSIGBa0148A10.3 [Oryza sativa (indica cultivar-group)]
			gb|ACG32234.1|nudix hydrolase 13 [Zea mays]
			gb|ACG46723.1|hypothetical protein [Zea mays]
AC193991.3	98595	105653
			gb|ACG28533.1|LOL3 [Zea mays]
			ref|NP_001130288.1|hypothetical protein LOC100191382 [Zea mays] gb|ACF78462.1| unknown [Zea mays]
			emb|CAO16717.1|unnamed protein product [Vitis vinifera]
			gb|ACG28950.1|protein kinase PVPK-1 [Zea mays]
			ref|XP_002011024.1|GI16314 [Drosophila mojavensis] gb|EDW05866.1| GI16314 [Drosophila mojavensis]
			ref|XP_814137.1|hypothetical protein [Trypanosoma cruzi strain CL Brener] gb|EAN92286.1| hypothetical protein, conserved [Trypanosoma cruzi]
AC194000.4	63252	69342
			ref|NP_001047969.1|Os02g0722800 [Oryza sativa (japonica cultivar-group)] dbj|BAD13020.1| transducin / WD-40 repeat protein-like [Oryza sativa Japonica Group] dbj|BAD13023.1| transducin / WD-40 repeat protein-like [Oryza sativa Japonica Group] dbj|BAF09883.1| Os02g0722800 [Oryza sativa (japonica cultivar-group)]
			gb|ACF86174.1|unknown [Zea mays]
			gb|ACG45036.1|ATPase [Zea mays]
			ref|XP_001244782.1|hypothetical protein CIMG_04223 [Coccidioides immitis RS] gb|EAS33199.1| hypothetical protein CIMG_04223 [Coccidioides immitis RS]
AC194000.4	77914	85953
			gb|EAZ36216.1|hypothetical protein OsJ_019699 [Oryza sativa (japonica cultivar-group)]
			gb|EAZ32019.1|hypothetical protein OsJ_015502 [Oryza sativa (japonica cultivar-group)]
			sp|Q6EX42|PI5K1_ORYSJRecName: Full=Phosphatidylinositol-4-phosphate 5-kinase 1; AltName: Full=1-phosphatidylinositol-4-phosphate kinase; AltName: Full=PIP5K; AltName: Full=PtdIns(4)P-5-kinase; AltName: Full=Diphosphoinositide kinase; Flags: Precursor
			ref|XP_001607443.1|PREDICTED: hypothetical protein [Nasonia vitripennis]
			gb|ACF83558.1|unknown [Zea mays]
AC194008.2	60028	68102
			gb|ACG40574.1|tetraspanin family protein [Zea mays]
			gb|EEC75218.1|hypothetical protein OsI_11485 [Oryza sativa Indica Group]
			gb|AAS07044.1|plus agglutinin [Chlamydomonas reinhardtii]
			gb|EAZ45706.1|hypothetical protein OsJ_029189 [Oryza sativa (japonica cultivar-group)]
			gb|ACF88316.1|unknown [Zea mays]
			gb|ACF86987.1|unknown [Zea mays]
AC194020.3	76228	85522
			gb|ACF87629.1|unknown [Zea mays]
			ref|NP_001130346.1|hypothetical protein LOC100191441 [Zea mays] gb|ACF78534.1| unknown [Zea mays]
			gb|ABP88739.1|protein disulfide isomerase [Zea mays]
			gb|EAZ41101.1|hypothetical protein OsJ_024584 [Oryza sativa (japonica cultivar-group)]
			gb|ACG31854.1|hypothetical protein [Zea mays]
			gb|ACG31850.1|IAA-amino acid hydrolase ILR1 precursor [Zea mays]
			gb|ACF85910.1|unknown [Zea mays] gb|ACG28462.1| hypothetical protein [Zea mays] gb|ACG32171.1| hypothetical protein [Zea mays]
			ref|XP_001779001.1|predicted protein [Physcomitrella patens subsp. patens] gb|EDQ56147.1| predicted protein [Physcomitrella patens subsp. patens]
AC194035.2	107231	116364
			gb|ABO32297.1|S-adenosylmethionine decarboxylase [Saccharum arundinaceum]
			emb|CAB64671.1|S-adenosylmethionine decarboxylase 1 [Oryza sativa]
AC194037.3	127690	135102
			gb|AAK49454.1|AF304374_1cellulose synthase catalytic subunit [Nicotiana alata]
AC194044.2	39981	44871
			ref|NP_001048828.1|Os03g0126800 [Oryza sativa (japonica cultivar-group)] gb|AAM19110.1|AC104427_8 Putative serine/threonine kinase [Oryza sativa (japonica cultivar-group)] dbj|BAF10742.1| Os03g0126800 [Oryza sativa (japonica cultivar-group)] gb|EAZ25434.1| hypothetical protein OsJ_008917 [Oryza sativa (japonica cultivar-group)]
AC194047.2	26484	28228
			gb|ACG41393.1|catalytic/ protein phosphatase type 2C [Zea mays]
AC194056.2	74464	82381
			gb|ACG40574.1|tetraspanin family protein [Zea mays]
			gb|EAZ26855.1|hypothetical protein OsJ_010338 [Oryza sativa (japonica cultivar-group)]
			ref|XP_570905.1|hypothetical protein CNE03390 [Cryptococcus neoformans var. neoformans JEC21] gb|AAW43598.1| hypothetical protein CNE03390 [Cryptococcus neoformans var. neoformans JEC21]
			gb|ACF88316.1|unknown [Zea mays]
			gb|ACF86987.1|unknown [Zea mays]
			ref|NP_001063956.1|Os09g0566500 [Oryza sativa (japonica cultivar-group)] dbj|BAF25870.1| Os09g0566500 [Oryza sativa (japonica cultivar-group)]
AC194072.3	115865	120083
			gb|ACG24230.1|2-isopropylmalate synthase B [Zea mays]
			ref|XP_001213506.1|conserved hypothetical protein [Aspergillus terreus NIH2624] gb|EAU34775.1| conserved hypothetical protein [Aspergillus terreus NIH2624]
AC194077.3	90810	92466
			gb|ACG41393.1|catalytic/ protein phosphatase type 2C [Zea mays]
AC194085.3	100041	110392
			gb|EAZ13595.1|hypothetical protein OsJ_003420 [Oryza sativa (japonica cultivar-group)]
			gb|ACF82370.1|unknown [Zea mays]
			gb|ACF83732.1|unknown [Zea mays]
			gb|ACG44244.1|tetratricopeptide-like helical [Zea mays]
			gb|ACG36155.1|eyes absent-like protein [Zea mays]
			gb|ABX82685.1|transposase [Zea mays subsp. parviglumis]
			ref|XP_501207.2|YALI0B22110p [Yarrowia lipolytica] emb|CAG83460.2| YALI0B22110p [Yarrowia lipolytica]
			gb|ACF85323.1|unknown [Zea mays] gb|ACG35851.1| OB-fold nucleic acid binding domain containing protein [Zea mays]
AC194103.2	71177	81834
			ref|NP_001044176.1|Os01g0736600 [Oryza sativa (japonica cultivar-group)] dbj|BAF06090.1| Os01g0736600 [Oryza sativa (japonica cultivar-group)]
			ref|NP_001130914.1|hypothetical protein LOC100192018 [Zea mays] gb|ACF79300.1| unknown [Zea mays]
			gb|ACF87105.1|unknown [Zea mays]
			gb|ACG36916.1|ADP-ribosylation factor GTPase-activating protein 3 [Zea mays]
			gb|AAW66005.1|Ca2+ binding protein cbp1 [Triticum aestivum]
			ref|NP_001044431.1|Os01g0779100 [Oryza sativa (japonica cultivar-group)] dbj|BAF06345.1| Os01g0779100 [Oryza sativa (japonica cultivar-group)]
AC194107.3	124200	134399
			gb|EAY85485.1|hypothetical protein OsI_06862 [Oryza sativa Indica Group]
			ref|NP_001060526.1|Os07g0659500 [Oryza sativa (japonica cultivar-group)] dbj|BAC81162.1| putative condensin subunit 1 [Oryza sativa Japonica Group] dbj|BAD30683.1| putative condensin subunit 1 [Oryza sativa Japonica Group] dbj|BAF22440.1| Os07g0659500 [Oryza sativa (japonica cultivar-group)]
			gb|EEC70817.1|hypothetical protein OsI_02281 [Oryza sativa Indica Group]
AC194109.3	6716	15619
			ref|NP_001050093.1|Os03g0346700 [Oryza sativa (japonica cultivar-group)] dbj|BAF12007.1| Os03g0346700 [Oryza sativa (japonica cultivar-group)]
			gb|EAZ26576.1|hypothetical protein OsJ_010059 [Oryza sativa (japonica cultivar-group)]
			gb|EAZ44917.1|hypothetical protein OsJ_028400 [Oryza sativa (japonica cultivar-group)]
			gb|ACG28734.1|hypothetical protein [Zea mays]
			gb|ACF84320.1|unknown [Zea mays] gb|ACF88349.1| unknown [Zea mays] gb|ACG34736.1| PAS2 [Zea mays]
			gb|EAZ13167.1|hypothetical protein OsJ_002992 [Oryza sativa (japonica cultivar-group)]
			gb|ACG31958.1|50S ribosomal protein L27 [Zea mays]
			gb|EAZ09701.1|hypothetical protein OsI_31986 [Oryza sativa Indica Group]
AC194117.3	119380	124933
			sp|O48956|C98A1_SORBIRecName: Full=Cytochrome P450 98A1 gb|AAC39316.1| cytochrome P450 CYP98A1 [Sorghum bicolor]
			gb|EAZ40363.1|hypothetical protein OsJ_023846 [Oryza sativa (japonica cultivar-group)]
AC194132.3	8090	16461
			gb|ACF83217.1|unknown [Zea mays]
			gb|ACG37656.1|transcription factor E2F2 [Zea mays]
			gb|EEC81071.1|hypothetical protein OsI_23887 [Oryza sativa Indica Group]
			ref|NP_542614.1|hypothetical protein GFkVgp3 [Grapevine fleck virus] emb|CAC84402.1| hypothetical protein [Grapevine fleck virus]
AC194151.2	67848	69532
			gb|ACG41393.1|catalytic/ protein phosphatase type 2C [Zea mays]
AC194165.2	135575	140163
			ref|NP_001132607.1|hypothetical protein LOC100194079 [Zea mays] gb|ACF81523.1| unknown [Zea mays]
			gb|ACF84978.1|unknown [Zea mays]
AC194189.3	102133	114829
			ref|NP_001055823.1|Os05g0473900 [Oryza sativa (japonica cultivar-group)] gb|AAU44240.1| putative phytanoyl-CoA dioxygenase [Oryza sativa (japonica cultivar-group)] dbj|BAF17737.1| Os05g0473900 [Oryza sativa (japonica cultivar-group)] dbj|BAG89243.1| unnamed protein product [Oryza sativa Japonica Group]
			gb|ACF81448.1|unknown [Zea mays] gb|ACF82098.1| unknown [Zea mays] gb|ACG31394.1| histone H2A variant 3 [Zea mays]
AC194193.2	69639	71130
			gb|ACF84978.1|unknown [Zea mays]
			gb|AAL31255.1|AT5g36250/T30G6_11 [Arabidopsis thaliana] gb|AAM47343.1| AT5g36250/T30G6_11 [Arabidopsis thaliana]
AC194208.3	51167	57758
			gb|AAL73524.1|AF466200_3tryptophan synthase beta-subunit [Sorghum bicolor]
AC194212.3	101468	110069
			ref|NP_001130818.1|hypothetical protein LOC100191922 [Zea mays] gb|ACF79182.1| unknown [Zea mays]
			gb|ACF83008.1|unknown [Zea mays]
			gb|ACG28358.1|fiber protein Fb2 [Zea mays]
			dbj|BAB85218.1|matrix metalloproteinase [Volvox carteri f. nagariensis]
AC194213.2	34396	35954
			gb|ACG41393.1|catalytic/ protein phosphatase type 2C [Zea mays]
AC194221.3	129751	132388
			gb|EAZ24570.1|hypothetical protein OsJ_008053 [Oryza sativa (japonica cultivar-group)]
			ref|NP_001066236.1|Os12g0164600 [Oryza sativa (japonica cultivar-group)] dbj|BAF29255.1| Os12g0164600 [Oryza sativa (japonica cultivar-group)]
AC194242.3	162590	169393
			gb|ACG36583.1|hypothetical protein [Zea mays]
			gb|ACG36303.1|hypothetical protein [Zea mays]
			ref|NP_001047829.1|Os02g0699300 [Oryza sativa (japonica cultivar-group)] dbj|BAF09743.1| Os02g0699300 [Oryza sativa (japonica cultivar-group)] dbj|BAG90583.1| unnamed protein product [Oryza sativa Japonica Group]
			gb|ACG27683.1|EF hand family protein [Zea mays]
AC194250.3	162140	169435
			gb|ACF82752.1|unknown [Zea mays]
AC194276.3	25692	27378
			gb|ACG41393.1|catalytic/ protein phosphatase type 2C [Zea mays]
AC194299.2	59163	69051
			gb|ACG34437.1|IWS1 C-terminus family protein [Zea mays]
			gb|ACG29028.1|hypothetical protein [Zea mays]
			gb|ACG46302.1|lipase [Zea mays]
			gb|ACG37880.1|hypothetical protein [Zea mays]
			gb|ACG27609.1|anther-specific proline-rich protein APG precursor [Zea mays]
			ref|NP_001130223.1|hypothetical protein LOC100191317 [Zea mays] gb|ACF78379.1| unknown [Zea mays] gb|ACG36138.1| TGF-beta-inducible nuclear protein 1 [Zea mays]
			gb|ACG33329.1|protein-tyrosine phosphatase mitochondrial 1 [Zea mays]
AC194306.3	104533	106142
			gb|ACG41393.1|catalytic/ protein phosphatase type 2C [Zea mays]
AC194351.2	45111	50315
			gb|EAZ35136.1|hypothetical protein OsJ_018619 [Oryza sativa (japonica cultivar-group)]
			gb|ACF86417.1|unknown [Zea mays]
			gb|EDL87870.1|rCG63148 [Rattus norvegicus]
AC194362.3	11136	17168
			gb|ACG32830.1|hypothetical protein [Zea mays]
			gb|AAU03112.1|putative ETTIN-like auxin response factor [Oryza sativa (japonica cultivar-group)]
			sp|Q84ZL0|FH5_ORYSJRecName: Full=Formin-like protein 5; AltName: Full=OsFH5
AC194363.3	119976	121754
			gb|ACG41393.1|catalytic/ protein phosphatase type 2C [Zea mays]
AC194384.3	51318	60220
			gb|EEC69795.1|hypothetical protein OsI_00086 [Oryza sativa Indica Group]
			gb|ACF85497.1|unknown [Zea mays] gb|ACG24572.1| ras-related protein ARA-3 [Zea mays]
AC194403.3	97613	99196
			gb|ACG41393.1|catalytic/ protein phosphatase type 2C [Zea mays]
AC194407.3	25857	27470
			gb|AAQ06294.1|hypothetical protein [Zea mays]
AC194416.3	41360	47220
			ref|NP_001132612.1|hypothetical protein LOC100194085 [Zea mays] gb|ACF81530.1| unknown [Zea mays]
			gb|ACG42481.1|pinin/SDK/memA/ protein conserved region containing protein [Zea mays]
AC194426.3	124897	126744
			gb|EEC71770.1|hypothetical protein OsI_04380 [Oryza sativa Indica Group]
AC194434.3	137649	149177
			emb|CAO61112.1|unnamed protein product [Vitis vinifera]
			ref|NP_001059759.1|Os07g0511000 [Oryza sativa (japonica cultivar-group)] dbj|BAC83967.1| unknown protein [Oryza sativa Japonica Group] dbj|BAF21673.1| Os07g0511000 [Oryza sativa (japonica cultivar-group)] dbj|BAG91967.1| unnamed protein product [Oryza sativa Japonica Group] gb|EEC82127.1| hypothetical protein OsI_26159 [Oryza sativa Indica Group]
AC194439.3	117647	123775
			gb|ACF84415.1|unknown [Zea mays] gb|ACG32090.1| pyrophosphate--fructose 6-phosphate 1-phosphotransferase beta subunit [Zea mays]
			gb|ACG33790.1|hypothetical protein [Zea mays]
			gb|ACG25419.1|esterase PIR7B [Zea mays]
			gb|ACG38520.1|F-box domain containing protein [Zea mays]
			gb|AAB92587.1|Wiskott-Aldrich Syndrome protein homolog [Schizosaccharomyces pombe]
AC194452.3	68935	77427
			gb|AAL76001.1|AF466646_9putative gag-pol polyprotein [Zea mays]
			gb|ACG41393.1|catalytic/ protein phosphatase type 2C [Zea mays]
AC194467.3	104109	109649
			gb|EAZ28087.1|hypothetical protein OsJ_011570 [Oryza sativa (japonica cultivar-group)]
			gb|EAZ14044.1|hypothetical protein OsJ_003869 [Oryza sativa (japonica cultivar-group)]
			gb|ACF84978.1|unknown [Zea mays]
AC194476.2	100433	101997
			gb|ACG41393.1|catalytic/ protein phosphatase type 2C [Zea mays]
AC194482.4	73627	75200
			gb|ACF84978.1|unknown [Zea mays]
AC194594.2	110354	124578
			gb|EEC82770.1|hypothetical protein OsI_27507 [Oryza sativa Indica Group]
			gb|ACG42577.1|hypothetical protein [Zea mays]
			gb|ACF86216.1|unknown [Zea mays]
			gb|ACG29040.1|zinc finger, C3HC4 type family protein [Zea mays]
AC194597.2	18811	24783
			ref|NP_647902.1|CG15021 CG15021-PA [Drosophila melanogaster] gb|AAL48746.1| RE17165p [Drosophila melanogaster] gb|AAF47902.2| CG15021-PA [Drosophila melanogaster]
			ref|NP_001045199.1|Os01g0917200 [Oryza sativa (japonica cultivar-group)] dbj|BAD87733.1| unknown protein [Oryza sativa Japonica Group] dbj|BAF07113.1| Os01g0917200 [Oryza sativa (japonica cultivar-group)]
			gb|EAZ42243.1|hypothetical protein OsJ_025726 [Oryza sativa (japonica cultivar-group)]
			gb|EAZ45094.1|hypothetical protein OsJ_028577 [Oryza sativa (japonica cultivar-group)]
AC194600.2	17352	23239
			gb|ACG41393.1|catalytic/ protein phosphatase type 2C [Zea mays]
AC194605.2	93035	101222
			gb|ACG37529.1|homocysteine S-methyltransferase 3 [Zea mays]
			gb|ACG33389.1|hypothetical protein [Zea mays]
			gb|EEC78390.1|hypothetical protein OsI_18172 [Oryza sativa Indica Group]
			ref|NP_001132313.1|hypothetical protein LOC100193755 [Zea mays] gb|ACF81110.1| unknown [Zea mays]
			ref|NP_722951.1|cappuccino CG3399-PD, isoform D [Drosophila melanogaster] gb|AAF51053.2| CG3399-PD, isoform D [Drosophila melanogaster]
AC194612.2	6718	8217
			gb|ACG41393.1|catalytic/ protein phosphatase type 2C [Zea mays]
AC194612.2	63736	70691
			gb|ACG35017.1|SWIB/MDM2 domain containing protein [Zea mays]
			gb|EEC74789.1|hypothetical protein OsI_10576 [Oryza sativa Indica Group]
			gb|ACF79293.1|unknown [Zea mays]
			gb|ACG48784.1|hypothetical protein [Zea mays]
AC194622.2	93031	98696
			gb|ACG28231.1|RING-H2 finger protein ATL2M [Zea mays]
			gb|AAO67719.1|sucrose synthase [Solanum tuberosum]
AC194642.1	84992	87627
			gb|ACG41393.1|catalytic/ protein phosphatase type 2C [Zea mays]
AC194643.3	131088	136998
			gb|AAO37802.1|NADH dehydrogenase F [Panicum stenodes]
AC194650.1	124767	127289
			gb|ACG28633.1|hypothetical protein [Zea mays]
			ref|XP_001988565.1|GH10507 [Drosophila grimshawi] gb|EDW03432.1| GH10507 [Drosophila grimshawi]
AC194719.3	70543	80904
			gb|AAT08015.1|putative casein kinase I [Zea mays]
			ref|NP_001062183.1|Os08g0505200 [Oryza sativa (japonica cultivar-group)] dbj|BAD08832.1| unknown protein [Oryza sativa Japonica Group] dbj|BAD10169.1| unknown protein [Oryza sativa Japonica Group] dbj|BAF24097.1| Os08g0505200 [Oryza sativa (japonica cultivar-group)] gb|EEC83843.1| hypothetical protein OsI_29800 [Oryza sativa Indica Group]
			gb|ACF86640.1|unknown [Zea mays] gb|ACG41024.1| serine esterase family protein [Zea mays]
AC194740.3	65052	69296
			gb|EAZ32987.1|hypothetical protein OsJ_016470 [Oryza sativa (japonica cultivar-group)]
			ref|XP_001521330.1|PREDICTED: similar to hCG2029577, partial [Ornithorhynchus anatinus]
AC194818.2	14289	16138
AC194825.2	175984	181649
			gb|ACG28231.1|RING-H2 finger protein ATL2M [Zea mays]
			gb|AAO67719.1|sucrose synthase [Solanum tuberosum]
AC194826.3	135273	142168
			emb|CAE02157.2|OSJNBa0072D21.2 [Oryza sativa (japonica cultivar-group)]
			ref|NP_001131291.1|hypothetical protein LOC100192604 [Zea mays] gb|ACF79632.1| unknown [Zea mays]
			gb|ACG48561.1|anthranilate synthase component II [Zea mays]
AC194828.2	77815	86703
			ref|NP_001104873.1|lysine-ketoglutarate reductase/saccharopine dehydr [Zea mays] gb|AAG21985.1|AF271636_1 lysine ketoglutarate reductase/saccharopine dehydrogenase [Zea mays] gb|AAC18622.2| lysine-ketoglutarate reductase/saccharopine dehydrogenase bifunctional enzyme [Zea mays]
			gb|ACG40436.1|harpin-induced protein [Zea mays]
			gb|ACF83258.1|unknown [Zea mays] gb|ACG30963.1| UDP-N-acetylglucosamine transferase subunit alg13 [Zea mays] gb|ACG31479.1| UDP-N-acetylglucosamine transferase subunit alg13 [Zea mays]
			ref|NP_001105070.1|origin recognition complex1 [Zea mays] gb|AAL10452.1|AF417481_1 origin recognition complex subunit 1 [Zea mays]
			gb|EAZ41290.1|hypothetical protein OsJ_024773 [Oryza sativa (japonica cultivar-group)]
			gb|ACG25549.1|calcium binding atopy-related autoantigen 1 [Zea mays]
			gb|ACF88244.1|unknown [Zea mays] gb|ACF88325.1| unknown [Zea mays]
AC194840.2	68960	78842
			gb|ACG43308.1|hypothetical protein [Zea mays]
			gb|EAZ32467.1|hypothetical protein OsJ_015950 [Oryza sativa (japonica cultivar-group)]
			gb|ACG32751.1|DNA binding protein [Zea mays]
			ref|NP_001060049.1|Os07g0571100 [Oryza sativa (japonica cultivar-group)] dbj|BAF21963.1| Os07g0571100 [Oryza sativa (japonica cultivar-group)]
			ref|ZP_02322168.1|conserved hypothetical protein [Anaeromyxobacter dehalogenans 2CP-1] gb|EDR84742.1| conserved hypothetical protein [Anaeromyxobacter dehalogenans 2CP-1]
			gb|ACF78348.1|unknown [Zea mays] gb|ACF86196.1| unknown [Zea mays] gb|ACF86435.1| unknown [Zea mays] gb|ACG34729.1| set1 complex component swd2 [Zea mays]
			ref|NP_001054431.1|Os05g0108400 [Oryza sativa (japonica cultivar-group)] gb|AAK73136.1|AC079022_9 hypothetical protein [Oryza sativa] gb|AAU44136.1| unknown protein [Oryza sativa (japonica cultivar-group)] dbj|BAF16345.1| Os05g0108400 [Oryza sativa (japonica cultivar-group)] gb|EAY96249.1| hypothetical protein OsI_18147 [Oryza sativa Indica Group]
AC194851.3	128490	137007
			gb|ACG41393.1|catalytic/ protein phosphatase type 2C [Zea mays]
AC194860.3	107567	110247
			gb|ACG41393.1|catalytic/ protein phosphatase type 2C [Zea mays]
AC194896.3	21713	23226
			gb|AAQ06294.1|hypothetical protein [Zea mays]
AC194908.3	141316	148501
			gb|ACF87439.1|unknown [Zea mays]
			gb|ACF87515.1|unknown [Zea mays]
			gb|ACG46606.1|APx1 - Cytosolic Ascorbate Peroxidase [Zea mays]
AC194934.2	104622	106666
			gb|ACF84978.1|unknown [Zea mays]
			gb|ABK92447.1|unknown [Populus trichocarpa]
			gb|ACF87628.1|unknown [Zea mays]
AC194935.3	53891	56570
			gb|ACF83781.1|unknown [Zea mays]
			gb|AAQ08515.1|RNA polymerase II largest subunit [Zea mays]
			gb|ACG27298.1|rhodanese-like domain containing protein [Zea mays] gb|ACG33832.1| rhodanese-like domain containing protein [Zea mays]
AC194945.3	42346	51537
			gb|ACF85501.1|unknown [Zea mays]
			gb|ACF84978.1|unknown [Zea mays]
			ref|NP_001131963.1|hypothetical protein LOC100193359 [Zea mays] gb|ACF80608.1| unknown [Zea mays]
			gb|EAZ32959.1|hypothetical protein OsJ_016442 [Oryza sativa (japonica cultivar-group)]
			ref|NP_001132589.1|hypothetical protein LOC100194061 [Zea mays] gb|ACF81503.1| unknown [Zea mays] gb|ACG25560.1| nucleoporin p58/p45 [Zea mays]
			ref|XP_001797398.1|hypothetical protein SNOG_07043 [Phaeosphaeria nodorum SN15] gb|EAT85694.1| hypothetical protein SNOG_07043 [Phaeosphaeria nodorum SN15]
			gb|ACG40558.1|universal stress protein family protein [Zea mays]
AC194951.2	25859	33339
			gb|EAZ32739.1|hypothetical protein OsJ_016222 [Oryza sativa (japonica cultivar-group)]
			dbj|BAD07992.1|putative pentatricopeptide (PPR) repeat-containing protein [Oryza sativa Japonica Group]
			gb|ACG33607.1|hypothetical protein [Zea mays]
			gb|ACG44564.1|endopeptidase Clp [Zea mays]
			sp|P40782|CYPR1_CYNCARecName: Full=Cyprosin; Flags: Precursor prf||2124255A cyprosin
			ref|NP_001131184.1|hypothetical protein LOC100192492 [Zea mays] gb|ACF79486.1| unknown [Zea mays]
AC194960.3	16269	24586
			ref|NP_001105364.1|G-box binding factor 1 [Zea mays] gb|AAA80169.1| G-box binding factor 1
			sp|Q9FPQ6|GP1_CHLRERecName: Full=Vegetative cell wall protein gp1; AltName: Full=Hydroxyproline-rich glycoprotein 1; Flags: Precursor gb|AAG45420.1|AF309494_1 vegetative cell wall protein gp1 [Chlamydomonas reinhardtii]
AC194964.3	59196	68332
			gb|EAZ01554.1|hypothetical protein OsI_23587 [Oryza sativa Indica Group]
			gb|ACG41393.1|catalytic/ protein phosphatase type 2C [Zea mays]
AC194977.2	162034	172084
			gb|ACF84704.1|unknown [Zea mays] gb|ACG39356.1| 14-3-3-like protein [Zea mays]
AC194980.3	85620	94992
			dbj|BAD53532.1|aluminum-activated malate transporter-like [Oryza sativa Japonica Group] dbj|BAD54394.1| aluminum-activated malate transporter-like [Oryza sativa Japonica Group]
			gb|AAS07042.1|minus agglutinin [Chlamydomonas reinhardtii]
			ref|NP_862380.1|putative DNA-invertase [Micrococcus sp. 28] gb|AAK62477.1| putative DNA-invertase [Micrococcus sp. 28]
			emb|CAA22306.5|C. elegans protein Y40B1A.3a, partially confirmed by transcript evidence [Caenorhabditis elegans]
			gb|ACG48331.1|dihydroflavonol-4-reductase [Zea mays]
AC195059.3	42051	49807
			ref|NP_001047536.1|Os02g0639000 [Oryza sativa (japonica cultivar-group)] dbj|BAD25346.1| double-stranded RNA-binding domain (DsRBD)-containing protein-like [Oryza sativa Japonica Group] dbj|BAD25901.1| double-stranded RNA-binding domain (DsRBD)-containing protein-like [Oryza sativa Japonica Group] dbj|BAF09450.1| Os02g0639000 [Oryza sativa (japonica cultivar-group)] dbj|BAG90354.1| unnamed protei…
			gb|EEB01539.1|voltage gated chloride channel domain-containing protein [Toxoplasma gondii ME49]
AC195060.2	33483	39653
			gb|ACF83498.1|unknown [Zea mays]
			gb|ACG36567.1|hypothetical protein [Zea mays]
			emb|CAE02124.2|OSJNBa0035M09.3 [Oryza sativa (japonica cultivar-group)] emb|CAE03885.2| OSJNBb0015N08.13 [Oryza sativa (japonica cultivar-group)] gb|EAZ31905.1| hypothetical protein OsJ_015388 [Oryza sativa (japonica cultivar-group)]
			gb|ACG43699.1|transferase, transferring glycosyl groups [Zea mays]
			ref|NP_567899.1|ferredoxin-related [Arabidopsis thaliana] gb|AAK76639.1| unknown protein [Arabidopsis thaliana] gb|AAM91737.1| unknown protein [Arabidopsis thaliana]
AC195127.2	122725	138290
			gb|AAL76007.1|AF466646_15prpol [Zea mays]
			gb|AAL76006.1|AF466646_14putative retrotransposon protein [Zea mays]
AC195151.1	48459	50039
			gb|ACG41393.1|catalytic/ protein phosphatase type 2C [Zea mays]
AC195151.1	64418	73231
			ref|NP_001058232.1|Os06g0652100 [Oryza sativa (japonica cultivar-group)] dbj|BAD38124.1| hypothetical protein [Oryza sativa Japonica Group] dbj|BAD37402.1| hypothetical protein [Oryza sativa Japonica Group] dbj|BAF20146.1| Os06g0652100 [Oryza sativa (japonica cultivar-group)] gb|EAZ37844.1| hypothetical protein OsJ_021327 [Oryza sativa (japonica cultivar-group)]
			gb|EAY75970.1|hypothetical protein OsI_03889 [Oryza sativa Indica Group]
			ref|NP_001047100.1|Os02g0551400 [Oryza sativa (japonica cultivar-group)] dbj|BAD15479.1| myb-family transcription factor-like protein [Oryza sativa Japonica Group] dbj|BAF09014.1| Os02g0551400 [Oryza sativa (japonica cultivar-group)]
			gb|AAD41270.1|unknown [Zea mays]
			ref|NP_001105551.1|gibberellin responsive1 [Zea mays] dbj|BAA74807.1| ZmGR2c [Zea mays]
			ref|NP_001049506.1|Os03g0239400 [Oryza sativa (japonica cultivar-group)] gb|ABF94876.1| transcription factor HBP-1a, putative, expressed [Oryza sativa (japonica cultivar-group)] dbj|BAF11420.1| Os03g0239400 [Oryza sativa (japonica cultivar-group)] gb|EAY89194.1| hypothetical protein OsI_10691 [Oryza sativa Indica Group] gb|EAZ26216.1| hypothetical protein OsJ_009699 [Oryza sativa (japonica cultiv…
AC195156.2	102855	111733
			gb|EEC81208.1|hypothetical protein OsI_24240 [Oryza sativa Indica Group]
			gb|ACF86337.1|unknown [Zea mays]
			gb|EAY87363.1|hypothetical protein OsI_08767 [Oryza sativa Indica Group]
AC195166.3	128052	133418
			gb|ACF82989.1|unknown [Zea mays] gb|ACG42143.1| DNA binding protein [Zea mays]
			ref|NP_001056248.1|Os05g0551500 [Oryza sativa (japonica cultivar-group)] gb|AAT39272.1| unknown protein [Oryza sativa (japonica cultivar-group)] gb|AAT85186.1| unknown protein [Oryza sativa (japonica cultivar-group)] dbj|BAF18162.1| Os05g0551500 [Oryza sativa (japonica cultivar-group)] dbj|BAG98343.1| unnamed protein product [Oryza sativa Japonica Group] dbj|BAG98832.1| unnamed protein product [O…
			ref|XP_001222599.1|hypothetical protein CHGG_06504 [Chaetomium globosum CBS 148.51] gb|EAQ89885.1| hypothetical protein CHGG_06504 [Chaetomium globosum CBS 148.51]
AC195174.2	123666	135860
			ref|NP_001105214.1|global transcription factor group E [Zea mays] gb|AAO84020.1| global transcription factor group E [Zea mays]
			gb|ACF84086.1|unknown [Zea mays]
			ref|NP_001106066.1|aberrant pollen transmission 1 [Zea mays] gb|AAY85657.1| aberrant pollen transmission 1 [Zea mays]
			ref|NP_001106253.1|ZCN16 protein [Zea mays] gb|ABW96238.1| ZCN16 [Zea mays] gb|ABX11018.1| ZCN16 [Zea mays]
			gb|ACG39126.1|hypothetical protein [Zea mays]
AC195204.2	108606	114754
			gb|EAZ23634.1|hypothetical protein OsJ_007117 [Oryza sativa (japonica cultivar-group)]
			gb|ACG38657.1|kelch motif family protein [Zea mays]
			gb|ACF86351.1|unknown [Zea mays]
			ref|XP_001779001.1|predicted protein [Physcomitrella patens subsp. patens] gb|EDQ56147.1| predicted protein [Physcomitrella patens subsp. patens]
			ref|XP_001755363.1|predicted protein [Physcomitrella patens subsp. patens] gb|EDQ79843.1| predicted protein [Physcomitrella patens subsp. patens]
AC195208.2	107293	121495
			gb|ACG31600.1|hypothetical protein [Zea mays]
			ref|NP_001130818.1|hypothetical protein LOC100191922 [Zea mays] gb|ACF79182.1| unknown [Zea mays]
			gb|EAY96730.1|hypothetical protein OsI_18646 [Oryza sativa Indica Group]
AC195220.2	133001	137265
			gb|EEC82800.1|hypothetical protein OsI_27569 [Oryza sativa Indica Group]
			gb|ACG33275.1|leucoanthocyanidin reductase [Zea mays]
			gb|AAB66608.1|tousled-like kinase 4 [Zea mays]
AC195305.2	125437	127301
			gb|ACG41393.1|catalytic/ protein phosphatase type 2C [Zea mays]
AC195316.3	7059	15074
			gb|EAY80713.1|hypothetical protein OsI_35896 [Oryza sativa Indica Group]
			gb|ACF83651.1|unknown [Zea mays]
			gb|ACG38116.1|ATP-dependent RNA helicase dhh1 [Zea mays]
AC195318.3	112553	114126
			gb|ACF84978.1|unknown [Zea mays]
AC195330.3	26270	27890
			gb|ACG41393.1|catalytic/ protein phosphatase type 2C [Zea mays]
[truncated: 4,165 more rows]
