# Supplementary material for: Structural characterization of helitrons and their stepwise capturing of gene fragments in the maize genome
Source: BMC Genomics. 2011 Dec 17;12:609. doi: 10.1186/1471-2164-12-609 (PMC3288121; doi:10.1186/1471-2164-12-609)
Supplement: Additional file 10 — Table S7. Gene fragments carried by helBs. Annotated protein of gene fragments carried by helBs. [file 1471-2164-12-609-S10.XLS]

## Sheet: 134helBs
Name	Srart	End	Annotated protein
AC149814.2	64966	74430
			gb|AAK50132.1|AC087797_17putative gag-pol polyprotein [Oryza sativa]
AC177910.2	69593	74826
			gb|ACF82429.1|unknown [Zea mays] gb|ACG36408.1| hypothetical protein [Zea mays]
			gb|ACG35911.1|hypothetical protein [Zea mays]
			gb|EAZ38076.1|hypothetical protein OsJ_021559 [Oryza sativa (japonica cultivar-group)]
			ref|XP_001870067.1|hypothetical protein CpipJ_CPIJ019789 [Culex quinquefasciatus] gb|EDS31475.1| hypothetical protein CpipJ_CPIJ019789 [Culex quinquefasciatus]
AC177911.4	128106	131743
			gb|ACG47014.1|hypothetical protein [Zea mays]
			gb|ACG28337.1|hypothetical protein [Zea mays]
			gb|AAP53321.2|acetyl-coenzyme A carboxylase ACC1A, putative, expressed [Oryza sativa (japonica cultivar-group)]
AC177923.3	145252	148470
			ref|NP_001131766.1|hypothetical protein LOC100193135 [Zea mays] gb|ACF80324.1| unknown [Zea mays] gb|ACF87865.1| unknown [Zea mays]
			gb|ACG32520.1|protein arginine N-methyltransferase 6 [Zea mays]
AC177945.3	173577	174823
AC182838.3	145955	149219
			gb|ACG46624.1|hypothetical protein [Zea mays]
			gb|EEC79467.1|hypothetical protein OsI_20484 [Oryza sativa Indica Group]
			gb|EAZ28011.1|hypothetical protein OsJ_011494 [Oryza sativa (japonica cultivar-group)]
AC185127.3	114996	117485
			ref|NP_587897.1|60S ribosomal protein L12.1/L12A [Schizosaccharomyces pombe 972h-] ref|NP_587923.1| 60S ribosomal protein L12.1/L12A [Schizosaccharomyces pombe 972h-] sp|O75000|RL12_SCHPO 60S ribosomal protein L12 emb|CAA20752.1| 60S ribosomal protein L12.1/L12A [Schizosaccharomyces pombe] emb|CAA21221.1| 60S ribosomal protein L12.1/L12A [Schizosaccharomyces pombe]
			gb|ACG42564.1|hypothetical protein [Zea mays]
AC185263.2	49348	52924
			gb|ACG46197.1|integral membrane protein like [Zea mays]
			gb|EAZ20163.1|hypothetical protein OsJ_034372 [Oryza sativa (japonica cultivar-group)]
AC185449.3	84955	90851
			gb|ACG43491.1|BAH domain containing protein [Zea mays]
			gb|EAZ18435.1|hypothetical protein OsJ_032644 [Oryza sativa (japonica cultivar-group)]
AC185496.4	75124	79431
			gb|ACF87380.1|unknown [Zea mays]
			ref|XP_001901987.1|Ground-like domain containing protein [Brugia malayi] gb|EDP29546.1| Ground-like domain containing protein [Brugia malayi]
AC185635.4	173394	177627
			gb|ACF86582.1|unknown [Zea mays] gb|ACG26719.1| protein SUR2 [Zea mays]
			ref|NP_001130709.1|hypothetical protein LOC100191813 [Zea mays] gb|ACF79035.1| unknown [Zea mays]
			gb|ACG36427.1|splicing factor, arginine/serine-rich 7 [Zea mays]
AC185659.5	50515	52979
			gb|ACF88183.1|unknown [Zea mays]
			gb|EEB01539.1|voltage gated chloride channel domain-containing protein [Toxoplasma gondii ME49]
AC186229.3	93241	95641
AC186313.3	43283	45453
			gb|AAK20744.1|TAK14 [Triticum aestivum]
AC186320.3	126364	131500
			gb|ACF86958.1|unknown [Zea mays]
			gb|ACG32831.1|prenyltransferase/ zinc ion binding protein [Zea mays] gb|ACG42021.1| prenyltransferase/ zinc ion binding protein [Zea mays]
AC186329.3	53668	55571
			gb|EAZ28289.1|hypothetical protein OsJ_011772 [Oryza sativa (japonica cultivar-group)]
			gb|ACG33634.1|calmodulin binding protein [Zea mays]
AC186379.3	126308	130212
			gb|ACG35167.1|protein N-terminal asparagine amidohydrolase [Zea mays]
			gb|ACG30657.1|heat- and acid-stable phosphoprotein [Zea mays]
			ref|NP_001136206.1|predicted gene, EG668137 [Mus musculus]
AC186647.3	65766	74364
			ref|NP_001140602.1| hypothetical protein LOC100272673 [Zea mays]
			|ZP_03971588.1| phenylalanyl-tRNA synthetase subunit beta [Corynebacterium glucuronolyticum ATCC 51866]
AC186684.4	9954	14434
			gb|ACF81962.1|unknown [Zea mays] gb|ACG35633.1| GTP-binding protein era [Zea mays]
			gb|ACF87585.1|unknown [Zea mays]
			gb|EAZ36025.1|hypothetical protein OsJ_019508 [Oryza sativa (japonica cultivar-group)]
			ref|XP_001690399.1|fibrocystin-L-like protein [Chlamydomonas reinhardtii] gb|EDP05658.1| fibrocystin-L-like protein [Chlamydomonas reinhardtii]
AC186888.2	142904	146619
			gb|ACG43258.1|calcium ion binding protein [Zea mays]
			gb|EAZ43536.1|hypothetical protein OsJ_027019 [Oryza sativa (japonica cultivar-group)]
			gb|EEC77815.1|hypothetical protein OsI_17016 [Oryza sativa Indica Group]
AC186893.4	121128	123974
			gb|ACF83120.1|unknown [Zea mays]
AC187142.3	138995	143144
			ref|NP_001049466.1|Os03g0232200 [Oryza sativa (japonica cultivar-group)] gb|ABF94801.1| ANT, putative, expressed [Oryza sativa (japonica cultivar-group)] dbj|BAF11380.1| Os03g0232200 [Oryza sativa (japonica cultivar-group)] dbj|BAG97676.1| unnamed protein product [Oryza sativa Japonica Group]
AC187143.3	111947	114385
AC187411.4	140798	144374
			gb|ACG46197.1|integral membrane protein like [Zea mays]
			gb|EEC69090.1|hypothetical protein OsI_37983 [Oryza sativa Indica Group]
AC187568.3	58206	62282
			ref|XP_002004285.1|GI19695 [Drosophila mojavensis] gb|EDW08220.1| GI19695 [Drosophila mojavensis]
AC188612.3	99631	116794
			emb|CAH66128.1| OSIGBa0135L04.2 [Oryza sativa (indica cultivar-group)]
			ref|XP_001693328.1| MATE efflux family protein [Chlamydomonas reinhardtii]
			ref|XP_002458675.1| hypothetical protein SORBIDRAFT_03g037910 [Sorghum bicolor]
			ref|NP_001145424.1| hypothetical protein LOC100278791 [Zea mays]
			ref|NP_001151816.1| LOC100285451 [Zea mays]
AC188613.4	129232	133555
			ref|YP_333331.1|hypothetical protein BURPS1710b_1933 [Burkholderia pseudomallei 1710b] ref|ZP_02109035.1| hypothetical protein Bpse17_07990 [Burkholderia pseudomallei 1710a] gb|ABA47682.1| hypothetical protein BURPS1710b_1933 [Burkholderia pseudomallei 1710b]
AC188614.3	167985	173124
			gb|ACF86958.1|unknown [Zea mays]
			gb|ACG32831.1|prenyltransferase/ zinc ion binding protein [Zea mays] gb|ACG42021.1| prenyltransferase/ zinc ion binding protein [Zea mays]
AC188752.2	126051	128258
			gb|EEC75876.1|hypothetical protein OsI_12908 [Oryza sativa Indica Group]
AC188774.3	119939	126504
			gb|ACG36074.1|hypothetical protein [Zea mays]
			gb|AAV32162.1|unknown protein [Oryza sativa (japonica cultivar-group)]
			gb|AAX33674.1|plus agglutinin [Chlamydomonas incerta]
AC189776.3	36936	40074
			ref|NP_001105965.1|respiratory burst oxidase protein B [Zea mays] gb|ABI74668.1| respiratory burst oxidase protein B [Zea mays]
			ref|NP_001044218.1|Os01g0743400 [Oryza sativa (japonica cultivar-group)] dbj|BAD87909.1| putative tryptophanyl-tRNA synthetase [Oryza sativa Japonica Group] dbj|BAF06132.1| Os01g0743400 [Oryza sativa (japonica cultivar-group)]
AC190641.2	44936	47813
			gb|ACG40979.1|mitochondrion protein [Zea mays]
AC190813.3	86120	92685
			gb|ACG36074.1|hypothetical protein [Zea mays]
			dbj|BAG89520.1|unnamed protein product [Oryza sativa Japonica Group]
			gb|AAX33674.1|plus agglutinin [Chlamydomonas incerta]
AC190926.3	143329	148039
			gb|EAY81246.1|hypothetical protein OsI_36424 [Oryza sativa Indica Group]
			gb|ABG66092.1|retrotransposon protein, putative, unclassified, expressed [Oryza sativa (japonica cultivar-group)] dbj|BAG97766.1| unnamed protein product [Oryza sativa Japonica Group]
AC191126.4	151340	157110
			gb|AAG13631.1|AC078840_22putative replication protein [Oryza sativa (japonica cultivar-group)]
			gb|ACF84156.1|unknown [Zea mays]
			dbj|BAG90904.1|unnamed protein product [Oryza sativa Japonica Group] dbj|BAG89233.1| unnamed protein product [Oryza sativa Japonica Group]
AC191267.3	24609	27932
			gb|ACG41030.1|mTERF-like protein [Zea mays]
			gb|ACG35333.1|nodulin-like protein [Zea mays]
			ref|NP_001060762.1|Os08g0101600 [Oryza sativa (japonica cultivar-group)] sp|Q8W5R1|GENL2_ORYSJ RecName: Full=Flap endonuclease GEN-like 2; AltName: Full=Single-strand DNA endonuclease 1; AltName: Full=OsSEND-1 dbj|BAB72003.1| single-strand DNA endonuclease-1 [Oryza sativa Japonica Group] dbj|BAF22676.1| Os08g0101600 [Oryza sativa (japonica cultivar-group)]
AC191286.2	86518	92053
			ref|NP_001056943.1|Os06g0173000 [Oryza sativa (japonica cultivar-group)] dbj|BAF18857.1| Os06g0173000 [Oryza sativa (japonica cultivar-group)]
			gb|ABA94916.1|Sugar transporter family protein [Oryza sativa (japonica cultivar-group)]
			gb|EAZ31753.1|hypothetical protein OsJ_015236 [Oryza sativa (japonica cultivar-group)]
AC191798.3	3204	10920
			emb|CAH66146.1|OSIGBa0114M03.4 [Oryza sativa (indica cultivar-group)]
AC193328.3	61878	64505
			ref|NP_001044616.1|Os01g0815900 [Oryza sativa (japonica cultivar-group)] dbj|BAF06530.1| Os01g0815900 [Oryza sativa (japonica cultivar-group)] gb|EAZ13934.1| hypothetical protein OsJ_003759 [Oryza sativa (japonica cultivar-group)]
AC193581.3	39694	42616
			gb|EEC74382.1|hypothetical protein OsI_09716 [Oryza sativa Indica Group]
AC193937.3	170388	175524
			gb|ACF86958.1|unknown [Zea mays]
			gb|ACG32831.1|prenyltransferase/ zinc ion binding protein [Zea mays] gb|ACG42021.1| prenyltransferase/ zinc ion binding protein [Zea mays]
AC194299.3	127929	137793
			gb|ABA98394.1|AT hook motif-containing protein, putative [Oryza sativa (japonica cultivar-group)]
			gb|ACG34597.1|proliferation-associated protein 2G4 [Zea mays]
AC194428.3	65989	68046
AC194442.3	56998	71912
			ref|NP_001130684.1| hypothetical protein LOC100191787 [Zea mays]
			gb|ACN36290.1| unknown [Zea mays]
			gb|ACR36595.1|unknown [Zea mays]
			ref|NP_001043325.1| Os01g0556600 [Oryza sativa (japonica cultivar-group)]
			gb|ACR38043.1| unknown [Zea mays]
AC194454.3	131866	141506
			gb|AAB48408.1|MURAZC [Zea mays]
			pir||S33552hypothetical protein 232 - maize
			gb|ACF78579.1|unknown [Zea mays] gb|ACG37352.1| Ca2+/calmodulin-dependent protein kinase phosphatase [Zea mays]
AC195332.3	16740	21861
			gb|ACF83321.1|unknown [Zea mays]
			ref|NP_001131846.1|hypothetical protein LOC100193223 [Zea mays] gb|ACF80437.1| unknown [Zea mays]
AC195900.2	3977	6921
			gb|ACF81661.1|unknown [Zea mays]
AC195980.2	61810	64611
			gb|ACG47094.1|nucleolar protein 10 [Zea mays]
AC195984.3	20318	22760
			gb|AAZ23777.1|plastid division regulator MinD [Sorghum bicolor]
			ref|NP_001056469.1|Os05g0587300 [Oryza sativa (japonica cultivar-group)] gb|AAT44159.1| 'unknow protein, contains tetratricopeptide (TPR) domain' [Oryza sativa (japonica cultivar-group)] dbj|BAF18383.1| Os05g0587300 [Oryza sativa (japonica cultivar-group)]
AC195993.3	45863	50441
			gb|EAZ17485.1|hypothetical protein OsJ_031694 [Oryza sativa (japonica cultivar-group)]
			gb|ACG43541.1|dolichyl-diphosphooligosaccharide--protein glycosyltransferase 67 kDasubunit precursor [Zea mays]
AC196030.2	80882	82737
AC196431.2	54210	58077
AC197011.4	19629	21466
			gb|ACF83251.1|unknown [Zea mays]
			gb|ACF87384.1|unknown [Zea mays]
AC197086.3	52280	57422
			ref|NP_001131354.1|hypothetical protein LOC100192675 [Zea mays] gb|ACF79731.1| unknown [Zea mays]
AC197387.3	108923	112177
			gb|ACG43261.1|flavonol-3-O-glycoside-7-O-glucosyltransferase 1 [Zea mays]
			ref|NP_001051770.1|Os03g0827200 [Oryza sativa (japonica cultivar-group)] gb|AAL79762.1|AC096687_26 putative polyprotein [Oryza sativa] gb|ABF99663.1| retrotransposon protein, putative, unclassified [Oryza sativa (japonica cultivar-group)] dbj|BAF13684.1| Os03g0827200 [Oryza sativa (japonica cultivar-group)]
AC197554.3	53551	58700
			gb|ACF82979.1|unknown [Zea mays]
			gb|ACG29586.1|hypothetical protein [Zea mays]
			gb|ACF83321.1|unknown [Zea mays]
			gb|EEC71828.1|hypothetical protein OsI_04483 [Oryza sativa Indica Group]
AC197566.2	71024	75654
			gb|ACG43491.1|BAH domain containing protein [Zea mays]
			gb|AAT07552.1|unknown protein [Oryza sativa (japonica cultivar-group)]
AC197713.3	71923	76066
			gb|ACG26371.1|hypothetical protein [Zea mays]
AC198320.3	113313	117022
			gb|ACG43258.1|calcium ion binding protein [Zea mays]
			gb|EAZ43536.1|hypothetical protein OsJ_027019 [Oryza sativa (japonica cultivar-group)]
			ref|NP_001053584.1|Os04g0566800 [Oryza sativa (japonica cultivar-group)] dbj|BAF15498.1| Os04g0566800 [Oryza sativa (japonica cultivar-group)]
AC198379.3	72997	75617
			dbj|BAA94519.1|putative receptor-like kinase [Oryza sativa Japonica Group] dbj|BAB07903.1| putative receptor-like kinase [Oryza sativa Japonica Group] gb|EEC70208.1| hypothetical protein OsI_00955 [Oryza sativa Indica Group]
AC198662.2	70616	73126
			ref|NP_001130407.1|hypothetical protein LOC100191503 [Zea mays] gb|ACF78606.1| unknown [Zea mays]
			ref|NP_001131505.1|hypothetical protein LOC100192843 [Zea mays] gb|ACF79942.1| unknown [Zea mays]
AC198723.2	59583	61924
			gb|ACG35939.1|hypothetical protein [Zea mays]
			gb|EEC75876.1|hypothetical protein OsI_12908 [Oryza sativa Indica Group]
AC199037.2	102443	108050
			gb|ACF83056.1|unknown [Zea mays]
			ref|NP_001045706.1|Os02g0120100 [Oryza sativa (japonica cultivar-group)] dbj|BAD08131.1| putative serine/threonine protein kinase [Oryza sativa Japonica Group] dbj|BAD07591.1| putative serine/threonine protein kinase [Oryza sativa Japonica Group] dbj|BAF07620.1| Os02g0120100 [Oryza sativa (japonica cultivar-group)] dbj|BAG96214.1| unnamed protein product [Oryza sativa Japonica Group]
			ref|XP_856667.1|PREDICTED: similar to DEAD (Asp-Glu-Ala-Asp) box polypeptide 48 isoform 2 [Canis familiaris]
			gb|EEB01539.1|voltage gated chloride channel domain-containing protein [Toxoplasma gondii ME49]
			gb|ACG30657.1|heat- and acid-stable phosphoprotein [Zea mays]
AC199207.3	127929	137793
			ref|NP_001144259.1| hypothetical protein LOC100277133 [Zea mays]
			ref|XP_002451700.1| hypothetical protein SORBIDRAFT_04g006240 [Sorghum bicolor]
			ref|NP_001149216.1| proliferation-associated protein 2G4 [Zea mays]
			ref|NP_001144259.1| hypothetical protein LOC100277133 [Zea mays]
			ref|XP_002444841.1| hypothetical protein SORBIDRAFT_07g029085 [Sorghum bicolor]
AC199318.4	89532	94136
			ref|XP_001755358.1|predicted protein [Physcomitrella patens subsp. patens] gb|EDQ79838.1| predicted protein [Physcomitrella patens subsp. patens]
			ref|XP_762276.1|hypothetical protein UM06129.1 [Ustilago maydis 521] sp|Q4P184|FAL1_USTMA RecName: Full=ATP-dependent RNA helicase FAL1 gb|EAK87011.1| hypothetical protein UM06129.1 [Ustilago maydis 521]
			gb|ACF87041.1|unknown [Zea mays]
			gb|ACG30657.1|heat- and acid-stable phosphoprotein [Zea mays]
AC199370.4	87334	91598
			emb|CAJ26383.1|hypothetical protein [Brachypodium sylvaticum]
			gb|ACG43258.1|calcium ion binding protein [Zea mays]
			ref|NP_001062406.1|Os08g0544500 [Oryza sativa (japonica cultivar-group)] sp|Q6ZBH9|NCKP1_ORYSJ Probable protein NAP1 (Nck-associated protein 1) (P125Nap1) (NAP of plants) dbj|BAD09729.1| putative nck-associated protein 1 (NAP 1) (p125Nap1) (Membrane-associated protein HEM-2) [Oryza sativa Japonica Group] dbj|BAF24320.1| Os08g0544500 [Oryza sativa (japonica cultivar-group)]
			ref|NP_001132581.1|hypothetical protein LOC100194052 [Zea mays] gb|ACF81489.1| unknown [Zea mays]
AC199517.4	75069	77986
			ref|NP_001048804.1|Os03g0123300 [Oryza sativa (japonica cultivar-group)] gb|ABF93719.1| Fizzy-related protein, putative, expressed [Oryza sativa (japonica cultivar-group)] dbj|BAF10718.1| Os03g0123300 [Oryza sativa (japonica cultivar-group)] dbj|BAG92072.1| unnamed protein product [Oryza sativa Japonica Group]
			ref|NP_001060642.1|Os07g0679700 [Oryza sativa (japonica cultivar-group)] dbj|BAC84102.1| VP1/ABI3 family regulatory protein-like [Oryza sativa Japonica Group] dbj|BAF22556.1| Os07g0679700 [Oryza sativa (japonica cultivar-group)]
AC199634.4	105101	107408
			gb|ACF82852.1|unknown [Zea mays] gb|ACF83608.1| unknown [Zea mays] gb|ACG27498.1| expansin-like 3 precursor [Zea mays] gb|ACG44868.1| expansin-like 3 precursor [Zea mays]
AC200284.4	100614	103363
			gb|EAY81912.1|hypothetical protein OsI_37091 [Oryza sativa Indica Group]
			gb|EEC68651.1|hypothetical protein OsI_37089 [Oryza sativa Indica Group]
AC200305.1	53946	56875
			gb|ACG44226.1|hypothetical protein [Zea mays] gb|ACG45385.1| hypothetical protein [Zea mays]
AC200867.3	123709	136700
			ref|XP_002453205.1| hypothetical protein SORBIDRAFT_04g001640 [Sorghum bicolor]
AC202909.3	135940	139826
			gb|ACG38272.1|hypothetical protein [Zea mays]
AC202958.3	117130	122320
			gb|EAZ02971.1|hypothetical protein OsI_25111 [Oryza sativa Indica Group]
			gb|EEC76551.1|hypothetical protein OsI_14352 [Oryza sativa Indica Group]
			gb|ACG47094.1|nucleolar protein 10 [Zea mays]
AC202997.3	97023	100879
			gb|ACF87380.1|unknown [Zea mays]
			gb|EAZ43536.1|hypothetical protein OsJ_027019 [Oryza sativa (japonica cultivar-group)]
			gb|EEC70051.1|hypothetical protein OsI_00647 [Oryza sativa Indica Group]
AC203173.2	91469	99126
			gb|ACG39139.1|tubby protein [Zea mays]
			gb|ACF82986.1|unknown [Zea mays]
			gb|ACG29910.1|hypothetical protein [Zea mays]
AC203294.2	127317	130643
			ref|NP_001130307.1|hypothetical protein LOC100191401 [Zea mays] gb|ACF78484.1| unknown [Zea mays]
AC203392.2	14677	18486
			gb|EEC76024.1|hypothetical protein OsI_13188 [Oryza sativa Indica Group]
AC203752.3	78990	80928
			gb|ACG37807.1|glyoxylate reductase [Zea mays]
AC203848.3	35318	37738
			ref|NP_001130407.1|hypothetical protein LOC100191503 [Zea mays] gb|ACF78606.1| unknown [Zea mays]
			gb|ABF99238.1|Cullin-4B, putative, expressed [Oryza sativa (japonica cultivar-group)]
AC203894.2	68461	71000
AC203997.1	69361	72582
			ref|NP_001131766.1|hypothetical protein LOC100193135 [Zea mays] gb|ACF80324.1| unknown [Zea mays] gb|ACF87865.1| unknown [Zea mays]
			gb|ACG32520.1|protein arginine N-methyltransferase 6 [Zea mays]
AC204006.2	154694	164715
			gb|ABF67946.1|putative Opie4 pol protein [Zea mays]
			gb|ABF67933.1|Opie3 gag protein [Zea mays]
AC204088.2	43077	45499
			ref|NP_001130960.1|hypothetical protein LOC100192065 [Zea mays] gb|ACF79364.1| unknown [Zea mays] gb|ACG35992.1| vacuolar ATP synthase subunit E [Zea mays]
			gb|ACG37231.1|prolyl-tRNA synthetase [Zea mays]
			ref|YP_781197.1|peptidase C14, caspase catalytic subunit p20 [Rhodopseudomonas palustris BisA53] gb|ABJ06217.1| peptidase C14, caspase catalytic subunit p20 [Rhodopseudomonas palustris BisA53]
AC204317.3	175531	179391
			gb|ACF87665.1|unknown [Zea mays]
AC204384.2	119545	124121
			gb|ACF80883.1|unknown [Zea mays] emb|CAR70072.1| asparagine synthetase [Zea mays] emb|CAR82078.1| asparagine synthetase [Zea mays]
AC204388.2	87745	91856
			ref|NP_001131977.1|hypothetical protein LOC100193375 [Zea mays] gb|ACF80626.1| unknown [Zea mays] gb|ACG36040.1| hypothetical protein [Zea mays]
			gb|ABK42021.1|vegetative cell wall protein [Chlamydomonas incerta]
			gb|AAN78327.1|ATP-dependent Clp protease ATP-binding subunit precursor [Oryza sativa (indica cultivar-group)]
AC204570.2	30189_	32320
AC204638.2	70816	75446
			gb|ACG43491.1|BAH domain containing protein [Zea mays]
			gb|AAT07552.1|unknown protein [Oryza sativa (japonica cultivar-group)]
AC204870.2	160820	162735
			gb|AAS07247.1|putative receptor-like kinase (with alternative splicing) [Oryza sativa (japonica cultivar-group)] gb|ABF98430.1| BRASSINOSTEROID INSENSITIVE 1-associated receptor kinase 1 precursor, putative, expressed [Oryza sativa (japonica cultivar-group)] gb|ABF98431.1| BRASSINOSTEROID INSENSITIVE 1-associated receptor kinase 1 precursor, putative, expressed [Oryza sativa (japonica cultivar-gr…
			gb|ACG33634.1|calmodulin binding protein [Zea mays]
AC204870.2	162734	164630
			gb|AAS07247.1|putative receptor-like kinase (with alternative splicing) [Oryza sativa (japonica cultivar-group)] gb|ABF98430.1| BRASSINOSTEROID INSENSITIVE 1-associated receptor kinase 1 precursor, putative, expressed [Oryza sativa (japonica cultivar-group)] gb|ABF98431.1| BRASSINOSTEROID INSENSITIVE 1-associated receptor kinase 1 precursor, putative, expressed [Oryza sativa (japonica cultivar-gr…
			gb|ACG33634.1|calmodulin binding protein [Zea mays]
AC204944.2	159923	166128
			sp|Q8VXB1|HAK12_ORYSJRecName: Full=Putative potassium transporter 12; AltName: Full=OsHAK12 emb|CAD21002.1| putative potasium transporter [Oryza sativa (japonica cultivar-group)] gb|EAZ41864.1| hypothetical protein OsJ_025347 [Oryza sativa (japonica cultivar-group)]
			gb|AAQ86959.1|ETTIN-like auxin response factor [Triticum aestivum]
			ref|NP_001054300.1|Os04g0682900 [Oryza sativa (japonica cultivar-group)] dbj|BAF16214.1| Os04g0682900 [Oryza sativa (japonica cultivar-group)]
AC205023.3	51432	57806
			gb|EEC73926.1|hypothetical protein OsI_08784 [Oryza sativa Indica Group]
			ref|XP_001699375.1|eukaryotic initiation factor [Chlamydomonas reinhardtii] gb|EDO98621.1| eukaryotic initiation factor [Chlamydomonas reinhardtii]
AC205532.2	102929	108349
			gb|EAY95525.1|hypothetical protein OsI_17371 [Oryza sativa Indica Group]
AC205785.2	72516	75736
			gb|ACG47094.1|nucleolar protein 10 [Zea mays]
AC205850.3	88549	95244
			gb|EAZ12902.1|hypothetical protein OsJ_002727 [Oryza sativa (japonica cultivar-group)]
			gb|ACF87665.1|unknown [Zea mays]
			gb|EAZ34795.1|hypothetical protein OsJ_018278 [Oryza sativa (japonica cultivar-group)]
			gb|EEC74997.1|hypothetical protein OsI_11058 [Oryza sativa Indica Group]
			gb|ACG36373.1|G-box-binding factor 4 [Zea mays]
AC206205.2	72067	74129
			ref|NP_001056561.1|Os06g0106000 [Oryza sativa (japonica cultivar-group)] dbj|BAA90628.1| putative minD [Oryza sativa Japonica Group] dbj|BAF18475.1| Os06g0106000 [Oryza sativa (japonica cultivar-group)] gb|EAY99332.1| hypothetical protein OsI_21303 [Oryza sativa Indica Group] gb|EAY99334.1| hypothetical protein OsI_21305 [Oryza sativa Indica Group] dbj|BAG97328.1| unnamed protein product [Oryza s…
			gb|EAZ35445.1|hypothetical protein OsJ_018928 [Oryza sativa (japonica cultivar-group)]
			ref|NP_001048152.1|Os02g0754100 [Oryza sativa (japonica cultivar-group)] dbj|BAD17234.1| putative Ribosomal RNA processing protein [Oryza sativa Japonica Group] dbj|BAF10066.1| Os02g0754100 [Oryza sativa (japonica cultivar-group)]
AC206264.2	66916	73887
			gb|ACG43491.1|BAH domain containing protein [Zea mays]
			ref|NP_001054943.1|Os05g0219800 [Oryza sativa (japonica cultivar-group)] dbj|BAF16857.1| Os05g0219800 [Oryza sativa (japonica cultivar-group)] dbj|BAG95734.1| unnamed protein product [Oryza sativa Japonica Group]
			gb|EAZ38076.1|hypothetical protein OsJ_021559 [Oryza sativa (japonica cultivar-group)]
			gb|ACG31896.1|hypothetical protein [Zea mays]
			gb|ABK42021.1|vegetative cell wall protein [Chlamydomonas incerta]
AC207050.1	98896	103194
			emb|CAO17539.1|unnamed protein product [Vitis vinifera]
			ref|NP_001131957.1|hypothetical protein LOC100193353 [Zea mays] gb|ACF80601.1| unknown [Zea mays]
AC207391.2	100423	103058
			ref|NP_001131957.1|hypothetical protein LOC100193353 [Zea mays] gb|ACF80601.1| unknown [Zea mays]
AC207627.2	107107	113639
			gb|ACG44395.1|hypothetical protein [Zea mays]
			gb|EAZ39199.1|hypothetical protein OsJ_022682 [Oryza sativa (japonica cultivar-group)]
			gb|ACF87494.1|unknown [Zea mays]
			ref|NP_001132284.1|hypothetical protein LOC100193724 [Zea mays] gb|ACF81069.1| unknown [Zea mays] gb|ACG26463.1| hypothetical protein [Zea mays]
AC207726.3	32259	32949
AC207735.2	131312	133217
AC207822.3	63415	70699
			gb|ACF86846.1|unknown [Zea mays]
			sp|A2YVG8|FH9_ORYSIRecName: Full=Formin-like protein 9; AltName: Full=OsFH9; Flags: Precursor gb|EAZ07079.1| hypothetical protein OsI_29325 [Oryza sativa Indica Group]
			gb|ACG31798.1|cellular nucleic acid-binding protein [Zea mays]
AC208117.2	94244	96261
AC208423.2	132725	137024
			sp|A2ZMH2|NEK2_ORYSIRecName: Full=Serine/threonine-protein kinase Nek2; Short=OsNek2; AltName: Full=NimA-related protein kinase 2 gb|EAY83806.1| hypothetical protein OsI_39023 [Oryza sativa Indica Group]
			gb|ACG29889.1|catalytic/ hydrolase [Zea mays]
			gb|EAY76575.1|hypothetical protein OsI_04520 [Oryza sativa Indica Group]
AC208557.2	125723	127203
			gb|ACG40597.1|hypothetical protein [Zea mays]
AC208701.2	25670	32204
			gb|ACG44395.1|hypothetical protein [Zea mays]
			gb|EAZ39199.1|hypothetical protein OsJ_022682 [Oryza sativa (japonica cultivar-group)]
			gb|ACF87494.1|unknown [Zea mays]
			ref|NP_001132284.1|hypothetical protein LOC100193724 [Zea mays] gb|ACF81069.1| unknown [Zea mays] gb|ACG26463.1| hypothetical protein [Zea mays]
AC209215.3	64701	67791
			gb|ACF85203.1|unknown [Zea mays]
			gb|ACF83251.1|unknown [Zea mays]
AC209249.2	45165	48317
			gb|ACG43261.1|flavonol-3-O-glycoside-7-O-glucosyltransferase 1 [Zea mays]
			ref|NP_001066669.1|Os12g0428300 [Oryza sativa (japonica cultivar-group)] dbj|BAF29688.1| Os12g0428300 [Oryza sativa (japonica cultivar-group)]
AC209709.2	107039	110740
			gb|ACF86846.1|unknown [Zea mays]
			gb|ACG31798.1|cellular nucleic acid-binding protein [Zea mays]
AC209898.2	11115	17136
			gb|ABF93626.1|kinesin motor protein, putative, expressed [Oryza sativa (japonica cultivar-group)] dbj|BAG88675.1| unnamed protein product [Oryza sativa Japonica Group]
			gb|ACG34683.1|ZCW7 [Zea mays]
			gb|ACG32109.1|hypothetical protein [Zea mays]
AC211405.2	56119	62609
			ref|NP_001054943.1|Os05g0219800 [Oryza sativa (japonica cultivar-group)] dbj|BAF16857.1| Os05g0219800 [Oryza sativa (japonica cultivar-group)] dbj|BAG95734.1| unnamed protein product [Oryza sativa Japonica Group]
			gb|ACF87963.1|unknown [Zea mays]
			gb|EAY72542.1|hypothetical protein OsI_00407 [Oryza sativa Indica Group]
			emb|CAA66487.1|protein phosphatase 2A [Nicotiana tabacum]
AC211569.2	39019	53483
			ref|NP_001132662.1| hypothetical protein LOC100194138 [Zea mays]
			ref|NP_001144259.1| hypothetical protein LOC100277133 [Zea mays]
			ref|XP_002459648.1| hypothetical protein SORBIDRAFT_02g007990 [Sorghum bicolor]
			ref|XP_002449741.1| hypothetical protein SORBIDRAFT_05g022420 [Sorghum bicolor]
			ref|NP_001144259.1| hypothetical protein LOC100277133 [Zea mays]
AC211703.2	143179	146885
			gb|ACG47094.1|nucleolar protein 10 [Zea mays]
AC211925.2	55892	59217
			ref|NP_001130307.1|hypothetical protein LOC100191401 [Zea mays] gb|ACF78484.1| unknown [Zea mays]
AC212020.2	84373	96589
			ref|NP_001140602.1| hypothetical protein LOC100272673 [Zea mays]
			XP_002437567.1| hypothetical protein SORBIDRAFT_10g029480 [Sorghum bicolor]
AC212721.2	66784	72321
			gb|ACF86958.1|unknown [Zea mays]
			gb|ACG32831.1|prenyltransferase/ zinc ion binding protein [Zea mays] gb|ACG42021.1| prenyltransferase/ zinc ion binding prote in [Zea mays]
			gb|ACG39714.1|hypothetical protein [Zea mays]
AC213356.2	114104	123550
			gb|AAK50132.1|AC087797_17putative gag-pol polyprotein [Oryza sativa]
AC213524.2	51351	54572
			gb|ACG47094.1|nucleolar protein 10 [Zea mays]
AC213794.2	36576	39913
			gb|ACG35579.1|hypothetical protein [Zea mays]
			gb|EAY72542.1|hypothetical protein OsI_00407 [Oryza sativa Indica Group]
AC214290.2	51777	57066
			gb|AAP12994.1|putative beige protein [Oryza sativa (japonica cultivar-group)]
			gb|ACF82029.1|unknown [Zea mays]
			gb|ACG46729.1|gamma-glutamyl hydrolase precursor [Zea mays]
AC214293.1	67997	71858
			gb|ACF87665.1|unknown [Zea mays]
AC214352.2	90428	94826
			gb|ACG33932.1|hydroxyacylglutathione hydrolase 2 [Zea mays]
			ref|YP_463458.1|LigA [Anaeromyxobacter dehalogenans 2CP-C] gb|ABC80021.1| LigA [Anaeromyxobacter dehalogenans 2CP-C]
AC214504.2	86794	91325
			gb|ACF80883.1|unknown [Zea mays] emb|CAR70072.1| asparagine synthetase [Zea mays] emb|CAR82078.1| asparagine synthetase [Zea mays]
			ref|NP_001130685.1|hypothetical protein LOC100191788 [Zea mays] gb|ACF79001.1| unknown [Zea mays]
AC214605.1	87924	102055
			ref|XP_002441499.1| hypothetical protein SORBIDRAFT_09g028100 [Sorghum bicolor]
			gb|ACR37823.1| unknown [Zea mays]
			ref|NP_001144259.1| hypothetical protein LOC100277133 [Zea mays]
AC214663.2	74648	78816
			emb|CAO21428.1|unnamed protein product [Vitis vinifera]
AC214744.2	139009_	143861
			ref|XP_001078830.1|PREDICTED: hypothetical protein [Rattus norvegicus]
			gb|ACF81972.1|unknown [Zea mays]
AC214803.2	63623	64581
AC216350.1	141626	147044
			gb|EAY95525.1|hypothetical protein OsI_17371 [Oryza sativa Indica Group]
AC216787.1	115912	118403
			ref|NP_587897.1|60S ribosomal protein L12.1/L12A [Schizosaccharomyces pombe 972h-] ref|NP_587923.1| 60S ribosomal protein L12.1/L12A [Schizosaccharomyces pombe 972h-] sp|O75000|RL12_SCHPO 60S ribosomal protein L12 emb|CAA20752.1| 60S ribosomal protein L12.1/L12A [Schizosaccharomyces pombe] emb|CAA21221.1| 60S ribosomal protein L12.1/L12A [Schizosaccharomyces pombe]
AC217127.4	32558	37749
			gb|EAZ02971.1|hypothetical protein OsI_25111 [Oryza sativa Indica Group]
			gb|EEC76551.1|hypothetical protein OsI_14352 [Oryza sativa Indica Group]
			gb|ACG47094.1|nucleolar protein 10 [Zea mays]
AC217426.1	80754	81437
AC217529.1	135417	140861
			sp|A2YVG8|FH9_ORYSIRecName: Full=Formin-like protein 9; AltName: Full=OsFH9; Flags: Precursor gb|EAZ07079.1| hypothetical protein OsI_29325 [Oryza sativa Indica Group]
			gb|ACG29755.1|histidine-containing phosphotransfer protein 4 [Zea mays]
AC217672.1	126911	132154
			gb|ACF78603.1|unknown [Zea mays] gb|ACG34026.1| vacuolar cation/proton exchanger 1b [Zea mays]
			gb|ACG36897.1|aspartyl-tRNA synthetase [Zea mays]
			gb|EEC67131.1|hypothetical protein OsI_33953 [Oryza sativa Indica Group]
