# Supplementary material for: Structural characterization of helitrons and their stepwise capturing of gene fragments in the maize genome
Source: BMC Genomics. 2011 Dec 17;12:609. doi: 10.1186/1471-2164-12-609 (PMC3288121; doi:10.1186/1471-2164-12-609)
Supplement: Additional file 11 — Table S8. Cross-referencing of helitrons between our result and Yang et al.'s result. [file 1471-2164-12-609-S11.XLS]

## Sheet: Sheet1
Cross-referencing of helitrons in the Dong et al'. and Yang et al'. result
AC204038.2_112975_114498_m	Hip1_3_AC205354_1
AC206622.4_113862_119527_p	Hip1_43_AC210678_1
AC199064.2_159721_162415_p	Hip1_14_AC199064_1
AC189277.3_156594_159687_m	Hip1_62_AC189277_1
AC204019.2_64911_70939_p	Hip20_1_AC204019_1
AC194935.3_53891_56570_m	Hip4_24_AC199789_1
AC211214.3_193301_198874_p	Hip4_55_AC206206_1
AC191112.3_190833_201450_p	Hip1_131_AC191112_1
AC208531.2_90981_96862_m	Hip4_51_AC208531_1
AC211510.2_153130_154764_m	Hip1_1_AC211510_1
AC204839.2_72760_86104_m	Hip1_91_AC204231_1
AC193597.2_94070_95701_p	Hip1_5_AC193597_1
AC195921.2_88995_94118_p	Hip1_28_AC195921_1
AC195386.2_17815_23202_p	Hip4_1_AC195386_1
AC211664.2_82196_93249_m	Hip1_68_AC211664_1
AC196198.2_8344_9962_m	Hip1_1_AC190561_1
AC204598.2_103468_106103_m	Hip1_14_AC204598_1
AC195787.3_143600_149643_m	Hip20_1_AC204019_1
AC216193.2_118268_119895_p	Hip1_5_AC216193_1
AC155490.2_92177_102415_p	Hip1_77_AC215810_1
AC197771.3_90474_93573_m	Hip4_38_AC199342_1
AC209339.2_136512_138055_p	Hip1_1_AC209339_1
AC193483.3_62505_70297_p	Hip22_2_AC193483_1
AC205727.2_111995_113403_m	Hip1_1_AC205727_1
AC204870.2_149676_155410_p	Hip4_13_AC204870_1
AC215728.2_60752_68625_p	Hip4_33_AC206918_1
AC208110.1_59195_62871_p	Hip1_26_AC208110_2
AC191727.3_9239_10748_m	Hip1_1_AC208710_1
AC210104.2_81800_89886_m	Hip4_41_AC209634_1
AC182625.4_92485_94007_m	Hip1_63_AC182625_2
AC204269.2_152395_154017_p	Hip1_5_AC211193_1
AC204661.2_64241_73462_p	Hip1_121_AC204661_1
AC187053.4_138622_151852_p	Hip1_74_AC198401_1
AC194642.1_84992_87627_m	Hip1_14_AC204598_1
AC198764.3_44115_53657_p	Hip1_33_AC198764_1
AC209947.2_63651_65293_m	Hip1_5_AC209947_1
AC193503.3_87310_98291_m	Hip1_122_AC193503_1
AC215873.2_149412_151059_m	Hip1_3_AC215873_1
AC211214.2_138840_140407_p	Hip1_3_AC211214_1
AC203381.3_7393_17475_m	Hip1_56_AC203381_1
AC197042.3_166044_173132_p	Hip5_4_AC197541_1
AC205608.3_75794_82645_p	Hip4_29_AC205608_1
AC199175.2_15321_16912_p	Hip1_1_AC209157_1
AC198077.3_40771_47123_p	Hip4_1_AC199699_1
AC186412.4_95260_97939_p	Hip1_14_AC186412_1
AC211980.2_159330_161019_p	Hip1_1_AC211980_1
AC204471.2_166084_168716_p	Hip1_14_AC204471_1
AC191367.3_169027_177336_m	Hip1_52_AC203578_2
AC203999.2_154937_158674_m	Hip5_35_AC203999_1
AC177847.2_35750_45292_p	Hip1_33_AC198764_1
AC209815.2_23434_25049_m	Hip1_3_AC211571_1
AC198927.2_62324_63961_m	Hip1_15_AC198927_1
AC209760.2_63020_64496_p	Hip1_5_AC209760_1
AC211325.2_78698_81560_p	Hip1_88_AC211325_1
AC188750.4_48807_57163_m	Hip1_79_AC193746_1
AC209642.1_14542_25406_m	Hip1_85_AC209642_1
AC177843.3_133541_135163_m	Hip1_15_AC177843_1
AC200286.4_118788_124454_p	Hip1_43_AC210678_1
AC210008.2_53017_54618_m	Hip1_3_AC210008_1
AC201988.3_142045_148859_p	Hip1_115_AC187560_1
AC202453.3_154400_157045_p	Hip1_14_AC202453_1
AC193784.3_14989_20747_m	Hip1_107_AC211006_2
AC185632.2_146197_155623_p	Hip1_78_AC208617_1
AC190588.3_135384_141083_m	Hip4_6_AC190588_1
AC189699.4_21838_24810_m	Hip49_1_AC189699_1
AC197541.3_57866_64956_m	Hip5_4_AC197541_1
AC196466.3_43209_44767_p	Hip1_1_AC196466_1
AC210239.2_131383_134287_p	Hip1_40_AC210239_1
AC187404.3_31775_33582_m	Hip1_5_AC187404_1
AC197167.3_116799_118305_m	Hip1_3_AC209728_1
AC196180.3_99063_101576_m	Hip1_1_AC194145_1
AC197018.2_45754_54986_p	Hip1_41_AC187463_1
AC211472.2_139315_140887_p	Hip1_1_AC211472_1
AC186683.3_90588_92165_p	Hip1_1_AC194473_1
AC210956.2_120100_125232_p	Hip1_28_AC200889_1
AC208076.2_19002_20568_m	Hip1_1_AC208076_1
AC203933.2_64716_69250_m	Hip5_29_AC203933_1
AC193412.3_66221_67805_p	Hip1_1_AC193412_1
AC191735.3_128408_129923_m	Hip1_1_AC191735_1
AC194363.3_119976_121754_m	Hip1_1_AC187281_1
AC214656.2_63549_68354_m	Hip5_3_AC214656_1
AC212233.2_145763_155016_p	Hip1_121_AC204661_1
AC210259.2_15785_17283_m	Hip1_5_AC211648_1
AC198598.3_19620_21148_m	Hip1_1_AC198598_1
AC205608.3_83204_85886_m	Hip1_14_AC194860_1
AC199157.2_107030_109074_m	Hip5_32_AC199157_1
AC188127.3_33420_38754_p	Hip5_36_AC188127_1
AC199770.3_162292_163912_m	Hip1_1_AC199770_1
AC186223.3_101095_110828_m	Hip1_25_AC186223_1
AC213049.2_12403_14093_p	Hip1_1_AC213049_1
AC199796.3_98970_100270_m	Hip11_3_AC199796_1
AC204563.3_92900_94520_p	Hip1_1_AC204563_1
AC199954.4_150556_152161_m	Hip1_1_AC199954_1
AC186844.3_88620_90303_m	Hip1_1_AC194888_1
AC186784.3_141578_143181_m	Hip1_3_AC186784_1
AC206862.2_90251_91873_m	Hip1_3_AC206862_1
AC197126.3_51963_58809_p	Hip4_12_AC197126_1
AC194213.2_34396_35954_m	Hip1_1_AC194213_1
AC205358.2_10182_11762_m	Hip1_1_AC205358_1
AC204478.3_99645_106063_p	Hip4_10_AC204478_1
AC210678.2_99972_105638_m	Hip1_43_AC210678_1
AC202441.2_84176_85066_m	Hip1_3_AC202441_1
AC206918.2_100249_108112_m	Hip4_33_AC211969_1
AC212184.2_67669_80209_p	Hip1_114_AC198324_1
AC205666.2_118638_119757_m	Hip1_93_AC205666_1
AC194047.2_26484_28228_m	Hip1_5_AC194047_1
AC200302.4_105930_114821_p	Hip1_102_AC190601_1
AC196196.3_81384_94713_m	Hip1_91_AC204231_1
AC191925.3_80762_82343_m	Hip1_1_AC209720_1
AC195962.2_43288_46475_m	Hip4_53_AC195962_1
AC209442.3_98907_105204_m	Hip1_138_AC197719_1
AC184172.3_108791_113602_m	Hip4_30_AC200627_1
AC190967.2_94565_99786_p	Hip5_30_AC190967_1
AC214239.2_51035_53644_m	Hip1_14_AC189776_1
AC189776.3_97664_105970_p	Hip1_52_AC203578_2
AC196128.2_10088_11670_p	Hip1_1_AC196128_1
AC204624.2_99444_107991_m	Hip1_127_AC204624_1
AC209774.3_70580_76769_p	Hip1_132_AC148169_1
AC215810.2_36823_47062_p	Hip1_77_AC215810_1
AC205081.2_128538_130163_p	Hip1_1_AC205081_1
AC205690.3_69614_71245_m	Hip1_1_AC206770_1
AC197434.3_91390_103511_p	Hip1_114_AC197434_1
AC202400.4_83813_90246_p	Hip4_2_AC202400_1
AC204687.2_91859_93463_p	Hip1_5_AC204687_1
AC186519.4_118640_119761_p	Hip1_93_AC186519_1
AC211571.2_19049_20664_m	Hip1_3_AC211571_1
AC190553.3_79807_81436_m	Hip1_1_AC190553_1
AC192404.2_26019_27536_p	Hip1_1_AC192404_1
AC194622.2_93031_98696_m	Hip1_43_AC210678_1
AC199578.3_42868_44440_p	Hip1_1_AC199578_1
AC196578.2_74614_77337_p	Hip4_36_AC196578_1
AC217424.1_82282_83894_p	Hip1_1_AC217424_1
AC209705.2_99153_100746_p	Hip1_5_AC209705_1
AC204680.2_120385_122045_m	Hip1_3_AC204680_1
AC191751.3_97226_98797_p	Hip1_3_AC191751_1
AC196776.3_115528_117146_p	Hip1_1_AC196776_1
AC215194.2_89770_94304_p	Hip5_29_AC203933_1
AC200508.2_118540_128513_m	Hip1_49_AC203098_1
AC206851.2_44536_55158_p	Hip1_44_AC206851_1
AC212053.2_139707_144154_m	Hip1_109_AC209690_1
AC206939.2_30816_41055_m	Hip1_77_AC215810_1
AC177887.2_14219_21397_m	Hip4_58_AC217044_1
AC213601.2_41018_42862_m	Hip1_1_AC211527_1
AC210191.1_134211_140049_m	Hip4_27_AC210191_1
AC203267.2_114548_118622_m	Hip1_86_AC203267_1
AC210310.2_52941_63179_m	Hip1_77_AC215810_1
AC196031.3_32923_38597_m	Hip1_43_AC210678_1
AC187463.3_60052_69284_m	Hip1_41_AC199087_2
AC206059.2_183508_184629_m	Hip1_93_AC206059_1
AC188734.3_124_4317_m	Hip5_23_AC188734_1
AC217976.1_42854_51702_p	Hip1_89_AC217976_1
AC191313.3_54970_63817_m	Hip1_89_AC217976_1
AC206247.2_35751_37352_p	Hip1_3_AC206247_1
AC177824.2_170839_172430_p	Hip1_1_AC214758_1
AC194276.3_25692_27378_p	Hip1_1_AC194276_1
AC208545.2_63072_66140_p	Hip4_38_AC196028_1
AC207011.2_44233_51247_m	Hip1_135_AC207011_4
AC199789.3_88314_90992_p	Hip4_24_AC199789_1
AC197692.3_50216_53708_p	Hip1_26_AC197692_1
AC217673.1_102389_104005_p	Hip1_5_AC209051_1
AC203289.3_33187_35880_p	Hip1_14_AC203289_1
AC195597.3_89817_98120_p	Hip1_52_AC203578_2
AC177887.2_160435_162019_p	Hip1_1_AC177887_1
AC194193.2_69639_71130_m	Hip1_96_AC194193_1
AC206942.3_84366_85935_p	Hip1_1_AC201982_1
AC214758.1_34610_36212_m	Hip1_1_AC214758_1
AC183815.4_118728_121387_m	Hip1_14_AC195961_1
AC198778.2_63296_68836_p	Hip4_22_AC198778_1
AC186902.4_224253_227772_m	Hip4_11_AC186902_1
AC204298.2_26363_28408_m	Hip1_5_AC204298_1
AC201984.2_50850_52410_m	Hip1_5_AC201984_1
AC204383.2_114602_124637_m	Hip1_39_AC204383_1
AC206938.2_91309_92855_m	Hip2_33_AC206938_1
AC186900.4_153938_155487_p	Hip1_1_AC186900_1
AC216013.2_59861_62471_m	Hip1_19_AC216013_1
AC212382.2_77698_83364_m	Hip1_43_AC210678_1
AC194008.2_60028_68102_m	Hip4_34_AC194008_1
AC208617.2_157377_166802_p	Hip1_78_AC208617_1
AC203578.4_57566_65868_m	Hip1_52_AC203578_2
AC204561.2_119118_120665_p	Hip1_3_AC204561_1
AC203420.3_45874_60069_p	Hip1_105_AC203420_1
AC187554.6_104725_107386_m	Hip1_14_AC187554_1
AC190999.2_68269_69768_m	Hip1_63_AC190999_1
AC214779.2_46957_56507_p	Hip1_33_AC198764_1
AC196025.3_114090_115702_p	Hip1_1_AC196025_1
AC207108.2_19726_21376_m	Hip1_1_AC207108_1
AC191425.4_82543_84188_p	Hip1_5_AC191425_1
AC208427.2_72525_74097_m	Hip1_3_AC208427_1
AC211262.2_67014_69003_m	Hip1_5_AC211262_1
AC198174.4_20385_24039_p	Hip1_26_AC198174_1
AC213603.2_101732_108625_m	Hip4_58_AC213603_1
AC199193.2_101673_103246_m	Hip1_1_AC199193_1
AC211929.2_45595_50724_m	Hip1_28_AC211929_1
AC200540.3_59544_67861_m	Hip1_55_AC200540_1
AC214534.2_164423_172315_m	Hip22_2_AC214534_1
AC214527.2_66254_71352_p	Hip1_28_AC214527_1
AC208908.2_58345_59793_p	Hip1_5_AC208908_1
AC208633.2_111313_112876_p	Hip1_1_AC208633_1
AC205589.2_65861_68550_p	Hip1_14_AC209765_1
AC209752.2_81117_82632_p	Hip1_5_AC209752_1
AC189776.3_46715_49325_p	Hip1_14_AC189776_1
AC190897.3_89934_97807_p	Hip1_30_AC190897_1
AC215728.2_77193_80771_p	Hip1_112_AC215728_1
AC211660.2_148043_149652_m	Hip1_15_AC211660_1
AC217938.1_46227_56825_m	Hip1_48_AC217938_1
AC196296.3_85648_87410_p	Hip1_1_AC196296_1
AC202134.4_59914_61485_p	Hip1_3_AC202134_1
AC194407.3_25857_27470_p	Hip1_1_AC194407_1
AC190998.3_170761_178292_p	Hip4_42_AC201965_1
AC217311.1_104206_114803_p	Hip1_48_AC217938_1
AC208710.3_52597_54107_m	Hip1_1_AC208710_1
AC204348.3_72080_81514_m	Hip1_16_AC204348_2
AC187839.3_95052_97736_m	Hip1_14_AC187839_1
AC184703.5_161920_171768_m	Hip1_47_AC192253_1
AC209765.2_61134_63822_p	Hip1_14_AC209765_1
AC204033.2_129794_135204_m	Hip1_59_AC204033_1
AC214256.2_156423_157967_p	Hip1_5_AC214256_1
AC187845.3_116665_120258_p	Hip1_112_AC187845_1
AC194980.3_85620_94992_p	Hip1_16_AC204348_2
AC215655.2_74275_82191_p	Hip4_34_AC194056_1
AC197719.3_150541_156836_p	Hip1_138_AC197719_1
AC200479.4_105585_107196_m	Hip1_1_AC200479_2
AC203101.2_51248_62007_m	Hip1_81_AC196044_1
AC215611.2_74580_76118_p	Hip1_1_AC215611_1
AC190550.3_95040_96635_p	Hip1_5_AC190550_1
AC205051.2_101623_103213_m	Hip1_1_AC205051_1
AC199824.1_14246_15805_m	Hip1_1_AC199824_1
AC194825.2_175984_181649_m	Hip1_43_AC210678_1
AC193746.3_124810_133170_p	Hip1_79_AC193746_1
AC212120.2_93739_95346_m	Hip1_15_AC212120_1
AC202408.3_84405_86026_p	Hip1_1_AC211663_1
AC197125.2_29091_35839_m	Hip1_75_AC197125_1
AC212714.2_153326_154897_p	Hip1_1_AC212714_1
AC210304.2_35719_44042_m	Hip1_55_AC200540_1
AC206206.3_118030_123585_p	Hip4_55_AC206206_1
AC186166.3_92310_95281_m	Hip14_1_AC186166_1
AC195151.1_64418_73231_p	Hip1_113_AC202010_1
AC213432.1_66419_81928_p	Hip42_1_AC213432_1
AC199705.3_94765_97600_m	Hip1_40_AC199705_1
AC203567.2_75159_79332_p	Hip4_39_AC203567_1
AC191799.3_16687_21638_p	Hip1_28_AC191799_1
AC203894.2_169073_171755_m	Hip1_14_AC203894_1
AC202931.3_11783_22134_m	Hip1_37_AC195837_1
AC211692.2_64855_66402_p	Hip1_1_AC211692_1
AC202457.4_10028_12674_p	Hip4_24_AC202457_1
AC195590.1_83309_96021_p	Hip1_73_AC195590_1
AC195853.3_35907_37522_p	Hip1_5_AC195853_1
AC206610.3_62625_69108_p	Hip4_12_AC206610_1
AC196066.3_144459_147142_m	Hip1_14_AC196066_1
AC215635.2_134297_137682_p	Hip4_17_AC215635_1
AC206770.2_105483_107102_p	Hip1_1_AC208020_1
AC200181.2_68679_77804_p	Hip1_117_AC200181_1
AC210819.2_149609_151176_p	Hip1_3_AC210819_1
AC187281.4_30991_32770_m	Hip1_1_AC187281_1
AC192175.3_43558_45021_m	Hip1_5_AC192175_1
AC194612.2_6718_8217_m	Hip1_1_AC194612_1
AC190932.3_125932_131735_m	Hip4_52_AC194416_1
AC213041.2_133654_144142_m	Hip1_38_AC213041_3
AC190522.1_37375_40776_m	Hip1_27_AC190522_1
AC186613.4_158749_161391_m	Hip1_14_AC186613_5
AC194000.4_77914_85953_m	Hip1_111_AC191961_1
AC211585.2_144997_156527_m	Hip1_36_AC211585_1
AC199010.3_113637_115181_p	Hip1_1_AC209339_1
AC191248.3_56885_58451_p	Hip1_3_AC191248_1
AC186839.4_162634_178044_m	Hip1_100_AC194366_1
AC195905.3_107642_109207_p	Hip1_1_AC195905_1
AC194035.2_107231_116364_m	Hip1_117_AC200181_1
AC206055.2_46903_48391_p	Hip1_1_AC206055_1
AC211579.2_40624_48590_m	Hip4_41_AC211579_1
AC187047.5_70187_78385_m	Hip41_1_AC193985_1
AC195942.2_87434_88963_p	Hip1_1_AC195942_1
AC207536.3_27705_34279_p	Hip1_71_AC208404_1
AC191764.4_94807_96707_p	Hip1_5_AC191764_1
AC194840.2_68960_78842_p	Hip1_25_AC194840_1
AC217502.1_67911_69370_m	Hip1_144_AC217567_1
AC195781.3_148758_159107_p	Hip1_37_AC195837_1
AC196154.3_137253_141437_m	Hip1_31_AC196154_1
AC196203.3_39848_48739_p	Hip1_102_AC190601_1
AC200869.2_32696_35960_p	Hip8_1_AC211992_1
AC203847.3_39006_46774_m	Hip1_58_AC203847_1
AC186621.4_163261_164875_p	Hip1_1_AC190561_1
AC191667.3_41914_43413_p	Hip2_2_AC198077_1
AC214839.2_159255_160817_p	Hip1_1_AC194101_1
AC217986.1_90794_97115_p	Hip1_138_AC217986_1
AC182823.3_141728_143294_p	Hip1_3_AC182823_1
AC205268.3_113799_120625_p	Hip4_29_AC205608_1
AC217047.1_102812_104329_m	Hip1_5_AC217047_1
AC217349.1_107755_109429_p	Hip1_1_AC217349_1
AC204401.4_33092_34683_m	Hip1_1_AC204401_1
AC212133.2_71456_73059_p	Hip1_5_AC212133_1
AC195884.3_174713_176329_p	Hip1_1_AC195884_1
AC196393.3_135459_136983_m	Hip1_149_AC196393_1
AC188745.3_145666_148951_m	Hip8_1_AC195870_1
AC188134.2_125955_130147_m	Hip5_23_AC188134_1
AC198757.3_37814_47365_m	Hip1_33_AC198764_1
AC208533.2_28056_33184_m	Hip1_28_AC208533_1
AC177858.4_210230_215884_m	Hip1_43_AC210678_1
AC214452.2_124816_131337_p	Hip1_135_AC210874_1
AC208110.1_63030_64618_m	Hip1_1_AC208110_1
AC206236.2_27102_29962_m	Hip1_88_AC211325_1
AC190970.2_97365_98894_p	Hip1_5_AC203254_1
AC191324.3_15037_16648_p	Hip1_5_AC196437_1
AC198370.3_82122_83369_p	Hip1_69_AC186312_1
AC211512.2_88102_91039_p	Hip4_59_AC217235_1
AC214501.2_139116_146629_m	Hip1_90_AC214501_1
AC213902.2_137476_147563_p	Hip1_56_AC203381_1
AC206962.2_86928_95506_m	Hip22_1_AC206962_1
AC211258.2_87829_89552_m	Hip1_22_AC211258_2
AC202171.2_71855_74468_p	Hip1_14_AC202171_1
AC207362.2_147251_155296_m	Hip1_51_AC207362_1
AC191009.3_3152_10742_m	Hip14_2_AC204040_1
AC202091.4_39750_41394_m	Hip1_1_AC202091_1
AC209690.2_128751_133197_p	Hip1_109_AC209690_1
AC212893.2_55110_56679_p	Hip1_3_AC212893_1
AC193343.2_47347_51197_p	Hip1_86_AC193343_1
AC193460.2_146689_148243_p	Hip1_3_AC204561_1
AC204231.2_82093_95422_m	Hip1_91_AC204231_1
AC191271.2_22819_25299_p	Hip1_60_AC191271_1
AC185470.2_152279_162631_p	Hip1_37_AC195837_1
AC188746.2_130390_133072_p	Hip1_14_AC188746_1
AC200302.4_43621_48747_p	Hip1_28_AC200302_1
AC204569.3_43663_47233_m	Hip1_112_AC204569_1
AC207188.2_38397_41255_m	Hip1_88_AC211325_1
AC187073.4_65241_75994_m	Hip1_81_AC196044_1
AC213683.2_127601_129230_m	Hip1_1_AC213683_1
AC206282.2_83973_85527_p	Hip1_5_AC206282_1
AC190507.1_37834_40515_m	Hip1_14_AC190507_1
AC203917.2_40213_41876_m	Hip1_5_AC203917_1
AC195814.2_117110_122059_m	B73_9002_NOPQ
AC201746.4_122266_123870_p	Hip1_1_AC201746_1
AC210863.2_69229_72968_p	Hip5_35_AC203999_1
AC195461.3_128719_131318_p	Hip4_60_AC195461_1
AC215875.2_126979_128602_m	Hip1_1_AC215875_1
AC188720.3_148980_153171_p	Hip4_39_AC188720_1
AC204473.2_71051_78141_m	Hip5_4_AC197541_1
AC193593.3_112132_113768_m	Hip1_1_AC193593_1
AC184165.4_135475_147541_p	Hip1_118_AC193390_2
AC194416.3_41360_47220_p	Hip4_52_AC194416_1
AC204894.2_35536_38396_p	Hip1_88_AC211325_1
AC204325.2_163749_167954_m	Hip4_4_AC204325_1
AC211466.2_134425_145267_m	Hip1_136_AC211466_1
AC187919.5_120697_129846_p	B73_14578
AC201965.4_83108_90639_p	Hip4_42_AC201965_1
AC205279.2_205195_206815_m	Hip1_1_AC205279_1
AC195318.3_112553_114126_p	Hip1_3_AC195318_1
AC215227.2_22323_23433_m	Hip1_93_AC215227_1
AC195208.2_107293_121495_m	Hip1_105_AC203420_1
AC190601.3_57557_66448_p	Hip1_102_AC190601_1
AC194306.3_104533_106142_m	Hip1_3_AC206281_1
AC202863.3_74698_80538_p	Hip4_27_AC210191_1
AC195551.3_162440_166137_m	Hip1_26_AC195551_1
AC188843.3_100670_108557_p	Hip4_50_AC204645_1
AC209720.2_118536_120114_m	Hip1_1_AC209720_1
AC194482.4_73627_75200_m	Hip1_3_AC194482_1
AC212575.2_79684_82200_m	Hip1_14_AC212575_1
AC191041.2_86881_88368_m	Hip1_1_AC206055_1
AC205052.4_608_6272_m	Hip1_43_AC210678_1
AC211006.2_28640_34402_p	Hip1_107_AC211006_2
AC205275.2_81430_91401_p	Hip1_49_AC203098_1
AC206874.2_105009_106625_m	Hip1_1_AC207723_1
AC216009.2_74804_76338_m	Hip1_148_AC216009_1
AC216192.2_67861_70962_m	Hip1_14_AC216192_1
AC190741.4_33617_37831_m	Hip1_1_AC190741_1
AC211560.2_99157_101845_m	Hip1_14_AC211560_1
AC186668.3_46585_50255_m	Hip1_26_AC186668_1
AC205828.2_188384_193719_m	Hip5_36_AC188127_1
AC194056.2_74464_82381_p	Hip4_34_AC194056_1
AC185486.3_78834_89394_m	Hip1_70_AC186332_1
AC204690.4_69305_73839_p	Hip5_29_AC203933_1
AC209056.2_159364_160946_p	Hip1_1_AC209056_1
AC217509.1_110820_112363_m	Hip1_3_AC217509_1
AC209786.2_90404_105035_p	Hip1_100_AC209786_1
AC205690.3_99850_101462_p	Hip1_1_AC205690_1
AC187234.2_155862_157431_p	Hip1_3_AC196690_1
AC193390.3_9218_12409_m	Hip1_152_AC193390_3
AC190928.1_83404_85076_p	Hip1_1_AC190928_1
AC183314.3_60041_66844_p	Hip1_124_AC183314_1
AC199199.2_137146_141950_m	Hip1_57_AC199199_1
AC216856.1_105875_107453_p	Hip1_1_AC209720_1
AC202010.4_50647_59455_p	Hip1_113_AC202010_1
AC186503.3_164268_165914_m	Hip4_18_AC196795_1
AC219027.2_81708_91948_p	Hip1_77_AC215810_1
AC193466.2_99707_101308_m	Hip1_5_AC193466_1
AC205144.3_45261_46581_p	Hip9_5_AC205144_1
AC216236.1_107069_109747_m	Hip1_14_AC216236_1
AC204274.2_78470_80011_p	Hip1_1_AC204274_1
AC177864.5_91782_93306_p	Hip1_96_AC177864_1
AC193462.3_107790_109379_p	Hip1_1_AC193462_1
AC191997.3_77329_83962_p	Hip1_64_AC191997_1
AC187481.4_182460_189002_m	Hip4_49_AC193441_1
AC203097.3_26015_33521_m	Hip4_5_AC203097_1
AC188396.5_20987_27736_m	Hip1_75_AC197125_1
AC190706.3_30186_38204_p	Hip1_42_AC197575_1
AC206916.2_117946_119560_m	Hip1_1_AC217553_1
AC185224.4_4292_14885_p	Hip1_80_AC215859_1
AC199820.4_13585_16686_m	Hip1_14_AC216192_1
AC198661.2_59501_68901_m	Hip1_78_AC208617_1
AC190669.3_2233_4369_m	Hip1_1_AC190669_1
AC202540.4_114958_120676_p	Hip4_21_AC202540_1
AC197677.3_105218_112453_p	Hip5_4_AC197677_1
AC200281.4_18154_20040_p	Hip5_32_AC200281_1
AC197011.4_16804_19404_p	Hip1_14_AC149828_2
AC194077.3_90810_92466_m	Hip1_1_AC194077_1
AC187560.5_35723_42538_p	Hip1_115_AC187560_1
AC208425.2_101941_103490_p	Hip1_1_AC208425_1
AC203808.3_54102_59230_p	Hip1_28_AC208533_1
AC186657.3_145582_147170_p	Hip1_1_AC186657_1
AC216070.2_51220_54078_m	Hip1_88_AC211325_1
AC200510.3_132609_143071_p	Hip1_23_AC200510_1
AC196028.1_9581_12651_m	Hip4_38_AC196028_1
AC185220.4_97650_103208_m	Hip4_55_AC206206_1
AC187564.4_149633_154167_p	Hip5_29_AC203933_1
AC213531.2_167156_173506_p	Hip4_8_AC204845_1
AC186372.4_124407_127580_m	Hip4_20_AC188134_1
AC217119.2_136075_137758_p	Hip1_5_AC194151_1
AC209634.1_18685_26770_m	Hip4_41_AC209634_1
AC205494.2_62149_72747_p	Hip1_48_AC217938_1
AC197023.2_161236_164122_p	Hip1_6_AC197023_1
AC202947.3_78881_84145_m	Hip5_30_AC202947_1
AC190575.2_136051_137639_m	Hip1_1_AC190575_1
AC214125.2_82554_84103_m	Hip1_1_AC214125_1
AC200883.3_157330_159947_m	Hip1_14_AC200883_1
AC217235.1_84177_87114_m	Hip4_59_AC217235_1
AC199802.2_137499_138981_m	Hip1_1_AC199802_1
AC207011.2_152888_167085_p	Hip1_105_AC203420_1
AC211527.2_132411_134257_m	Hip1_1_AC211527_1
AC195870.3_102027_105302_p	Hip8_1_AC195870_1
AC205408.2_44791_47402_m	Hip1_19_AC205408_1
AC199770.3_52833_54446_m	Hip1_5_AC199770_2
AC208830.2_37942_39545_m	Hip1_5_AC212133_1
AC186331.3_85517_88275_p	Hip1_32_AC194176_1
AC190617.4_5619_11665_p	Hip20_1_AC204019_1
AC207335.2_68267_69846_p	Hip1_1_AC207335_1
AC206395.2_125730_127296_m	Hip1_1_AC206395_1
AC213520.1_107790_109403_m	Hip1_1_AC217424_1
AC194934.2_104622_106666_m	Hip1_5_AC204298_1
AC206601.1_54069_55680_p	Hip1_1_AC206601_1
AC216275.1_29036_31649_p	Hip1_19_AC216275_1
AC204707.3_39833_41676_p	Hip31_1_AC204707_1
AC211648.2_38670_40168_m	Hip1_5_AC211648_1
AC207723.2_57366_58982_m	Hip1_1_AC207723_1
AC205143.2_166057_172858_p	Hip1_124_AC183314_1
AC201807.3_89327_98361_m	Hip1_106_AC209916_1
AC195151.1_48459_50039_p	Hip1_1_AC199796_1
AC213787.2_78263_83027_m	Hip5_3_AC214656_1
AC200653.3_114564_119964_m	Hip4_9_AC200653_1
AC205024.2_161969_165207_m	Hip5_6_AC205024_1
AC186900.4_174455_176072_p	Hip1_5_AC186900_3
AC209916.2_115438_124462_p	Hip1_106_AC209916_1
AC203244.4_111932_114825_p	Hip4_17_AC209996_1
AC194151.2_67848_69532_m	Hip1_5_AC194151_1
AC213839.2_13883_18055_p	Hip4_39_AC203567_1
AC211969.2_41768_49570_p	Hip4_33_AC211969_1
AC190971.3_149673_152359_p	Hip1_14_AC190971_1
AC203051.2_111818_121087_p	Hip1_41_AC187463_1
AC194403.3_97613_99196_p	Hip1_5_AC202101_1
AC185221.2_72113_74726_p	Hip1_19_AC185221_1
AC196425.3_108629_110242_p	Hip1_1_AC204592_1
AC214763.2_125314_131067_p	Hip4_13_AC214763_1
AC194860.3_107567_110247_m	Hip1_14_AC210144_1
AC211006.2_87345_88878_p	Hip1_1_AC211006_1
AC214818.2_133926_135512_p	Hip1_5_AC214818_1
AC214798.2_166891_171705_m	Hip4_30_AC214798_1
AC203392.2_58266_63999_p	Hip4_13_AC204870_1
AC209213.3_76855_81976_p	Hip1_28_AC209213_1
AC191635.2_909_13451_m	Hip1_114_AC198324_1
AC203911.2_76161_81498_m	Hip4_37_AC203911_1
AC211474.2_100516_102043_p	Hip1_1_AC211474_1
AC203531.2_92857_95518_m	Hip1_14_AC187554_1
AC197256.3_106784_117464_m	Hip1_2_AC197256_1
AC200479.4_53209_54952_p	Hip1_1_AC200479_1
AC210144.2_69129_71809_m	Hip1_14_AC210144_1
AC196125.3_117314_129280_p	Hip1_65_AC196125_1
AC191705.3_127390_128700_m	Hip9_8_AC191705_1
AC205827.2_28645_41989_m	Hip1_91_AC204231_1
AC193490.3_109538_112439_m	Hip1_6_AC193490_1
AC194085.3_100041_110392_m	Hip1_37_AC195837_1
AC202091.4_29014_34381_p	Hip4_19_AC202091_1
AC204746.2_38784_52425_m	Hip1_129_AC204746_1
AC204060.3_80729_82265_p	Hip1_5_AC204060_1
AC185647.3_125073_126576_p	Hip1_97_AC189706_1
AC190630.2_162598_171395_p	Hip1_83_AC207011_2
AC209052.2_48648_50274_m	Hip1_1_AC209052_1
AC205467.3_58030_63695_m	Hip1_43_AC210678_1
AC193767.3_113669_118057_m	Hip3_89_AC193767_1
AC196437.3_55107_56714_m	Hip1_5_AC196437_1
AC202983.2_40211_41707_m	Hip1_3_AC212280_1
AC214449.2_12109_13666_m	Hip1_1_AC214449_1
AC214772.2_165058_166663_m	Hip1_5_AC214772_1
AC206248.2_31593_39944_m	Hip1_79_AC193746_1
AC155461.2_27823_35842_p	Hip1_42_AC197575_1
AC208404.2_31294_37868_m	Hip1_71_AC208404_1
AC195330.3_26270_27890_p	Hip1_1_AC195330_1
AC213644.2_19073_27991_m	Hip1_133_AC213644_1
AC207468.3_64607_66238_m	Hip1_1_AC207468_1
AC212015.2_143028_148773_p	Hip5_28_AC212015_1
AC209206.2_84410_94651_p	Hip1_77_AC215810_1
AC208629.2_74971_81772_p	Hip1_124_AC183314_1
AC213395.2_38495_40006_m	Hip1_1_AC213395_1
AC186587.3_54681_59624_p	Hip1_72_AC186587_1
AC210968.2_44102_45741_m	Hip1_1_AC210968_1
AC199898.3_92631_100201_p	Hip1_90_AC199898_1
AC209755.2_36259_48250_p	Hip1_46_AC209755_1
AC209069.2_36096_37706_m	Hip1_5_AC209069_1
AC191024.3_91657_104365_p	Hip1_73_AC195590_1
AC200263.4_53831_58660_p	Hip1_67_AC205415_1
AC205142.3_116946_122520_m	Hip4_55_AC206206_1
AC212470.2_182672_184259_m	Hip1_1_AC212470_1
AC188008.3_33947_38332_m	Hip4_6_AC210034_1
AC184703.5_151638_154828_m	Hip11_1_AC184703_1
AC204645.2_135566_143441_m	Hip4_50_AC204645_1
AC185413.3_45809_57872_p	Hip1_118_AC193390_2
AC217567.1_72506_73961_p	Hip1_144_AC217567_1
AC210874.2_140452_146973_p	Hip1_135_AC210874_1
AC208452.2_57975_59577_m	Hip1_1_AC208452_1
AC209688.2_75382_77002_m	Hip1_1_AC209688_1
AC188582.3_108548_109793_p	Hip11_3_AC188582_1
AC214227.4_66054_76293_p	Hip1_77_AC215810_1
AC183908.3_112862_118519_p	Hip1_43_AC210678_1
AC213041.2_5678_7260_m	Hip1_1_AC213041_1
AC204745.2_121358_131733_p	Hip1_85_AC204745_1
AC209924.2_134590_138242_p	Hip5_24_AC209924_1
AC186332.3_144035_154595_m	Hip1_70_AC186332_1
AC200627.2_175536_180324_p	Hip4_30_AC200627_1
AC211183.2_14982_17517_p	Hip1_11_AC211183_1
AC213878.2_111234_113290_p	Hip1_1_AC213878_1
AC203414.2_143683_147377_m	Hip1_26_AC195551_1
AC196990.3_94112_95658_m	Hip1_15_AC196990_1
AC209247.3_138157_139803_m	Hip4_18_AC196795_1
AC215859.2_170260_180858_p	Hip1_80_AC215859_1
AC209703.2_63455_65110_m	Hip1_1_AC194077_1
AC198173.3_78534_80685_m	Hip4_14_AC198759_2
AC193390.3_61950_74016_p	Hip1_118_AC193390_2
AC199341.3_65010_68074_m	Hip1_116_AC199341_1
AC214267.2_27491_35794_m	Hip1_52_AC203578_2
AC197055.3_12301_22758_p	Hip1_2_AC197055_1
AC197595.3_129675_135556_m	Hip4_51_AC208531_1
AC206327.3_15921_19017_m	Hip1_20_AC206327_2
AC197575.3_199607_207674_p	Hip1_42_AC197575_1
AC207535.2_23155_24823_m	Hip1_5_AC207535_1
AC200552.4_153184_161236_p	Hip1_51_AC207362_1
AC206244.2_74913_77888_m	Hip1_21_AC206244_1
AC210808.2_87337_92328_m	Hip4_13_AC217670_1
AC193441.3_68631_75178_p	Hip4_49_AC193441_1
AC196044.2_121141_131916_p	Hip1_81_AC196044_1
AC204479.2_159825_169741_p	Hip1_37_AC204479_1
AC211265.2_112976_120365_m	Hip1_66_AC211265_1
AC191108.3_78762_80429_p	Hip1_3_AC191108_1
AC214427.2_108735_114892_p	Hip5_5_AC202009_1
AC195837.3_11078_21430_m	Hip1_37_AC195837_1
AC211000.2_97194_101136_m	Hip1_86_AC199781_1
AC186430.4_82202_83791_m	Hip1_1_AC186430_1
AC186320.3_126364_131500_m	Hide1_2_AC188614_1
AC186888.2_142904_146619_m	Hide1_1_AC198320_1
AC188614.3_167985_173124_p	Hide1_2_AC188614_1
AC188774.3_119939_126504_m	Hide1_4_AC188774_1
AC190813.3_86120_92685_m	Hide1_4_AC188774_1
AC190926.3_143329_148039_m	Hide1_5_AC203894_1
AC193937.3_170388_175524_p	Hide1_2_AC188614_1
AC195980.2_61810_64611_m	Hink_AC195980_1
AC198320.3_113313_117022_m	Hide1_1_AC198320_1
AC198662.2_70616_73126_p	Hide3_1_AC198662_1
AC203848.3_35318_37738_p	Hide3_1_AC203848_1
AC205785.2_72516_75736_p	Hink_AC205785_1
AC205910.2_48537_52243_p	Hink_AC205910_1
AC206205.2_72067_74129_p	Hide2_1_AC199367_1
AC211703.2_143179_146885_m	Hink_AC205910_1
AC213524.2_51351_54572_p	Hink_AC205785_1
