# Supplementary material for: Structural characterization of helitrons and their stepwise capturing of gene fragments in the maize genome
Source: BMC Genomics. 2011 Dec 17;12:609. doi: 10.1186/1471-2164-12-609 (PMC3288121; doi:10.1186/1471-2164-12-609)
Supplement: Additional file 12 — Table S9. Cross-referencing of helitrons between our result and Du et al.'s result. [file 1471-2164-12-609-S12.XLS]

## Sheet: Sheet1
Cross-referencing of helitrons in the Dong et al'. and HelitronFinder' result
AC204038.2_112975_114498_m	AC205354.3-Contig134_28598_30120
AC206622.4_113862_119527_p	AC212382.3-Contig14_19849_25513
AC199064.2_159721_162415_p	AC199064.3-Contig27_39281_41974
AC189277.3_156594_159687_m	AC189277.3-Contig249_11245_14336
AC196426.3_115571_127817_p	AC196426.3-Contig32_15306_27551
AC194439.3_117647_123775_p	AC194439.3-Contig27_3306_9433
AC204019.2_64911_70939_p	AC204019.3-Contig109_12031_18057
AC190837.3_139672_145624_m	AC195392.3-Contig62_4348_10298
AC205512.2_127161_130924_p	AC205512.3-Contig62_84819_88581
AC194935.3_53891_56570_m	AC199789.3-Contig97_4233_6910
AC191112.3_190833_201450_p	AC212833.3-Contig52_35211_45825
AC211510.2_153130_154764_m	AC211510.3-Contig119_59305_60937
AC206221.2_70985_82185_m	AC206221.3-Contig84_15170_26367
AC188743.2_81897_90386_p	AC188743.2-Contig40_17577_26065
AC196789.3_128129_133398_m	AC196789.3-Contig49_14011_19278
AC209830.2_60733_67829_m	AC209830.3-Contig40_3509_10603
AC191389.3_76082_84377_m	AC191389.3-Contig19_27519_35812
AC188711.3_101634_112789_m	AC188711.3-Contig31_8625_19778
AC204839.2_72760_86104_m	AC205827.3-Contig27_6016_19358
AC193597.2_94070_95701_p	AC193597.2-Contig37_11309_12939
AC211664.2_82196_93249_m	AC205072.3-Contig60_46637_57688
AC210103.2_12108_14565_p	AC210103.3-Contig18_5677_8133
AC188612.3_159283_173857_p	AC188612.3-Contig156_6647_21220
AC196198.2_8344_9962_m	AC196198.2-Contig43_1229_2845
AC211401.2_118484_125676_m	AC211401.4-Contig36_43402_50593
AC216193.2_81035_86607_m	AC216193.2-Contig45_12082_17652
AC199088.2_82753_84381_m	AC199088.3-Contig146_14239_15865
AC204598.2_103468_106103_m	AC204598.3-Contig104_46587_49221
AC196417.3_91646_99503_p	AC196417.3-Contig166_7667_15523
AC195787.3_143600_149643_m	AC204019.3-Contig109_12031_18057
AC216193.2_118268_119895_p	AC226240.1-Contig38_9060_10686
AC197771.3_90474_93573_m	AC199342.3-Contig13_7721_10819
AC206946.1_94796_105825_p	AC206946.2-Contig81_2797_13822
AC209339.2_136512_138055_p	AC209339.3-Contig39_109855_111397
AC204652.2_41570_56339_m	AC207245.3-Contig35_22261_37019
AC195960.2_8686_19891_p	AC206221.3-Contig84_15170_26367
AC193483.3_62505_70297_p	AC193483.3-Contig56_7055_14846
AC186231.3_78133_86516_m	AC192608.3-Contig23_19346_27727
AC209915.2_39834_41315_p	AC209915.2-Contig40_2720_4200
AC205727.2_111995_113403_m	AC205727.3-Contig97_2260_3667
AC204870.2_149676_155410_p	AC204870.3-Contig63_27066_32799
AC211257.2_1633_10628_m	AC211257.3-Contig14_1633_10625
AC214668.2_75971_81181_p	AC214668.3-Contig97_31149_36358
AC215728.2_60752_68625_p	AC215728.3-Contig5_26600_34472
AC185511.3_69773_75969_m	AC206849.3-Contig36_1554_7749
AC203753.4_74541_81932_p	AC203753.4-Contig25_23261_30651
AC207074.3_66145_73792_m	AC207074.3-Contig53_11343_18988
AC211672.2_11633_27363_p	AC211672.4-Contig109_22603_38332
AC204681.2_129581_135734_m	AC204681.3-Contig41_45530_51681
AC191249.1_185186_192260_m	AC191249.2-Contig67_7712_14784
AC190745.2_56997_64256_m	AC190745.2-Contig36_55338_62595
AC191727.3_9239_10748_m	AC208710.4-Contig6_14930_16437
AC210104.2_81800_89886_m	AC210104.3-Contig46_17546_25511
AC182625.4_92485_94007_m	AC182625.4-Contig20_38153_39673
AC209981.2_69216_73623_m	AC209981.3-Contig62_34451_38856
AC206322.2_13366_19914_m	AC206322.3-Contig21_2513_9058
AC204269.2_152395_154017_p	AC211193.4-Contig41_6301_7921
AC209381.2_73408_80496_m	AC209381.3-Contig94_16715_23801
AC215868.2_41796_56829_m	AC215868.3-Contig11_17114_32144
AC182830.3_176348_180714_m	AC202562.4-Contig135_9853_14218
AC204352.2_73017_75756_p	AC204352.2-Contig36_8623_11361
AC197669.3_88336_100174_p	AC197669.3-Contig14_2493_14330
AC204661.2_64241_73462_p	AC212233.2-Contig28_9460_18712
AC187053.4_138622_151852_p	AC187053.4-Contig24_41948_55177
AC194642.1_84992_87627_m	AC204598.3-Contig104_46587_49221
AC198764.3_44115_53657_p	AC198764.3-Contig32_993_10534
AC209947.2_63651_65293_m	AC209947.4-Contig45_30360_32001
AC214667.2_149661_156442_m	AC214667.3-Contig15_9097_15876
AC193503.3_87310_98291_m	AC193503.3-Contig41_32030_43009
AC215873.2_149412_151059_m	AC215873.3-Contig84_40661_42306
AC211214.2_138840_140407_p	AC211214.3-Contig42_61931_63497
AC200855.2_129024_138611_p	AC200855.3-Contig22_124_9709
AC209694.2_63113_64638_p	AC209694.4-Contig93_10170_11694
AC197592.1_24891_32357_m	AC197592.2-Contig41_625_8089
AC205608.3_75794_82645_p	AC205608.3-Contig56_3817_10667
AC199175.2_15321_16912_p	AC199175.2-Contig25_894_2484
AC213779.2_71235_78094_p	AC213779.3-Contig238_28897_35755
AC186412.4_95260_97939_p	AC186412.4-Contig107_83884_86562
AC211980.2_159330_161019_p	AC211980.3-Contig118_15861_17549
AC204471.2_166084_168716_p	AC204471.3-Contig94_3407_6038
AC191367.3_169027_177336_m	AC214267.3-Contig19_50700_59002
AC177847.2_35750_45292_p	AC198764.3-Contig32_993_10534
AC209815.2_23434_25049_m	AC211571.4-Contig27_338_1951
AC198927.2_62324_63961_m	AC198927.2-Contig31_15201_16836
AC209760.2_63020_64496_p	AC209760.3-Contig47_2822_4297
AC211325.2_78698_81560_p	AC216070.2-Contig108_12937_15793
AC208610.2_174088_182280_m	AC208610.3-Contig21_2166_10357
AC214746.2_11132_12740_m	AC214746.2-Contig142_313_1919
AC204840.3_37509_46424_m	AC204840.4-Contig41_5268_14182
AC188750.4_48807_57163_m	AC216869.3-Contig26_15686_24034
AC217932.1_75529_81140_p	AC217932.3-Contig155_2989_8596
AC177843.3_133541_135163_m	AC177843.3-Contig113_1226_2846
AC200286.4_118788_124454_p	AC212382.3-Contig14_19849_25513
AC215289.2_160617_164802_p	AC225360.2-Contig21_18101_22286
AC209431.2_68853_78960_m	AC209431.3-Contig85_3870_13973
AC210008.2_53017_54618_m	AC210008.3-Contig21_39970_41569
AC204396.2_133069_140775_m	AC204396.3-Contig68_27758_35462
AC195482.3_35312_46724_p	AC195482.3-Contig29_35313_46724
AC202453.3_154400_157045_p	AC202453.4-Contig122_27881_30525
AC196722.3_162125_170325_m	AC204313.3-Contig81_710_8910
AC200098.3_68801_77967_p	AC200098.4-Contig21_9737_18902
AC193784.3_14989_20747_m	AC211006.3-Contig31_12883_18639
AC185632.2_146197_155623_p	AC208617.3-Contig33_16681_26105
AC196466.3_43209_44767_p	AC196466.3-Contig37_26974_28531
AC210239.2_131383_134287_p	AC210239.3-Contig6_15380_18283
AC196036.2_81152_89370_p	AC205678.1-Contig37_996_9213
AC187404.3_31775_33582_m	AC187404.3-Contig20_31775_33580
AC197167.3_116799_118305_m	AC209728.3-Contig71_40643_42148
AC196180.3_99063_101576_m	AC196180.3-Contig67_3255_5766
AC197018.2_45754_54986_p	AC197018.3-Contig50_4782_14013
AC211472.2_139315_140887_p	AC211472.3-Contig21_64840_66411
AC204502.3_75838_81209_m	AC204502.4-Contig41_3383_8752
AC209070.3_173737_178811_m	AC209070.4-Contig62_76606_81678
AC193336.3_97818_100857_p	AC193336.3-Contig41_8211_11249
AC191650.3_71503_73177_m	AC191650.3-Contig85_1447_3119
AC186683.3_90588_92165_p	AC194473.3-Contig17_63518_65094
AC204888.2_74514_80080_p	AC207003.2-Contig33_18711_24274
AC197543.3_112703_118808_m	AC197543.3-Contig190_5680_11783
AC208076.2_19002_20568_m	AC208076.3-Contig101_19730_21294
AC214119.2_173000_188389_p	AC214119.3-Contig211_28013_43401
AC193412.3_66221_67805_p	AC193412.3-Contig22_56972_58555
AC208340.2_141984_145017_p	AC208340.2-Contig128_4408_7440
AC191735.3_128408_129923_m	AC191735.3-Contig103_24048_25561
AC194363.3_119976_121754_m	AC194363.3-Contig35_7897_9673
AC212233.2_145763_155016_p	AC212233.2-Contig28_9460_18712
AC210259.2_15785_17283_m	AC211648.2-Contig24_18295_19791
AC198405.3_23073_29051_m	AC198405.3-Contig33_23073_29049
AC195906.3_75137_89115_p	AC195906.3-Contig12_26336_40313
AC198598.3_19620_21148_m	AC198598.3-Contig40_19620_21146
AC195836.2_75117_86643_p	AC195836.2-Contig31_6732_18257
AC206700.2_82353_86306_p	AC206700.3-Contig49_4340_8291
AC205608.3_83204_85886_m	AC205608.3-Contig56_11226_13906
AC199157.2_107030_109074_m	AC221061.3-Contig48_41200_43242
AC204714.2_5937_17467_p	AC204714.3-Contig9_5938_17467
AC199770.3_162292_163912_m	AC199770.4-Contig19_113578_115196
AC186223.3_101095_110828_m	AC186223.3-Contig18_101095_110826
AC211656.2_45690_52771_m	AC211656.3-Contig25_679_7757
AC213049.2_12403_14093_p	AC213049.3-Contig108_12404_14093
AC207874.2_146871_154218_m	AC207874.3-Contig27_28145_35489
AC197685.3_40758_49955_p	AC197685.3-Contig17_40759_49955
AC199796.3_98970_100270_m	AC211151.3-Contig21_35387_36685
AC204563.3_92900_94520_p	AC204563.3-Contig47_13430_15049
AC199954.4_150556_152161_m	AC199954.4-Contig32_4138_5741
AC217673.1_83040_89740_p	AC217673.2-Contig97_2414_9112
AC210002.3_148629_156850_m	AC210002.4-Contig42_28593_36812
AC203381.3_34776_44709_m	AC213902.2-Contig31_2879_12811
AC186844.3_88620_90303_m	AC194888.3-Contig38_5658_7340
AC186784.3_141578_143181_m	AC186784.3-Contig18_16892_18493
AC206862.2_90251_91873_m	AC206862.3-Contig83_40384_42004
AC197126.3_51963_58809_p	AC197126.3-Contig44_3906_10751
AC202949.2_71486_80376_p	AC208689.3-Contig21_37146_46028
AC188033.3_31122_34975_p	AC188033.3-Contig44_7417_11269
AC189060.4_72436_79496_m	AC189060.4-Contig36_15008_22066
AC192175.3_168776_170390_m	AC192175.3-Contig115_22173_23785
AC190972.4_41761_53754_p	AC190972.4-Contig32_40741_52733
AC205358.2_10182_11762_m	AC205358.3-Contig115_478_2055
AC204478.3_99645_106063_p	AC204478.4-Contig53_45898_52315
AC203307.2_26075_28813_m	AC204352.2-Contig36_8623_11361
AC208073.2_85393_91100_p	AC208073.3-Contig30_85394_91100
AC210678.2_99972_105638_m	AC212382.3-Contig14_19849_25513
AC202441.2_84176_85066_m	AC202441.3-Contig55_10709_11597
AC206918.2_100249_108112_m	AC215728.3-Contig5_26600_34472
AC205666.2_118638_119757_m	AC205666.2-Contig49_6699_7816
AC194047.2_26484_28228_m	AC194047.3-Contig112_4319_6061
AC200302.4_105930_114821_p	AC200302.4-Contig54_247_9137
AC196196.3_81384_94713_m	AC205827.3-Contig27_6016_19358
AC188724.3_9185_15333_p	AC195204.2-Contig26_41768_47914
AC191082.3_15754_23333_m	AC191082.3-Contig67_14328_21905
AC191925.3_80762_82343_m	AC209720.3-Contig143_80184_81760
AC204874.3_161713_166696_p	AC204874.4-Contig70_21093_26075
AC209016.2_24377_32704_p	AC209016.3-Contig83_5345_13670
AC200479.4_25062_34638_m	AC200479.4-Contig20_25062_34636
AC209442.3_98907_105204_m	AC209442.4-Contig25_40209_46504
AC199338.3_123793_125398_m	AC199338.4-Contig36_19217_20820
AC211158.2_51454_53846_p	AC211158.3-Contig64_49552_51944
AC214239.2_51035_53644_m	AC214239.3-Contig208_8275_10882
AC189776.3_97664_105970_p	AC214267.3-Contig19_50700_59002
AC208662.2_159160_163579_p	AC208662.3-Contig166_13032_17450
AC216271.2_94688_107789_p	AC216271.3-Contig28_13150_26249
AC185519.3_134508_147160_m	AC186520.5-Contig23_42218_54864
AC186223.3_35296_38049_p	AC186223.3-Contig18_35297_38049
AC209774.3_70580_76769_p	AC209774.3-Contig139_9737_15925
AC185667.3_36962_41291_p	AC204383.2-Contig94_16186_20513
AC211951.2_138524_141716_m	AC211951.3-Contig98_36487_39677
AC213798.2_141675_151445_p	AC213798.2-Contig152_25932_35701
AC205081.2_128538_130163_p	AC205081.3-Contig17_26312_27935
AC199877.4_51058_63436_m	AC199877.4-Contig26_19225_31601
AC205690.3_69614_71245_m	AC206770.3-Contig51_1892_3510
AC209935.3_47600_56606_m	AC209935.4-Contig37_7355_16360
AC200040.4_120221_126627_m	AC200040.4-Contig52_21636_28040
AC199917.4_92771_98984_m	AC199917.4-Contig31_13318_19529
AC204687.2_91859_93463_p	AC204687.3-Contig57_8459_10062
AC186519.4_118640_119761_p	AC186519.4-Contig21_103098_104218
AC211571.2_19049_20664_m	AC211571.4-Contig27_338_1951
AC192404.2_26019_27536_p	AC192404.3-Contig40_6911_8427
AC186670.3_119839_124434_p	AC186670.3-Contig179_8933_13527
AC211349.2_38989_44440_m	AC211349.3-Contig12_6453_11902
AC185635.4_18676_26212_p	AC185635.4-Contig40_9152_16648
AC204622.4_160561_168170_p	AC204622.4-Contig11_30865_38473
AC194107.3_124200_134399_p	AC194107.3-Contig27_11650_21848
AC194622.2_93031_98696_m	AC212382.3-Contig14_19849_25513
AC204392.3_114173_118761_m	AC204392.3-Contig120_114173_118759
AC200092.4_118138_123035_m	AC230038.2-Contig31_11060_15916
AC214746.2_126096_135334_p	AC214746.2-Contig148_1417_10654
AC199578.3_42868_44440_p	AC199578.4-Contig41_24094_25664
AC203944.3_45891_48247_m	AC203944.4-Contig9_45889_48243
AC215308.2_127690_132083_m	AC215308.3-Contig29_16855_21246
AC194977.2_162034_172084_p	AC194977.2-Contig31_30616_40665
AC201798.3_154942_157531_p	AC201798.4-Contig50_55875_58463
AC196578.2_74614_77337_p	AC196578.2-Contig61_23498_26220
AC217424.1_82282_83894_p	AC217424.3-Contig42_32039_33651
AC194597.2_18811_24783_m	AC194597.2-Contig14_18811_24781
AC209705.2_99153_100746_p	AC209705.3-Contig25_78267_79859
AC204680.2_120385_122045_m	AC204680.3-Contig42_8635_10294
AC211215.2_44037_55605_p	AC211361.3-Contig69_8031_19602
AC191751.3_97226_98797_p	AC191751.3-Contig26_19942_21512
AC196776.3_115528_117146_p	AC196776.3-Contig46_10920_12537
AC203741.2_106115_111689_m	AC203741.3-Contig15_38812_44384
AC200508.2_118540_128513_m	AC205275.3-Contig193_6762_16730
AC190982.3_177234_186301_m	AC190982.3-Contig20_20255_29320
AC198688.2_74427_80672_m	AC200539.3-Contig21_5220_11464
AC206660.4_127413_135323_p	AC206660.4-Contig43_8856_16765
AC194452.3_68935_77427_p	AC194452.3-Contig21_35557_44048
AC206851.2_44536_55158_p	AC206851.3-Contig20_9270_19891
AC177887.2_14219_21397_m	AC217044.2-Contig27_8149_15325
AC197691.3_47193_52971_m	AC197691.3-Contig128_2086_7862
AC210191.1_134211_140049_m	AC210191.2-Contig134_22347_28183
AC212915.2_157591_165680_p	AC213875.3-Contig11_27255_35342
AC203267.2_114548_118622_m	AC203267.3-Contig34_23865_27937
AC196031.3_32923_38597_m	AC212382.3-Contig14_19849_25513
AC187463.3_60052_69284_m	AC203051.3-Contig95_73615_82883
AC204282.2_68354_72328_p	AC204282.3-Contig34_2310_6283
AC208426.2_157613_159147_p	AC208426.3-Contig146_18970_20502
AC206247.2_35751_37352_p	AC217349.3-Contig81_29125_30724
AC177824.2_170839_172430_p	AC214758.1-Contig27_2213_3813
AC194276.3_25692_27378_p	AC194276.3-Contig26_8492_10177
AC208545.2_63072_66140_p	AC208545.3-Contig33_44742_47810
AC207011.2_44233_51247_m	AC207011.3-Contig27_9601_16613
AC199789.3_88314_90992_p	AC199789.3-Contig97_4233_6910
AC217673.1_102389_104005_p	AC217673.2-Contig98_6357_7971
AC195597.3_89817_98120_p	AC214267.3-Contig19_50700_59002
AC194426.3_124897_126744_p	AC208985.3-Contig49_10551_12398
AC217394.1_59019_64010_p	AC217394.3-Contig13_32901_37891
AC177887.2_160435_162019_p	AC177887.2-Contig85_160436_162019
AC194193.2_69639_71130_m	AC194193.3-Contig72_6850_8339
AC194212.3_101468_110069_m	AC194212.3-Contig56_7320_15919
AC206942.3_84366_85935_p	AC206942.3-Contig84_6257_7825
AC214758.1_34610_36212_m	AC214758.1-Contig27_2213_3813
AC189765.3_112997_120561_p	AC207227.3-Contig16_3744_11305
AC207876.2_142852_146472_p	AC207876.3-Contig34_13813_17430
AC211626.2_116997_132887_p	AC211626.4-Contig29_10755_26644
AC209166.3_194325_201778_p	AC209166.4-Contig97_18342_25794
AC183815.4_118728_121387_m	AC195961.2-Contig40_15764_18422
AC202930.4_63907_70613_p	AC202930.4-Contig9_3890_10595
AC188400.2_57290_63356_m	AC188400.2-Contig103_3482_9546
AC202834.2_45492_49663_m	AC202834.2-Contig37_977_5146
AC199890.3_113173_126066_p	AC199890.4-Contig16_18392_31284
AC186902.4_224253_227772_m	AC186902.4-Contig54_14583_18100
AC213623.2_142499_149863_m	AC214456.3-Contig43_47805_55167
AC207474.3_134601_144026_m	AC207474.3-Contig80_23404_32827
AC204298.2_26363_28408_m	AC204298.3-Contig48_63752_65795
AC186520.5_65029_77677_m	AC186520.5-Contig23_42218_54864
AC201984.2_50850_52410_m	AC201984.3-Contig68_13870_15428
AC206938.2_91309_92855_m	AC206938.3-Contig17_27750_29294
AC186900.4_153938_155487_p	AC186900.4-Contig41_6908_8456
AC216013.2_59861_62471_m	AC216013.3-Contig147_30911_33519
AC211926.2_36807_40593_m	AC211926.3-Contig18_17257_21041
AC207340.3_76598_81399_p	AC207340.3-Contig146_7783_12583
AC207398.2_6908_16901_m	AC216242.3-Contig135_38562_48553
AC212382.2_77698_83364_m	AC212382.3-Contig14_19849_25513
AC194008.2_60028_68102_m	AC194008.3-Contig14_5817_13889
AC208617.2_157377_166802_p	AC208617.3-Contig33_16681_26105
AC196201.3_44372_52234_p	AC205401.3-Contig20_101836_109687
AC204539.3_54877_62089_m	AC204539.4-Contig73_9712_16923
AC195204.2_108606_114754_m	AC195204.2-Contig26_41768_47914
AC197547.3_89560_96469_p	AC217535.4-Contig26_59764_66672
AC205421.2_115810_128612_p	AC205421.3-Contig25_37452_50241
AC209669.2_25929_31279_m	AC209669.4-Contig14_4046_9394
AC199536.3_156657_163768_m	AC199536.3-Contig10_27640_34749
AC203578.4_57566_65868_m	AC214267.3-Contig19_50700_59002
AC207794.2_164064_172161_m	AC207794.3-Contig36_3278_11375
AC206218.2_107163_113731_p	AC206218.3-Contig28_7000_13567
AC204213.1_20405_31968_p	AC206640.3-Contig98_32076_43638
AC204561.2_119118_120665_p	AC204561.3-Contig35_24488_26034
AC195220.2_133001_137265_p	AC195220.2-Contig25_21379_25642
AC193645.3_49676_57253_m	AC193645.3-Contig17_49195_56770
AC205676.2_46202_52305_m	AC205676.3-Contig43_1201_7302
AC210251.2_134075_139554_p	AC210251.4-Contig29_10202_15679
AC187554.6_104725_107386_m	AC203531.3-Contig95_59909_62568
AC206763.2_50744_61645_p	AC206763.3-Contig16_28292_39191
AC190743.3_97238_103941_p	AC217673.2-Contig97_2414_9112
AC190999.2_68269_69768_m	AC190999.2-Contig26_8653_10150
AC194740.3_65052_69296_p	AC194740.3-Contig46_10416_14659
AC190498.1_15643_17072_m	AC190498.1-Contig30_15643_17070
AC214779.2_46957_56507_p	AC198764.3-Contig32_993_10534
AC196025.3_114090_115702_p	AC196025.3-Contig32_17476_19087
AC210314.2_173156_174683_p	AC210314.3-Contig43_57217_58742
AC207108.2_19726_21376_m	AC207108.3-Contig67_35002_36650
AC191425.4_82543_84188_p	AC191425.4-Contig12_18283_19927
AC208427.2_72525_74097_m	AC208427.3-Contig83_2945_4514
AC191596.3_128903_135838_p	AC191596.3-Contig79_8008_14942
AC204008.2_179155_184748_p	AC204008.3-Contig96_29642_35232
AC211262.2_67014_69003_m	AC211262.4-Contig98_23452_25439
AC213603.2_101732_108625_m	AC213603.3-Contig22_29368_36259
AC200508.2_99635_108542_p	AC200508.3-Contig37_7209_16113
AC199193.2_101673_103246_m	AC199193.3-Contig21_56335_57906
AC211216.2_159068_161057_m	AC211216.3-Contig72_18903_20890
AC187558.4_94467_104285_p	AC187558.4-Contig135_7855_17672
AC200540.3_59544_67861_m	AC210304.3-Contig32_5338_13655
AC206161.4_56525_62970_p	AC225352.2-Contig35_37761_44204
AC202162.4_39411_47130_p	AC202162.4-Contig62_15042_22760
AC214534.2_164423_172315_m	AC214534.3-Contig35_14784_22674
AC208908.2_58345_59793_p	AC208908.3-Contig28_37400_38847
AC214244.2_139743_146021_p	AC214244.4-Contig28_68881_75157
AC211314.2_97145_100411_m	AC211314.3-Contig31_12794_16058
AC208633.2_111313_112876_p	AC208633.3-Contig108_1483_3044
AC186335.3_144065_150911_p	AC186335.3-Contig18_2109_8954
AC205589.2_65861_68550_p	AC209765.3-Contig120_13507_16194
AC209382.3_97483_102636_m	AC209382.4-Contig48_27368_32519
AC209752.2_81117_82632_p	AC209752.3-Contig97_874_2388
AC189776.3_46715_49325_p	AC214239.3-Contig208_8275_10882
AC187075.4_45406_53138_m	AC187075.4-Contig46_34405_42135
AC211660.2_148043_149652_m	AC211660.3-Contig44_1113_2720
AC217938.1_46227_56825_m	AC217938.3-Contig149_41982_52579
AC198416.2_51088_56133_m	AC198416.2-Contig45_986_6029
AC198940.4_21007_27096_m	AC198940.4-Contig24_2864_8951
AC196296.3_85648_87410_p	AC196296.3-Contig60_125_1886
AC202134.4_59914_61485_p	AC194470.3-Contig40_9408_10977
AC194072.3_115865_120083_m	AC194072.3-Contig16_41593_45809
AC198662.2_85085_97853_m	AC198662.3-Contig245_7854_20621
AC204556.3_112450_128047_p	AC205269.3-Contig13_73685_89281
AC194407.3_25857_27470_p	AC194407.3-Contig16_14797_16409
AC208026.2_98294_98421_p	AC208026.3-Contig81_25974_26100
AC211361.2_81429_93002_m	AC211361.3-Contig69_8031_19602
AC190998.3_170761_178292_p	AC201965.4-Contig22_2197_9727
AC217311.1_104206_114803_p	AC217938.3-Contig149_41982_52579
AC208710.3_52597_54107_m	AC208710.4-Contig6_14930_16437
AC204348.3_72080_81514_m	AC204348.3-Contig21_31412_40791
AC187839.3_95052_97736_m	AC187839.4-Contig33_39438_42120
AC184703.5_161920_171768_m	AC192253.3-Contig33_32831_42706
AC204544.2_22735_33200_m	AC204544.3-Contig14_3699_14161
AC187084.2_195436_201318_m	AC210166.3-Contig47_15780_21661
AC209765.2_61134_63822_p	AC209765.3-Contig120_13507_16194
AC201807.3_169833_175486_p	AC201807.3-Contig27_39424_45076
AC207230.2_17001_26890_p	AC194299.3-Contig18_1376_11263
AC204033.2_129794_135204_m	AC204033.3-Contig24_8591_14000
AC214256.2_156423_157967_p	AC214256.3-Contig160_20085_21627
AC194980.3_85620_94992_p	AC204348.3-Contig21_31412_40791
AC215655.2_74275_82191_p	AC215655.2-Contig18_7532_15447
AC197719.3_150541_156836_p	AC209442.4-Contig25_40209_46504
AC194896.3_21713_23226_p	AC209712.3-Contig42_2854_4366
AC203101.2_51248_62007_m	AC203101.3-Contig17_23639_34396
AC215611.2_74580_76118_p	AC217998.4-Contig26_3414_4951
AC190550.3_95040_96635_p	AC190550.3-Contig47_5834_7428
AC205051.2_101623_103213_m	AC218019.3-Contig313_11907_13496
AC187155.3_194174_200557_m	AC187155.3-Contig178_12989_19370
AC205128.2_153173_158173_p	AC205128.3-Contig34_38811_43810
AC199859.3_82205_86262_p	AC199859.4-Contig111_28786_32842
AC199824.1_14246_15805_m	AC199824.2-Contig113_2638_4196
AC210202.2_19734_30570_m	AC210202.3-Contig92_4204_15038
AC191949.3_98315_110050_m	AC191949.3-Contig96_8565_20298
AC194825.2_175984_181649_m	AC212382.3-Contig14_19849_25513
AC191667.3_43413_52325_p	AC199699.3-Contig97_14772_23693
AC193746.3_124810_133170_p	AC216869.3-Contig26_15686_24034
AC186524.3_98456_106717_m	AC186524.3-Contig22_98456_106715
AC197132.3_13364_14750_p	AC213462.2-Contig8_38656_40041
AC212120.2_93739_95346_m	AC212120.4-Contig31_23629_25234
AC205316.2_142356_150330_m	AC205316.3-Contig73_41169_49136
AC202408.3_84405_86026_p	AC211663.4-Contig15_42332_43951
AC197125.2_29091_35839_m	AC197125.2-Contig29_11251_17997
AC212714.2_153326_154897_p	AC212714.3-Contig19_59268_60838
AC210304.2_35719_44042_m	AC210304.3-Contig32_5338_13655
AC204420.3_63339_76448_m	AC204420.3-Contig32_13632_26739
AC204853.2_96504_104727_p	AC210002.4-Contig42_28593_36812
AC198122.3_128936_134853_m	AC198122.3-Contig41_49642_55557
AC195151.1_64418_73231_p	AC203742.3-Contig29_75507_84347
AC213432.1_66419_81928_p	AC216254.2-Contig96_23628_39139
AC199705.3_94765_97600_m	AC210974.4-Contig31_25222_28055
AC210063.2_97184_103980_p	AC210063.3-Contig52_384_7178
AC216279.2_139756_142596_m	AC216279.3-Contig19_43482_46320
AC203567.2_75159_79332_p	AC225817.2-Contig24_33094_37260
AC196459.3_108083_119154_p	AC226562.2-Contig22_33915_44971
AC205494.2_128137_136726_m	AC205494.3-Contig37_39319_47905
AC209666.2_159545_161996_p	AC211585.3-Contig16_41763_44219
AC198499.4_99214_103267_p	AC199859.4-Contig111_28786_32842
AC203894.2_169073_171755_m	AC203894.3-Contig41_35668_38348
AC205732.2_90079_95649_p	AC216193.2-Contig45_12082_17652
AC211692.2_64855_66402_p	AC211692.3-Contig58_8069_9614
AC214477.2_155769_162902_p	AC214477.4-Contig75_6806_13937
AC202457.4_10028_12674_p	AC202457.4-Contig78_8438_11083
AC208689.2_83855_92738_p	AC208689.3-Contig21_37146_46028
AC208610.2_45462_58166_p	AC225392.2-Contig45_3903_16604
AC195604.2_11513_21891_m	AC195604.2-Contig35_11513_21889
AC206610.3_62625_69108_p	AC206610.4-Contig20_1507_7988
AC194828.2_77815_86703_p	AC194828.3-Contig31_11941_20828
AC211765.2_166585_171077_m	AC211765.4-Contig97_16318_20808
AC196066.3_144459_147142_m	AC196066.3-Contig26_42425_45106
AC215635.2_134297_137682_p	AC215635.3-Contig32_31686_35069
AC206770.2_105483_107102_p	AC206770.3-Contig51_1892_3510
AC210819.2_149609_151176_p	AC210819.3-Contig23_25817_27383
AC187281.4_30991_32770_m	AC194363.3-Contig35_7897_9673
AC192175.3_43558_45021_m	AC192175.3-Contig243_6723_8184
AC185496.4_19604_23683_p	AC185496.4-Contig11_19605_23683
AC194612.2_6718_8217_m	AC194612.2-Contig29_4835_6332
AC198229.4_99178_108549_p	AC198229.4-Contig14_27834_37204
AC195392.2_71212_77167_p	AC195392.3-Contig62_4348_10298
AC186613.4_158749_161391_m	AC186613.4-Contig16_44732_47372
AC204570.2_49258_55848_p	AC204570.2-Contig72_5703_12292
AC185464.3_161652_166965_m	AC211414.4-Contig53_1789_7100
AC212035.2_72871_83291_m	AC212035.3-Contig28_7214_17632
AC208546.2_27499_42663_m	AC208546.3-Contig78_30010_45173
AC196064.2_73619_75157_p	AC208426.3-Contig146_18970_20502
AC194000.4_77914_85953_m	AC194000.4-Contig46_1645_9682
AC207537.2_56282_66042_m	AC207537.3-Contig19_13130_22888
AC199010.3_113637_115181_p	AC209339.3-Contig39_109855_111397
AC191248.3_56885_58451_p	AC191248.3-Contig10_20434_21999
AC200280.3_128469_136706_m	AC200280.3-Contig96_47795_56030
AC186839.4_162634_178044_m	AC194366.3-Contig33_28516_43925
AC213053.2_170872_173115_m	AC213053.3-Contig23_13473_15715
AC190489.1_11664_17665_p	AC190489.1-Contig4_11665_17665
AC206055.2_46903_48391_p	AC206055.3-Contig30_17116_18603
AC211579.2_40624_48590_m	AC226716.1-Contig51_3546_11516
AC214455.2_63097_67557_m	AC214455.3-Contig39_39674_44132
AC182422.3_162278_167849_m	AC182422.4-Contig19_92548_98117
AC195942.2_87434_88963_p	AC195942.2-Contig45_6184_7712
AC198604.4_136416_146000_p	AC200855.3-Contig22_124_9709
AC207536.3_27705_34279_p	AC208404.3-Contig305_1948_8521
AC191764.4_94807_96707_p	AC191764.4-Contig20_48341_50240
AC194840.2_68960_78842_p	AC194840.2-Contig22_26330_36211
AC209026.2_9831_12279_m	AC209026.3-Contig27_444_2890
AC207899.2_106944_115163_m	AC207899.3-Contig22_34652_42869
AC217502.1_67911_69370_m	AC217567.4-Contig39_18056_19510
AC193991.3_98595_105653_m	AC193991.3-Contig16_24826_31882
AC196154.3_137253_141437_m	AC196154.3-Contig42_58388_62570
AC196203.3_39848_48739_p	AC200302.4-Contig54_247_9137
AC191337.4_77485_87951_m	AC191337.4-Contig45_22691_33155
AC197342.3_104473_106390_p	AC197342.3-Contig33_41845_43761
AC203847.3_39006_46774_m	AC217937.3-Contig54_37177_44960
AC186621.4_163261_164875_p	AC226340.2-Contig21_9581_11193
AC191667.3_41914_43413_p	AC198077.3-Contig50_5953_7450
AC186805.5_28149_36211_p	AC186805.5-Contig18_28150_36211
AC187555.4_46982_56117_m	AC187555.4-Contig85_46982_56115
AC200237.3_28852_35210_m	AC200237.3-Contig14_3864_10220
AC202430.3_110814_117602_m	AC202430.4-Contig84_4247_11033
AC214839.2_159255_160817_p	AC194101.3-Contig50_3807_5367
AC199630.4_58547_63620_p	AC209070.4-Contig62_76606_81678
AC217986.1_90794_97115_p	AC217986.2-Contig16_46016_52336
AC195396.3_144596_152418_p	AC195396.3-Contig136_17829_25650
AC194299.2_59163_69051_p	AC194299.3-Contig18_1376_11263
AC207537.2_73938_81341_p	AC207537.3-Contig19_30787_38188
AC182823.3_141728_143294_p	AC182823.3-Contig18_45519_47084
AC205268.3_113799_120625_p	AC205608.3-Contig56_3817_10667
AC217047.1_102812_104329_m	AC217047.3-Contig20_16397_17912
AC217349.1_107755_109429_p	AC217349.3-Contig89_8285_9958
AC204401.4_33092_34683_m	AC204401.4-Contig19_2536_4125
AC207003.2_91892_97456_p	AC207003.2-Contig33_18711_24274
AC187894.3_49472_54536_p	AC187894.3-Contig21_49473_54536
AC195884.3_174713_176329_p	AC195884.3-Contig46_13978_15593
AC196393.3_135459_136983_m	AC196393.3-Contig55_4212_5734
AC200308.4_50514_58021_p	AC210620.3-Contig82_13195_20701
AC214841.2_38043_41686_m	AC214841.3-Contig54_7037_10678
AC196092.2_156414_167413_m	AC196092.2-Contig24_53332_64329
AC209258.3_53784_54330_m	AC209258.4-Contig93_15756_16300
AC198757.3_37814_47365_m	AC198764.3-Contig32_993_10534
AC209835.2_100476_114004_p	AC209835.4-Contig50_6669_20194
AC177858.4_210230_215884_m	AC212382.3-Contig14_19849_25513
AC214452.2_124816_131337_p	AC214452.4-Contig63_21550_28070
AC208110.1_63030_64618_m	AC208110.1-Contig36_8797_10383
AC193340.3_97078_106001_m	AC199699.3-Contig97_14772_23693
AC206236.2_27102_29962_m	AC216070.2-Contig108_12937_15793
AC190970.2_97365_98894_p	AC203254.3-Contig108_8856_10384
AC191324.3_15037_16648_p	AC196437.3-Contig22_13221_14826
AC198370.3_82122_83369_p	AC198370.3-Contig58_25680_26926
AC205366.2_67024_72044_p	AC205366.3-Contig20_19470_24489
AC212973.2_132958_141065_p	AC212973.3-Contig29_3906_12012
AC206962.2_86928_95506_m	AC226555.2-Contig21_45406_53983
AC197139.3_93998_104125_p	AC197139.3-Contig32_15758_25884
AC211258.2_87829_89552_m	AC211258.4-Contig31_9248_10970
AC208905.2_122853_125502_p	AC208905.3-Contig64_13494_16142
AC202171.2_71855_74468_p	AC202171.3-Contig54_3140_5752
AC207362.2_147251_155296_m	AC200552.4-Contig57_13773_21824
AC191009.3_3152_10742_m	AC191009.3-Contig38_3152_10740
AC216242.1_135096_145088_p	AC216242.3-Contig135_38562_48553
AC190994.2_57889_68108_m	AC202002.4-Contig20_20603_30821
AC202091.4_39750_41394_m	AC202091.4-Contig20_39750_41392
AC212893.2_55110_56679_p	AC212893.3-Contig15_2829_4397
AC187788.3_114996_126453_p	AC187788.3-Contig30_6161_17617
AC206625.2_32654_40369_m	AC211419.3-Contig420_4353_11934
AC193343.2_47347_51197_p	AC199151.3-Contig30_9966_13815
AC193460.2_146689_148243_p	AC204561.3-Contig35_24488_26034
AC188126.3_43820_47259_p	AC188126.3-Contig16_37469_40907
AC206825.2_119287_123524_m	AC220917.3-Contig22_140645_144880
AC204231.2_82093_95422_m	AC205827.3-Contig27_6016_19358
AC205825.2_15541_17078_p	AC205825.3-Contig12_329_1865
AC191271.2_22819_25299_p	AC191271.2-Contig35_22820_25299
AC202433.3_57218_70596_p	AC202433.4-Contig47_2094_15470
AC205337.2_175655_179881_p	AC205337.3-Contig34_17758_21983
AC202897.4_104239_110082_m	AC205017.3-Contig36_2675_8516
AC188746.2_130390_133072_p	AC225217.2-Contig81_12341_15021
AC189879.3_50500_55950_p	AC189879.3-Contig36_50501_55950
AC201894.4_143648_150558_m	AC201894.4-Contig30_52763_59671
AC203966.3_93564_98629_p	AC203966.4-Contig37_7009_12073
AC204569.3_43663_47233_m	AC204569.3-Contig106_7326_10894
AC197717.3_165413_177268_p	AC197717.3-Contig95_3980_15744
AC198778.2_96884_100057_p	AC208675.3-Contig49_32795_35966
AC192210.3_67769_69938_p	AC192210.3-Contig67_6253_8421
AC190975.3_12379_20362_m	AC190975.3-Contig23_12379_20360
AC207188.2_38397_41255_m	AC216070.2-Contig108_12937_15793
AC187073.4_65241_75994_m	AC203101.3-Contig17_23639_34396
AC194476.2_100433_101997_m	AC194476.3-Contig52_29978_31539
AC213683.2_127601_129230_m	AC213683.3-Contig195_47977_49604
AC206282.2_83973_85527_p	AC206282.3-Contig17_19765_21318
AC209669.2_106250_108138_m	AC209669.4-Contig20_25383_27269
AC188980.3_31902_37925_p	AC188980.3-Contig169_8251_14273
AC190507.1_37834_40515_m	AC190507.1-Contig25_28584_31263
AC203917.2_40213_41876_m	AC203917.3-Contig86_13265_14927
AC196037.3_51980_59371_m	AC196037.3-Contig116_34271_41660
AC211662.2_105719_109682_p	AC211662.4-Contig19_66958_70920
AC201746.4_122266_123870_p	AC211258.4-Contig27_11329_12932
AC195461.3_128719_131318_p	AC195461.3-Contig44_11757_14355
AC209928.2_59702_64795_m	AC209928.3-Contig53_774_5866
AC208985.2_72268_74116_p	AC208985.3-Contig49_10551_12398
AC214432.2_51380_62482_m	AC214432.4-Contig19_11675_22775
AC184707.3_18124_23874_m	AC184707.3-Contig39_9171_14919
AC215875.2_126979_128602_m	AC215875.3-Contig217_44290_45911
AC208474.2_53696_66709_m	AC208474.3-Contig68_26540_39551
AC188720.3_148980_153171_p	AC188720.3-Contig63_40775_44965
AC201816.4_166732_174584_p	AC205401.3-Contig20_101836_109687
AC193593.3_112132_113768_m	AC193593.3-Contig30_39105_40739
AC210140.2_156941_164487_m	AC210140.3-Contig67_74225_81769
AC204894.2_35536_38396_p	AC216070.2-Contig108_12937_15793
AC211466.2_134425_145267_m	AC211466.2-Contig141_16438_27278
AC187919.5_120697_129846_p	AC187919.5-Contig54_10928_20076
AC215259.2_43726_53118_m	AC215259.3-Contig98_61766_71157
AC201965.4_83108_90639_p	AC201965.4-Contig22_2197_9727
AC205279.2_205195_206815_m	AC205279.3-Contig52_11568_13186
AC195318.3_112553_114126_p	AC195318.3-Contig89_37183_38755
AC148164.3_21161_28837_m	AC204502.4-Contig37_991_8666
AC215227.2_22323_23433_m	AC225342.3-Contig46_4064_5172
AC199956.3_68935_76097_m	AC199956.4-Contig40_5927_13083
AC211992.2_21422_25192_p	AC211992.4-Contig100_7231_11000
AC190788.2_139510_141151_p	AC190788.2-Contig111_3175_4815
AC190601.3_57557_66448_p	AC200302.4-Contig54_247_9137
AC182623.3_99649_105682_p	AC182623.3-Contig47_43339_49371
AC194306.3_104533_106142_m	AC206281.3-Contig30_24153_25761
AC202863.3_74698_80538_p	AC210191.2-Contig134_22347_28183
AC213839.2_40761_46512_m	AC213839.3-Contig106_34248_39997
AC208209.2_46756_53276_p	AC208209.3-Contig13_6751_13267
AC186220.4_87004_93574_m	AC190719.2-Contig7_61659_68228
AC193939.2_41915_48082_m	AC193939.2-Contig17_41915_48080
AC199373.3_16351_21224_m	AC199373.4-Contig41_1160_6032
AC209720.2_118536_120114_m	AC209720.3-Contig143_80184_81760
AC194482.4_73627_75200_m	AC194482.4-Contig28_25912_27483
AC212575.2_79684_82200_m	AC212575.3-Contig49_25688_28202
AC191041.2_86881_88368_m	AC206055.3-Contig30_17116_18603
AC205052.4_608_6272_m	AC212382.3-Contig14_19849_25513
AC211006.2_28640_34402_p	AC211006.3-Contig31_12883_18639
AC195345.3_69320_79301_m	AC195345.3-Contig12_20774_30753
AC205275.2_81430_91401_p	AC205275.3-Contig193_6762_16730
AC198037.3_2701_10044_p	AC206328.3-Contig43_26009_33351
AC206874.2_105009_106625_m	AC207723.3-Contig56_5999_7613
AC202967.2_151746_163495_p	AC202967.3-Contig51_25241_36985
AC213529.2_186667_197600_p	AC213529.3-Contig20_57450_68380
AC190741.4_33617_37831_m	AC190741.4-Contig41_33617_37829
AC204356.2_8930_9070_p	AC204356.3-Contig35_2650_2789
AC195967.2_133601_138785_p	AC195967.3-Contig32_40706_45889
AC184171.4_7906_12210_m	AC192185.3-Contig98_22904_27206
AC191532.3_75090_80152_p	AC191532.3-Contig36_7358_12419
AC211560.2_99157_101845_m	AC211560.3-Contig51_19824_22510
AC206328.2_38834_46178_m	AC206328.3-Contig43_26009_33351
AC194056.2_74464_82381_p	AC215655.2-Contig18_7532_15447
AC194434.3_137649_149177_p	AC195836.2-Contig31_6732_18257
AC185486.3_78834_89394_m	AC186332.3-Contig16_57868_68426
AC183938.4_53166_65885_p	AC183938.4-Contig112_44660_57378
AC209056.2_159364_160946_p	AC209056.2-Contig75_5411_6992
AC217509.1_110820_112363_m	AC217509.3-Contig28_65496_67038
AC209786.2_90404_105035_p	AC209786.3-Contig30_58403_73032
AC205690.3_99850_101462_p	AC205690.4-Contig114_2297_3908
AC194250.3_162140_169435_m	AC200298.4-Contig19_84388_91680
AC187234.2_155862_157431_p	AC196690.3-Contig48_9724_11292
AC201799.4_76828_82436_m	AC217932.3-Contig155_2989_8596
AC201773.3_37365_40734_p	AC201773.3-Contig11_26533_29901
AC194103.2_71177_81834_p	AC194103.3-Contig44_15141_25788
AC200539.2_151916_158161_p	AC200539.3-Contig21_5220_11464
AC200056.3_117481_124303_m	AC200056.4-Contig52_5612_12433
AC213902.2_110230_120163_p	AC213902.2-Contig31_2879_12811
AC199699.3_119392_128314_p	AC199699.3-Contig97_14772_23693
AC190928.1_83404_85076_p	AC198863.3-Contig12_97081_98751
AC206432.2_20910_29368_p	AC206432.3-Contig133_1436_9893
AC183314.3_60041_66844_p	AC208629.3-Contig48_474_7274
AC199199.2_137146_141950_m	AC199199.3-Contig29_6421_11223
AC216856.1_105875_107453_p	AC209720.3-Contig143_80184_81760
AC202010.4_50647_59455_p	AC203742.3-Contig29_75507_84347
AC213770.2_173807_189817_m	AC213770.4-Contig65_27104_43111
AC216236.1_107069_109747_m	AC216236.3-Contig18_83529_86206
AC204274.2_78470_80011_p	AC204274.2-Contig80_22425_23965
AC196711.3_44355_58040_p	AC196711.3-Contig73_31152_44757
AC202075.2_74224_76396_p	AC225182.2-Contig36_5617_7788
AC195394.3_138136_141868_m	AC195394.3-Contig195_72126_75856
AC177864.5_91782_93306_p	AC177864.5-Contig137_73217_74740
AC193462.3_107790_109379_p	AC193462.3-Contig35_35285_36873
AC187782.4_61007_66512_p	AC194067.3-Contig33_9151_14655
AC194600.2_17352_23239_m	AC194600.2-Contig10_13982_19867
AC191997.3_77329_83962_p	AC191997.3-Contig8_21745_28377
AC202704.2_32627_41744_m	AC202704.2-Contig12_32627_41742
AC211681.2_130008_139325_p	AC225340.1-Contig108_13757_23069
AC205986.3_89441_96856_p	AC205986.4-Contig35_1573_8986
AC214476.2_17565_26411_m	AC214476.2-Contig94_2676_11520
AC187481.4_182460_189002_m	AC193441.3-Contig72_13147_19693
AC203097.3_26015_33521_m	AC203097.3-Contig32_256_7760
AC190615.3_134578_136032_m	AC190615.3-Contig95_13855_15307
AC196067.2_86274_87856_p	AC196067.2-Contig41_6897_8478
AC188396.5_20987_27736_m	AC197125.2-Contig29_11251_17997
AC199935.2_29881_38788_p	AC200508.3-Contig37_7209_16113
AC190706.3_30186_38204_p	AC197575.3-Contig53_28321_36338
AC187917.3_118585_130177_p	AC187917.3-Contig13_26369_37960
AC206916.2_117946_119560_m	AC226340.2-Contig21_9581_11193
AC185224.4_4292_14885_p	AC215859.3-Contig94_28720_39314
AC210064.2_100444_104681_p	AC218907.3-Contig11_7302_11537
AC205006.2_65859_71585_m	AC205006.3-Contig22_29454_35178
AC211513.2_92374_95340_m	AC211513.3-Contig44_17411_20375
AC197899.2_151093_160424_m	AC197899.3-Contig103_230_9559
AC198661.2_59501_68901_m	AC208617.3-Contig33_16681_26105
AC205078.2_132174_139087_m	AC205078.3-Contig106_74425_81336
AC183917.3_175866_182570_p	AC217673.2-Contig97_2414_9112
AC184173.3_124055_133005_m	AC184173.3-Contig21_30223_39171
AC198670.2_113096_121747_m	AC200186.4-Contig25_23844_32494
AC190669.3_2233_4369_m	AC190669.3-Contig41_2233_4367
AC210166.2_91947_97831_m	AC210166.3-Contig47_15780_21661
AC177893.3_155343_168215_m	AC177893.3-Contig47_35198_48068
AC201898.4_85341_95319_p	AC201898.4-Contig21_28816_38793
AC183514.3_56662_67156_m	AC183514.3-Contig65_10097_20589
AC195533.3_160256_169789_p	AC200653.3-Contig42_29679_39210
AC187920.3_21936_31673_p	AC187920.3-Contig172_21937_31673
AC193361.3_114416_121690_p	AC193361.3-Contig13_5660_12933
AC202124.3_145727_156563_m	AC210202.3-Contig92_4204_15038
AC199473.4_11889_18711_p	AC199473.4-Contig60_11890_18711
AC192274.3_112627_116372_m	AC192274.3-Contig49_19744_23487
AC200281.4_18154_20040_p	AC200281.4-Contig25_8518_10403
AC186329.3_32604_42102_p	AC186329.3-Contig85_14673_24170
AC197011.4_16804_19404_p	AC197011.4-Contig21_16805_19404
AC194077.3_90810_92466_m	AC209703.3-Contig67_971_2624
AC216042.2_100102_114787_p	AC231603.1-Contig99_4260_18943
AC188986.3_157510_165088_p	AC193645.3-Contig17_49195_56770
AC188718.3_33495_45690_m	AC188718.3-Contig60_8061_20254
AC208425.2_101941_103490_p	AC208425.3-Contig40_32400_33948
AC206758.2_27886_36069_m	AC206758.3-Contig36_17037_25218
AC187845.3_27899_33081_p	AC195967.3-Contig32_40706_45889
AC205269.2_154559_170157_m	AC205269.3-Contig13_73685_89281
AC212972.2_83753_86100_m	AC212972.2-Contig85_2955_5300
AC186657.3_145582_147170_p	AC186657.3-Contig146_107199_108786
AC202432.2_95924_100397_m	AC218173.3-Contig125_14940_19425
AC200057.3_91186_97939_m	AC200057.4-Contig36_13653_20404
AC216070.2_51220_54078_m	AC216070.2-Contig108_12937_15793
AC210022.2_62699_70743_m	AC212048.3-Contig150_31063_39104
AC209980.1_98306_106193_p	AC209980.1-Contig30_93709_101595
AC201832.3_56735_63930_m	AC201832.3-Contig108_11215_18408
AC196028.1_9581_12651_m	AC208545.3-Contig33_44742_47810
AC208854.2_91308_98088_p	AC214667.3-Contig15_9097_15876
AC214456.2_153231_160594_m	AC214456.3-Contig43_47805_55167
AC183513.3_43232_45567_m	AC211675.1-Contig46_4749_7083
AC189754.3_181081_189535_m	AC189754.3-Contig26_11284_19736
AC186418.4_20572_25967_p	AC186418.4-Contig46_18645_24039
AC190716.3_28816_40538_p	AC190716.3-Contig17_3743_15464
AC213531.2_167156_173506_p	AC225188.3-Contig81_7621_13926
AC187046.3_34539_48094_m	AC187046.3-Contig16_22668_36221
AC209634.1_18685_26770_m	AC210104.3-Contig46_17546_25511
AC205494.2_62149_72747_p	AC217938.3-Contig149_41982_52579
AC186322.4_52111_56232_p	AC186322.4-Contig48_52112_56232
AC197023.2_161236_164122_p	AC197023.2-Contig39_22600_25485
AC213353.2_45181_46789_p	AC213353.3-Contig20_13202_14809
AC214138.2_7974_18767_p	AC214138.3-Contig47_43549_54356
AC190575.2_136051_137639_m	AC190575.3-Contig40_5919_7505
AC214125.2_82554_84103_m	AC214125.5-Contig94_602_2149
AC187076.4_130928_137881_p	AC187076.4-Contig57_40271_47223
AC200883.3_157330_159947_m	AC200883.4-Contig194_9803_12418
AC199802.2_137499_138981_m	AC199802.2-Contig29_44567_46047
AC177820.3_208564_221541_m	AC177820.3-Contig193_27411_40386
AC207667.2_87804_91373_p	AC225367.3-Contig22_1261_4828
AC205408.2_44791_47402_m	AC205408.2-Contig105_18163_20772
AC190617.4_5619_11665_p	AC204019.3-Contig109_12031_18057
AC195581.3_146600_151075_m	AC195581.3-Contig24_36106_40579
AC207335.2_68267_69846_p	AC207335.2-Contig102_5730_7308
AC208231.2_72398_83075_m	AC213870.3-Contig37_11115_21788
AC194044.2_39981_44871_p	AC231178.1-Contig27_4287_9175
AC204045.2_45499_50605_m	AC204045.3-Contig11_33498_38602
AC213520.1_107790_109403_m	AC217424.3-Contig42_32039_33651
AC194934.2_104622_106666_m	AC204298.3-Contig48_63752_65795
AC206601.1_54069_55680_p	AC206601.2-Contig47_48263_49872
AC187099.5_152335_156298_m	AC211662.4-Contig19_66958_70920
AC216275.1_29036_31649_p	AC216275.3-Contig118_10327_12938
AC191319.3_26570_33716_m	AC191319.3-Contig55_26570_33714
AC204895.2_145146_154132_m	AC204895.3-Contig23_12799_21781
AC204061.2_11665_21436_m	AC213798.2-Contig152_25932_35701
AC193445.3_20596_25946_m	AC193445.3-Contig128_20596_25944
AC177856.4_67213_70769_m	AC177856.4-Contig151_67213_70767
AC204707.3_39833_41676_p	AC204707.4-Contig42_5417_7259
AC211648.2_38670_40168_m	AC211648.2-Contig24_18295_19791
AC214507.2_143246_151154_p	AC214507.3-Contig126_29832_37740
AC207723.2_57366_58982_m	AC207723.3-Contig56_5999_7613
AC205143.2_166057_172858_p	AC208629.3-Contig48_474_7274
AC201807.3_89327_98361_m	AC209916.2-Contig82_11706_20729
AC195151.1_48459_50039_p	AC199796.3-Contig30_4336_5914
AC205024.2_161969_165207_m	AC205024.3-Contig58_117826_121062
AC186900.4_174455_176072_p	AC186900.4-Contig48_9115_10731
AC209916.2_115438_124462_p	AC209916.2-Contig82_11706_20729
AC195340.2_2264_4720_p	AC211585.3-Contig16_41763_44219
AC194719.3_70543_80904_m	AC194719.3-Contig259_16082_26441
AC213454.2_125184_131941_m	AC213454.3-Contig22_34618_41372
AC203244.4_111932_114825_p	AC209996.3-Contig22_27485_30377
AC209871.2_63812_74327_m	AC209871.3-Contig25_8070_18583
AC213537.2_79750_83044_p	AC213537.3-Contig57_1707_4999
AC213839.2_13883_18055_p	AC225817.2-Contig24_33094_37260
AC211969.2_41768_49570_p	AC211969.2-Contig27_2882_10683
AC195060.2_33483_39653_m	AC195060.3-Contig47_35604_41773
AC190971.3_149673_152359_p	AC203939.3-Contig20_42314_44998
AC188776.3_21968_25188_m	AC188776.3-Contig228_12628_15846
AC203051.2_111818_121087_p	AC203051.3-Contig95_73615_82883
AC194403.3_97613_99196_p	AC202101.3-Contig42_9101_10683
AC206980.2_81165_90540_m	AC206980.3-Contig228_10785_20158
AC182613.4_63480_78929_p	AC182613.4-Contig255_12567_28015
AC185221.2_72113_74726_p	AC185221.2-Contig17_9108_11720
AC196425.3_108629_110242_p	AC226340.2-Contig21_9581_11193
AC214763.2_125314_131067_p	AC214763.3-Contig23_37872_43624
AC190550.3_130905_135953_p	AC190550.3-Contig50_253_5300
AC183758.4_154985_162163_m	AC183758.4-Contig75_58178_65354
AC194860.3_107567_110247_m	AC225217.2-Contig81_12341_15021
AC211006.2_87345_88878_p	AC211006.3-Contig34_10873_12405
AC214818.2_133926_135512_p	AC214818.2-Contig39_63499_65084
AC210620.2_177477_184985_m	AC210620.3-Contig82_13195_20701
AC214542.2_129783_133742_m	AC225222.2-Contig86_65049_69006
AC203392.2_58266_63999_p	AC204870.3-Contig63_27066_32799
AC206263.2_94869_107289_m	AC206263.3-Contig70_11798_24216
AC215253.2_139192_148463_p	AC215253.3-Contig116_24331_33600
AC203911.2_76161_81498_m	AC203911.3-Contig41_9460_14795
AC211474.2_100516_102043_p	AC211474.3-Contig111_43534_45060
AC203531.2_92857_95518_m	AC203531.3-Contig95_59909_62568
AC198688.2_71934_74256_p	AC198688.4-Contig154_16652_18973
AC197256.3_106784_117464_m	AC197256.3-Contig42_6720_17398
AC194650.1_124767_127289_p	AC194650.1-Contig22_40703_43224
AC200479.4_53209_54952_p	AC200479.4-Contig20_53210_54952
AC212288.2_66661_72647_m	AC212288.3-Contig50_9971_15955
AC210144.2_69129_71809_m	AC225217.2-Contig81_12341_15021
AC196125.3_117314_129280_p	AC196125.3-Contig72_34561_46526
AC205827.2_28645_41989_m	AC205827.3-Contig27_6016_19358
AC193490.3_109538_112439_m	AC211762.4-Contig53_357_3257
AC191633.2_136725_142932_p	AC191633.3-Contig24_57630_63835
AC202091.4_29014_34381_p	AC202091.4-Contig20_29015_34381
AC210169.2_71109_78321_m	AC210169.3-Contig28_25832_33042
AC203891.2_69413_76510_m	AC203891.3-Contig18_19093_26188
AC185647.3_125073_126576_p	AC189706.4-Contig12_49469_50970
AC190996.4_5444_12616_m	AC190996.4-Contig16_1677_8847
AC202002.4_20603_30823_m	AC202002.4-Contig20_20603_30821
AC209052.2_48648_50274_m	AC209052.3-Contig35_12342_13968
AC198020.3_64454_75671_m	AC198020.3-Contig40_7831_19046
AC200312.4_118749_124065_m	AC200312.4-Contig9_44266_49580
AC205467.3_58030_63695_m	AC212382.3-Contig14_19849_25513
AC193767.3_113669_118057_m	AC193767.3-Contig8_43341_47727
AC199804.3_86576_95035_m	AC206432.3-Contig133_1436_9893
AC215509.2_149497_155700_p	AC215509.2-Contig35_10639_16841
AC196437.3_55107_56714_m	AC196437.3-Contig22_13221_14826
AC202983.2_40211_41707_m	AC212280.4-Contig202_4507_6001
AC214449.2_12109_13666_m	AC214449.3-Contig48_73299_74854
AC214772.2_165058_166663_m	AC214772.2-Contig55_83150_84753
AC206248.2_31593_39944_m	AC216869.3-Contig26_15686_24034
AC210947.2_78263_82212_p	AC220956.2-Contig27_22024_25974
AC155461.2_27823_35842_p	AC197575.3-Contig53_28321_36338
AC196075.2_13413_14963_p	AC196075.2-Contig33_1351_2900
AC208404.2_31294_37868_m	AC208404.3-Contig305_1948_8521
AC199550.3_111315_121839_p	AC209871.3-Contig25_8070_18583
AC211183.2_137895_146144_m	AC211933.4-Contig99_97399_105646
AC195330.3_26270_27890_p	AC195330.3-Contig23_26271_27890
AC193481.2_67033_69333_m	AC193481.3-Contig15_38703_41001
AC188011.3_45456_58688_p	AC188011.3-Contig18_45457_58688
AC186656.4_39505_44472_m	AC186656.4-Contig29_2924_7889
AC200298.4_88820_96113_p	AC200298.4-Contig19_84388_91680
AC207245.2_123428_138188_m	AC207245.3-Contig35_22261_37019
AC186515.3_24829_35426_m	AC186515.3-Contig44_23529_34124
AC183912.2_111571_113196_m	AC193581.3-Contig27_106547_108171
AC207468.3_64607_66238_m	AC207468.4-Contig58_4_1633
AC216262.2_111198_112789_m	AC216262.2-Contig123_5779_7368
AC208629.2_74971_81772_p	AC208629.3-Contig48_474_7274
AC213395.2_38495_40006_m	AC213395.3-Contig85_20164_21673
AC211432.2_17688_18009_m	AC211432.4-Contig33_6722_7041
AC186587.3_54681_59624_p	AC186587.3-Contig57_13072_18014
AC213046.2_35974_41261_m	AC213046.3-Contig32_7160_12443
AC210968.2_44102_45741_m	AC210968.5-Contig67_4285_5922
AC212048.2_155504_163546_p	AC212048.3-Contig150_31063_39104
AC193402.2_119869_127480_m	AC193402.3-Contig39_20660_28268
AC209755.2_36259_48250_p	AC209755.3-Contig56_77404_89393
AC209069.2_36096_37706_m	AC209069.3-Contig85_6738_8346
AC194109.3_6716_15619_m	AC194109.3-Contig161_6716_15617
AC200263.4_53831_58660_p	AC205415.3-Contig44_30024_34852
AC185412.3_108330_116040_m	AC185412.3-Contig221_17062_24770
AC212470.2_182672_184259_m	AC212470.3-Contig49_41403_42988
AC190752.2_56354_67728_m	AC190752.2-Contig119_53891_65263
AC208860.2_139854_141380_p	AC210314.3-Contig43_57217_58742
AC188008.3_33947_38332_m	AC210034.1-Contig47_18841_23224
AC212473.2_141930_148670_p	AC212473.4-Contig19_14260_20999
AC191072.3_93919_100764_m	AC186335.3-Contig18_2109_8954
AC214425.2_84930_87570_m	AC214425.3-Contig73_63902_66540
AC213870.2_106134_116810_p	AC213870.3-Contig37_11115_21788
AC204313.2_39136_47337_m	AC204313.3-Contig81_710_8910
AC217567.1_72506_73961_p	AC217567.4-Contig39_18056_19510
AC210874.2_140452_146973_p	AC214452.4-Contig63_21550_28070
AC205507.2_96320_103142_m	AC205507.3-Contig48_24207_31025
AC209374.2_60839_61161_m	AC209374.3-Contig47_14441_14762
AC217241.1_67751_73862_m	AC217241.3-Contig22_2523_8632
AC211272.2_63852_73438_p	AC211272.3-Contig38_14225_23810
AC209688.2_75382_77002_m	AC209688.3-Contig41_97097_98715
AC191801.3_149751_164401_m	AC191801.3-Contig20_8519_23167
AC186195.4_153292_165085_p	AC186195.4-Contig185_15570_27166
AC213879.2_129382_137627_m	AC213879.3-Contig23_81230_89472
AC194960.3_16269_24586_p	AC213881.2-Contig30_58_8384
AC191332.3_100554_115382_m	AC196411.3-Contig28_12260_27086
AC188582.3_108548_109793_p	AC188582.3-Contig127_19837_21081
AC200186.4_102325_110977_m	AC200186.4-Contig25_23844_32494
AC190713.3_23072_38498_p	AC190713.3-Contig56_3988_19413
AC204568.2_38794_53818_m	AC225064.2-Contig35_27617_42642
AC210683.2_16385_21273_m	AC217976.3-Contig16_10181_15043
AC183908.3_112862_118519_p	AC212382.3-Contig14_19849_25513
AC213041.2_5678_7260_m	AC213041.3-Contig36_5678_7258
AC205619.2_11616_15697_m	AC205619.3-Contig30_802_4879
AC186332.3_144035_154595_m	AC186332.3-Contig16_57868_68426
AC190999.2_81335_86344_m	AC190999.2-Contig27_334_5341
AC207786.2_140772_147645_p	AC207786.3-Contig30_19265_26137
AC208209.2_9613_11204_m	AC208209.3-Contig14_20736_22325
AC211183.2_14982_17517_p	AC215193.2-Contig65_14251_16781
AC195602.2_132233_142253_m	AC195602.3-Contig43_26218_36233
AC189081.2_8038_15683_m	AC207074.3-Contig53_11343_18988
AC202895.3_52433_54853_p	AC202895.3-Contig25_14806_17225
AC213878.2_111234_113290_p	AC213878.3-Contig212_30844_32899
AC194020.3_76228_85522_m	AC194020.3-Contig25_17985_27277
AC194605.2_93035_101222_m	AC194605.2-Contig46_8355_16540
AC215859.2_170260_180858_p	AC215859.3-Contig94_28720_39314
AC193314.2_94328_102576_m	AC193314.3-Contig17_14940_23186
AC209703.2_63455_65110_m	AC209703.3-Contig67_971_2624
AC194951.2_25859_33339_p	AC194951.3-Contig43_1254_8732
AC204537.2_68801_72565_m	AC205512.3-Contig62_84819_88581
AC198173.3_78534_80685_m	AC198759.3-Contig29_18068_20217
AC191363.3_110861_113314_p	AC211585.3-Contig16_41763_44219
AC208424.2_88719_97787_m	AC208424.2-Contig13_21940_31006
AC186317.3_104238_112361_p	AC186317.3-Contig61_33658_41780
AC199341.3_65010_68074_m	AC208201.2-Contig28_2336_5402
AC214267.2_27491_35794_m	AC214267.3-Contig19_50700_59002
AC185499.2_154517_161144_m	AC211691.4-Contig23_5842_12468
AC206680.2_33120_38905_m	AC206680.3-Contig22_6819_12602
AC197055.3_12301_22758_p	AC197055.3-Contig66_12302_22758
AC197575.3_199607_207674_p	AC197575.3-Contig53_28321_36338
AC207535.2_23155_24823_m	AC207535.3-Contig47_4628_6294
AC200552.4_153184_161236_p	AC200552.4-Contig57_13773_21824
AC210808.2_87337_92328_m	AC217670.3-Contig27_17638_22627
AC193441.3_68631_75178_p	AC193441.3-Contig72_13147_19693
AC206223.2_93961_97809_p	AC206223.2-Contig91_24782_28629
AC196044.2_121141_131916_p	AC203101.3-Contig17_23639_34396
AC187579.4_58537_68910_m	AC187579.4-Contig27_6776_17147
AC191108.3_78762_80429_p	AC191108.3-Contig86_15638_17304
AC211626.2_91894_98161_p	AC211626.4-Contig26_18795_25061
AC214427.2_108735_114892_p	AC214427.3-Contig17_16542_22698
AC202878.2_99277_101195_p	AC202878.3-Contig37_14679_16596
AC197266.2_118482_128174_m	AC197266.3-Contig36_27530_37219
AC185602.3_10321_19315_p	AC211257.3-Contig14_1633_10625
AC191135.3_3799_18270_p	AC191135.3-Contig29_3800_18270
AC186430.4_82202_83791_m	AC186430.4-Contig24_11027_12614
AC185639.3_119529_131098_p	AC185639.3-Contig87_13343_24911
