# Supplementary material for: Structural characterization of helitrons and their stepwise capturing of gene fragments in the maize genome
Source: BMC Genomics. 2011 Dec 17;12:609. doi: 10.1186/1471-2164-12-609 (PMC3288121; doi:10.1186/1471-2164-12-609)
Supplement: Additional file 13 — Table S10. The characteristic of autonomous helitrons in eukaryotes. "----" indicated RPA, following the successive Rep motif and DNA helicase domain in two different ORF respectively. "--" indicated Rep motif, DNA helicase domain and RPA-DBD-A/-B/-C in their appropriate order in the same ORF. [file 1471-2164-12-609-S13.XLS]

## Sheet: Sheet1
Species	BAC or Name	Rep-Helicase/RPA	Source
Z. mays	ZmhelA1	RPA1——Rep-Helicase	This work
	ZmhelB1	Rep-Helicase—RPA1_DBD_A/B/C	This work
	ZmhelB2	Rep-Helicase—RPA1_DBD_A/B/C	This work
	ZmhelB3	Rep-Helicase—RPA1_DBD_A/B/C	This work
	ZmhelB4	Rep-Helicase—RPA1_DBD_A/C	This work
	ZmhelB5	Rep-Helicase—RPA1_DBD_A/C	This work
	ZmhelB6	Rep-Helicase——RPA1_DBD_A/B/C	This work
	AC148158	Rep-Helicase—RPA1_DBD_C	Morgante et al.[16]
	AC148166	Rep-Helicase—RPA1_DBD_B/C	Morgante et al.[16]
O. sative	AP001278	Rep-Helicase—RPA1_DBD_A/C	Kapitonov et al.[3]
I. tricolor	Hel-It1	RPA1_DBD_A/B/C——Rep-Helicase	Choi et al.[5]
A. thaliana	AC027032.9	RPA1_DBD_A/B/C——RPA1_DBD_A/B	Kapitonov et al.[3]
		——Rep-Helicase—RPA1_DBD_A/B
	AB028613	RPA1_DBD_A/B/C—Rep-Helicase——	Kapitonov et al.[3]
		RPA1_DBD_A/B
	AB016878	RPA1_DBD_A/B/C——Rep-Helicase	Kapitonov et al.[3]
	ATAC009992	RPA1_DBD_A/B——Rep-Helicase	Kapitonov et al.[3]
	AP002058	Rep-Helicase——RPA1_DBD_A/B/C	Kapitonov et al.[3]
C. elegans	AC024749	Rep-Helicase	Kapitonov et al.[3]
M. lucifugus	HeliBat1	Rep-Helicase	Pritham et al.[11]
A. gambiae	AAAB01008961	Rep-Helicase	Poulter et al.[10]
